# Supplementary material for: Antioxidant and anti-inflammatory function of walnut green husk aqueous extract (WNGH-AE) on human hepatocellular carcinoma cells (HepG2) treated with t-BHP
Source: PLoS One. 2025 Jan 27;20(1):e0318005. doi: 10.1371/journal.pone.0318005 (PMC11771903; doi:10.1371/journal.pone.0318005)
Supplement: S2 File — (XLSX) [file pone.0318005.s002.xlsx]

## Sheet: 代谢物一二级鉴定定量总表
ID	name		mz	rt	exact_mass	ppm	formula	precursor_type	class	sub_class	KEGG	KEGG_Pathway	CAS	hmdb	library	level	posneg	Y-1	Y-2	Y-3
M155T956	Gentisic acid		154.99	956.4	154.027	0.116924	C7H6O4	[M+H]+	Benzene and substituted derivatives	Benzoic acids and derivatives	C00628	Amino acid metabolism	490-79-9	HMDB0000152	BioDeepDB	2	pos	9.39927e+09	2.72383e+09	3.22526e+09	1.53484e+10
M145T913	Anabasine		144.982	913.3	162.116	0.630128	C10H14N2	[M+H-H2O]+			C06180	Biosynthesis of other secondary metabolites	13078-04-1 / 494-52-0	HMDB0004350	BioDeepDB	2	pos	3.12533e+09	3.07196e+09	2.48822e+09	8.68552e+09
M116T834	5-Methylbenzotriazole	5-甲基苯并三唑(有毒？)	116.143	833.8	133.151	0.292742	C7H7N3	[M+H-H2O]+					136-85-6/		MoNA	1	pos	6.2875e+08	3.22616e+09	3.03659e+09	6.8915e+09		7种黄酮
M146T322	2-Dehydropantoate		146.06	322.1	146.058	0.14865	C6H10O4	[M]+			C00966	Metabolism of cofactors and vitamins	470-30-4		BioDeepDB	2	pos	1.97186e+09	2.14375e+09	2.17236e+09	6.28797e+09
M183T956	Sorbitol		182.986	955.9	182.079	4.22036	C6H14O6	[M+H]+	Organooxygen compounds	Carbohydrates and carbohydrate conjugates	C00794	Carbohydrate metabolism; Membrane transport	50-70-4	HMDB0000247	BioDeepDB	2	pos	2.35619e+09	2.6724e+09	7.76313e+08	5.8049e+09		107
M138T100	p-Aminobenzoic acid	致癌物质	138.055	100	137.048	0.0430015	C7H7NO2	[M+H]+	Benzene and substituted derivatives	Benzoic acids and derivatives	C00568	Metabolism of cofactors and vitamins	150-13-0 / 2906-28-7	HMDB0001392	BioDeepDB	1	pos	1.7582e+09	1.77387e+09	1.82849e+09	5.36056e+09
M152T885	Loratadine		152.144	885.1	151.136	1.31455	C10H17N	[M+H]+	Benzocycloheptapyridines		C06818		79794-75-5/768-94-5/665-66-7	HMDB0005000	BioDeepDB	2	pos	1.8458e+09	1.70917e+09	1.47615e+09	5.03113e+09		62种多酚
M140T924_1	Acetylphosphate		139.988	923.6	139.988	0	C2H5O5P	[M]+	Organic phosphoric acids and derivatives	Phosphate esters	C00227	Carbohydrate metabolism; Metabolism of other amino acids	590-54-5	HMDB0001494	BioDeepDB	2	pos	1.91566e+09	1.34965e+09	1.27693e+09	4.54225e+09
M191T77	Citric acid		191.018	77.4	192.027	4.41802	C6H8O7	[M-H]-	Carboxylic acids and derivatives	Tricarboxylic acids and derivatives	C00158	Carbohydrate metabolism; Amino acid metabolism	77-92-9 / 126-44-3	HMDB0000094	BioDeepDB	2	neg	1.04568e+09	1.01361e+09	9.68878e+08	3.02816e+09
M111T742	Pyrrole-2-carboxylic acid		111.02	742.3	111.032	1.43412	C5H5NO2	[M]+	Pyrroles	Pyrrole carboxylic acids and derivatives	C05942	Amino acid metabolism	634-97-9	HMDB0004230	BioDeepDB	2	pos	5.40844e+08	8.10835e+08	1.52401e+09	2.87569e+09
M117T839	Betaine		116.926	838.7	117.079	8.06834	C5H11NO2	[M]-	Carboxylic acids and derivatives	Amino acids, peptides, and analogues	C00719	Amino acid metabolism; Membrane transport	107-43-7 / 590-46-5	HMDB0000043	BioDeepDB	2	neg	1.26834e+09	1.30186e+09	2.19571e+08	2.78976e+09
M102T935	Triethylamine	三乙胺-可以防腐剂	102.034	935.4	101.12	0.0252433	C6H15N	[M+H]+	Amines	Tertiary amines	C14691		121-44-8	HMDB0032539	BioDeepDB	1	pos	2.69265e+08	1.32924e+09	1.13205e+09	2.73056e+09
M118T101	beta-N-Methylaminoalanine	神经毒素	118.075	101.3	118.074	9.08268	C4H10N2O2	[M]+							MoNA	1	pos	7.07308e+08	7.31688e+08	7.65243e+08	2.20424e+09
M128T756	(S)-2-Propylpiperidine		128.143	755.6	127.136	2.93422	C8H17N	[M+H]+			C06523		458-88-8	HMDB0030285	BioDeepDB	2	pos	7.65594e+08	6.51127e+08	5.51068e+08	1.96779e+09
M142T958	5-Hydroxymethyluracil		141.959	958.3	142.038	2.58134	C5H6N2O3	[M]+	Diazines	Pyrimidines and pyrimidine derivatives	C03088		4433-40-3	HMDB0000469	BioDeepDB	2	pos	9.34272e+08	3.52555e+08	5.85914e+08	1.87274e+09
M193T444_2	Propyl gallate	没食子酸丙酯---抗氧化剂	193.049	444.1	212.068	5.09197	C10H12O5	[M-H2O-H]-	<U+915A><U+7C7B>		C11155		121-79-9	HMDB0033835	OTCML	1	neg	6.28489e+08	6.17165e+08	5.66683e+08	1.81234e+09
M230T322	Forchlorfenuron	是一种具有细胞分裂素活性的苯脲类植物生长调节剂，其生物活性却较6-苄氨基嘌呤高10-100倍。广泛用于农业，园艺和果树，促进细胞分裂，促进细胞扩大伸长，促进果实肥大；提高产量； 保鲜等	230.045	322.1	247.051	6.23356	C12H10ClN3O	[M+H-H2O]+			C18604		68157-60-8		BioDeepDB	1	pos	5.94408e+08	5.86847e+08	6.00677e+08	1.78193e+09
M147T833	4-Hydroxycinnamic acid		146.981	833.1	164.047	4.00742	C9H8O3	[M+H-H2O]+	Cinnamic acids and derivatives	Hydroxycinnamic acids and derivatives	C00811	Amino acid metabolism; Metabolism of cofactors and vitamins; Biosynthesis of other secondary metabolites	7400-08-0 / 7400-08-0 501-98-4 / 501-98-4	HMDB0002035	BioDeepDB	2	pos	1.69246e+08	1.3802e+09	2.20054e+08	1.7695e+09
M142T924_1	Carbamoyl phosphate		141.984	923.6	140.983	2.61714	CH4NO5P	[M+H]+	Organic phosphoric acids and derivatives		C00169	Energy metabolism; Amino acid metabolism; Nucleotide metabolism	590-55-6	HMDB0001096	BioDeepDB	1	pos	7.06824e+08	4.94254e+08	4.82064e+08	1.68314e+09
M104T90	Choline		104.107	89.6	104.108	0.607965	C5H14NO	[M+H]+	Organonitrogen compounds	Quaternary ammonium salts	C00114	Lipid metabolism; Amino acid metabolism; Membrane transport	62-49-7	HMDB0000097	BioDeepDB	1	pos	5.11379e+08	5.379e+08	5.36825e+08	1.5861e+09
M162T110	Levocarnitine		162.112	110.2	161.105	0	C7H15NO3	[M+H]+			C00318		541-15-1	HMDB0000062	OTCML	1	pos	4.80259e+08	5.18246e+08	5.37713e+08	1.53622e+09
M154T213_2	3-Hydroxyanthranilic acid		154.049	212.6	153.043	2.44077	C7H7NO3	[M+H]+	Benzene and substituted derivatives	Benzoic acids and derivatives	C00632	Amino acid metabolism	548-93-6	HMDB0001476	BioDeepDB	2	pos	4.8174e+08	5.1181e+08	5.31193e+08	1.52474e+09
M286T110	Probenecid		286.113	110.2	285.103	8.47217	C13H19NO4S	[M+H]+	Benzene and substituted derivatives	Benzenesulfonamides	C07372		57-66-9	HMDB0015166	GNPS	1	pos	4.54575e+08	4.48243e+08	6.05883e+08	1.5087e+09
M102T345	2-Ketobutyric acid		102.034	344.7	102.032	2.59525	C4H6O3	[M]+	Keto acids and derivatives	Short-chain keto acids and derivatives	C00109	Carbohydrate metabolism; Amino acid metabolism	600-18-0	HMDB0000005	BioDeepDB	2	pos	8.7016e+07	1.0452e+09	3.24744e+08	1.45696e+09
M172T196	L-Cysteinesulfinic acid monohydrate		172.024	195.9	171.02	16.1372	C3H9NO5S	[M+H]+					207121-48-0		BioDeepDB	1	pos	4.51498e+08	5.04401e+08	4.90992e+08	1.44689e+09
M140T687	2-methyl-4-amino-6-methoxy-s-triazine		140.143	687	140.143	0	C5H8N4O	[M]+	Organooxygen compounds	Ethers			1668-54-8/		MoNA	1	pos	7.93157e+08	1.46975e+08	3.82787e+08	1.32292e+09
M196T947	Omethoate		196.017	946.5	213.023	11.9071	C5H12NO4PS	[M+H-H2O]+			C18662		1113-02-6		BioDeepDB	1	pos	3.14318e+08	4.10857e+08	4.86047e+08	1.21122e+09
M102T303	(S)-Methylmalonic acid semialdehyde		102.034	303.4	102.032	0.0855655	C4H6O3	[M]+	Organooxygen compounds	Carbonyl compounds	C06002	Carbohydrate metabolism; Amino acid metabolism	99043-16-0	HMDB0002217	BioDeepDB	1	pos	7.81488e+07	2.50367e+08	8.66927e+08	1.19544e+09
M135T88	Threonic acid		135.028	87.6	136.037	17.0336	C4H8O5	[M-H]-	Organooxygen compounds	Carbohydrates and carbohydrate conjugates	C01620	Carbohydrate metabolism	3909-12-4/7306-96-9/70753-61-6	HMDB0000943	BioDeepDB	2	neg	3.90927e+08	4.14265e+08	3.90109e+08	1.1953e+09
M149T421	2-(Chloromethyl) benzimidazole		149.022	421.4	166.03	2.96567	C8H7ClN2	[M+H-H2O]+							mzCloud	1	pos	2.64366e+08	2.11139e+08	6.69677e+08	1.14518e+09
M210T171	N-Acetyldemethylphosphinothricin		210.061	171.2	209.045	1.64803	C6H12NO5P	[M+H]+			C17949	Metabolism of other amino acids	135093-66-2		BioDeepDB	1	pos	3.56544e+08	3.60245e+08	3.99532e+08	1.11632e+09
M100T536	Cyclohexylamine		100.113	535.7	99.1048	7.23184	C6H13N	[M+H]+	Organonitrogen compounds	Cyclohexylamines	C00571		108-91-8	HMDB0031404	MoNA	2	pos	4.0793e+08	1.08996e+08	5.76963e+08	1.09389e+09
M204T96	N-Acetyl-D-glucosamine		204.086	96.4	221.09	18.2962	C8H15NO6	[M+H-H2O]+	Organooxygen compounds	Carbohydrates and carbohydrate conjugates	C00140	Carbohydrate metabolism; Membrane transport	7512-17-6	HMDB0000215	BioDeepDB	2	pos	3.49518e+08	3.62093e+08	3.63124e+08	1.07474e+09
M163T318	Umbelliferone		163.038	317.7	162.032	4.29348	C9H6O3	[M+H]+	<U+9999><U+8C46><U+7D20><U+7C7B>		C09315	Biosynthesis of other secondary metabolites	93-35-6	HMDB0029865	OTCML	1	pos	3.16181e+08	3.21677e+08	3.97235e+08	1.03509e+09
M281T81	Sulfaquinoxaline		281.05	80.7	300.068	2.46811	C14H12N4O2S	[M-H2O-H]-	Diazanaphthalenes	Benzodiazines			59-40-5	HMDB0033139	mzCloud	1	neg	3.27264e+08	3.41906e+08	3.62519e+08	1.03169e+09
M112T890	Isocytosine		112.112	889.9	111.102	26.081	C4H5N3O	[M+H]+					108-53-2		mzCloud	1	pos	3.12542e+08	1.45113e+08	5.63193e+08	1.02085e+09
M307T110	MLS001048976-01!2-(4-hydroxyphenyl)ethyl-trimethylazanium		307.043	110.2	307.043	0.365408	C11H18INO	[M]+							GNPS	1	pos	2.77103e+08	2.83765e+08	4.17732e+08	9.786e+08
M211T578	Altretamine		211.17	578.2	210.28	14.3459	C9H18N6	[M+H]+	Organonitrogen compounds	Amines			645-05-6	HMDB0014631	GNPS	1	pos	2.96234e+08	3.09521e+08	3.26642e+08	9.32397e+08
M146T284	Quinolin-2-ol		146.061	283.5	145.053	3.58755	C9H7NO	[M+H]+			C06338		c("70254-42-1", "59-31-4")		mzCloud	2	pos	3.05077e+08	3.11221e+08	3.15924e+08	9.32223e+08
M377T832	2-Arachidonylglycerol		377.269	832.2	378.277	1.38893	C23H38O4	[M-H]-	Endocannabinoids		C13856		53847-30-6	HMDB0004666	MoNA	1	neg	7.31308e+08	9.15786e+07	1.0075e+08	9.23636e+08
M199T862	7-Isopropyl-1,4-dimethylazulene		199.144	861.5	198.141	18.7129	C15H18	[M+H]+	Prenol lipids	Sesquiterpenoids	C09675		489-84-9/NA	HMDB0036648	MoNA	2	pos	2.86312e+08	5.32943e+08	7.13715e+07	8.90626e+08
M137T103	Salicylic acid		137.022	103	138.032	17.5154	C7H6O3	[M-H]-	Benzene and substituted derivatives	Benzoic acids and derivatives	C00805	Amino acid metabolism; Signal transduction	69-72-7	HMDB0001895	BioDeepDB	2	neg	3.12198e+08	2.87356e+08	2.87395e+08	8.8695e+08
M223T110	(E)-Monocrotophos		223.062	110	223.061	3.58645	C7H14NO5P	[M]+	Organic phosphoric acids and derivatives	Phosphate esters	C18663		6923-22-4	HMDB0031805	MoNA	1	pos	5.85809e+08	1.39721e+08	1.56263e+08	8.81793e+08
M139T947	2,5-Furandicarboxylic acid		138.996	946.7	156.006	20.4395	C6H4O5	[M+H-H2O]+					3238-40-2	HMDB00578	BioDeepDB	1	pos	2.40381e+08	2.70922e+08	3.58459e+08	8.69762e+08
M175T58	Guanidinosuccinic acid		174.953	58.4	175.059	9.0779	C5H9N3O4	[M]-	Carboxylic acids and derivatives	Amino acids, peptides, and analogues	C03139		6133-30-8	HMDB0003157	BioDeepDB	2	neg	4.62939e+08	3.22387e+08	6.49037e+07	8.5023e+08
M536T921_1	beta-Carotene		536.164	920.8	536.438	0.152268	C40H56	[M]+			C02094	Metabolism of terpenoids and polyketides	7235-40-7		BioDeepDB	1	pos	4.51789e+07	6.9844e+06	7.55382e+08	8.07546e+08
M146T76	1H-Benzotriazole-5-carboxylic acid		146.03	76.4	163.038	5.76868	C7H5N3O2	[M+H-H2O]+					23814-12-2		MoNA	1	pos	2.36122e+08	2.61714e+08	2.70396e+08	7.68232e+08
M267T926	2'-Deoxyguanosine		266.937	925.9	267.097	1.06057	C10H13N5O4	[M]+			C00330	Membrane transport; Nucleotide metabolism	312693-72-4	HMDB0000085	BioDeepDB	2	pos	2.48762e+08	2.45821e+08	2.61686e+08	7.5627e+08
M202T197	11-Aminoundecanoic acid		202.18	196.6	201.173	1.60253	C11H23NO2	[M+H]+			C19325		2432-99-7/NA		MoNA	1	pos	1.86803e+08	3.53851e+08	1.85332e+08	7.25986e+08
M139T774	6-Hydroxynicotinic acid		139.123	774.5	139.027	1.88419	C6H5NO3	[M]+	Pyridines and derivatives	Pyridinecarboxylic acids and derivatives	C01020	Metabolism of cofactors and vitamins	5006-66-6	HMDB0002658	BioDeepDB	2	pos	2.90694e+08	1.77125e+08	2.57482e+08	7.253e+08
M265T76	Tizoxanide		265.016	76.4	265.016	0.654991	C10H7N3O4S	[M]+					173903-47-4		BioDeepDB	1	pos	2.30961e+08	2.31596e+08	2.57773e+08	7.2033e+08
M226T614	Porphobilinogen		226.18	614.5	226.095	1.24218	C10H14N2O4	[M]+	Organonitrogen compounds	Amines	C00931	Metabolism of cofactors and vitamins	487-90-1	HMDB0000245	BioDeepDB	1	pos	2.19674e+08	2.33214e+08	2.51288e+08	7.04176e+08
M149T152	L-Methionine		148.977	152.3	149.051	0.295635	C5H11NO2S	[M]+	Carboxylic acids and derivatives	Amino acids, peptides, and analogues	C00073	Amino acid metabolism; Biosynthesis of other secondary metabolites; Translation	63-68-3	HMDB0000696	BioDeepDB	1	pos	5.59999e+07	3.13951e+08	3.32445e+08	7.02396e+08
M149T80	D-Tartaric acid		149.007	80.1	150.016	11.5699	C4H6O6	[M-H]-	Organooxygen compounds	Carbohydrates and carbohydrate conjugates	C02107		147-71-7	HMDB0029878	BioDeepDB	1	neg	2.35771e+08	2.24668e+08	2.36628e+08	6.97066e+08
M174T99	(2S,5S)-trans-Carboxymethylproline		174.076	98.5	173.069	0.736028	C7H11NO4	[M+H]+			C17366				BioDeepDB	2	pos	2.22001e+08	2.40147e+08	2.30051e+08	6.922e+08
M142T815	Mesna		141.984	814.7	141.976	6.68604	C2H6O3S2	[M]+	Organic sulfonic acids and derivatives	Organosulfonic acids and derivatives	C03576		3375-50-6	HMDB0003745	BioDeepDB	1	pos	3.33294e+08	2.05951e+08	1.52287e+08	6.91532e+08
M163T353	Caffeic acid		163.038	352.5	180.042	18.2473	C9H8O4	[M+H-H2O]+	<U+82EF><U+4E19><U+7D20><U+7C7B>		C01197	Biosynthesis of other secondary metabolites	331-39-5	HMDB0003501	OTCML	2	pos	2.18262e+08	1.99557e+08	2.65984e+08	6.83803e+08
M127T96	5-Hydroxymethylfurfural		127.039	95.8	126.032	3.38478	C6H6O3	[M+H]+			C11101		67-47-0	HMDB0034355	OTCML	1	pos	2.00912e+08	2.37615e+08	2.38136e+08	6.76662e+08
M158T233	1,5-Naphthalenediamine		158.083	233.1	158.084	11.3759	C10H10N2	[M]+	Extractables/Leachables; Textile Chemicals/Auxiliary/Dyes; Industrial Chemicals		C19463		2243-62-1		mzCloud	1	pos	2.17516e+08	2.29492e+08	2.28535e+08	6.75543e+08
M102T718	Succinic acid semialdehyde		102.034	718	102.032	3.06448	C4H6O3	[M]+	Fatty Acyls	Fatty acids and conjugates	C00232	Carbohydrate metabolism; Amino acid metabolism; Metabolism of cofactors and vitamins	692-29-5	HMDB0001259	BioDeepDB	2	pos	3.41014e+08	2.78905e+08	3.49139e+07	6.54834e+08
M193T87	D-Glucuronic Acid		193.034	86.9	194.043	5.70497	C6H10O7	[M-H]-			C00191	Carbohydrate metabolism	655612-3		BioDeepDB	2	neg	2.14171e+08	2.4802e+08	1.91328e+08	6.5352e+08
M160T195	(1H-Indol-3-yl)-N-methylmethanamine		160.108	195.1	160.1	1.20104	C10H12N2	[M]+			C21602				BioDeepDB	2	pos	2.11469e+08	2.05688e+08	2.21841e+08	6.38998e+08
M183T66	Se-Methylselenocysteine		182.984	66.2	182.98	4.17496	C4H9NO2Se	[M]+	Carboxylic acids and derivatives	Amino acids, peptides, and analogues	C05689	Metabolism of other amino acids	26046-90-2 / 2574-71-2 / NA	HMDB0004113	BioDeepDB	1	pos	1.55609e+08	2.0625e+08	2.48589e+08	6.10448e+08
M149T91	L-Ribulose		149.044	91.2	150.053	11.406	C5H10O5	[M-H]-	Organooxygen compounds	Carbohydrates and carbohydrate conjugates	C00310	Carbohydrate metabolism	2042-27-5/551-84-8	HMDB0003371	BioDeepDB	2	neg	2.02325e+08	2.01779e+08	2.0483e+08	6.08935e+08
M519T826_2	(1S,4aS,7R,7aS)-7-hydroxy-7-[[(E)-3-(4-hydroxyphenyl)prop-2-enoyl]oxymethyl]-1-[(2S,3R,4S,5S,6R)-3,4,5-trihydroxy-6-(hydroxymethyl)oxan-2-yl]oxy-4a,7a-dihydro-1H-cyclopenta[c]pyran-4-carboxylic acid		519.147	825.6	536.153	3.35751	C25H28O13	[M+H-H2O]+							MoNA	1	pos	4.59754e+08	7.06143e+07	6.67898e+07	5.97158e+08
M345T530	Diosbulbin B		345.134	530.4	344.126	2.42225	C19H20O6	[M+H]+	<U+841C><U+7C7B>				20086-06-0	HMDB0036777	OTCML	1	pos	1.91608e+08	1.89912e+08	2.15211e+08	5.96731e+08
M163T334	4-Hydroxy-2-oxoglutaric acid		163.039	334	162.016	0.315944	C5H6O6	[M+H]+	Keto acids and derivatives	Gamma-keto acids and derivatives	C01127	Carbohydrate metabolism	1187-99-1	HMDB0002070	BioDeepDB	1	pos	1.97435e+08	1.86703e+08	2.07382e+08	5.9152e+08
M270T105	(2R)-5-hydroxy-7-methoxy-2-phenyl-3,4-dihydro-2H-1-benzopyran-4-one		270.082	104.6	270.281	25.9511	C16H14O4	[M]+	Endogenous Metabolites; Natural Products/Medicines						mzCloud	1	pos	1.88216e+08	1.88164e+08	1.89019e+08	5.65398e+08
M128T121	Ammelide		128.034	120.7	128.033	6.24833	C3H4N4O2	[M]+			C08734		645-93-2		BioDeepDB	1	pos	1.79202e+08	1.90779e+08	1.93597e+08	5.63577e+08
M102T738	2-Methyl-3-oxopropanoic acid		102.035	738.2	102.032	2.6188	C4H6O3	[M]+	Organooxygen compounds	Carbonyl compounds	C00349	Amino acid metabolism	6236-08-4	HMDB0001172	BioDeepDB	2	pos	2.46039e+08	1.90986e+08	1.25092e+08	5.62118e+08
M250T677	Metoprolol		250.178	676.7	267.183	8.13021	C15H25NO3	[M+H-H2O]+	Phenols	Tyrosols and derivatives	C07202		37350-58-6 / 51384-51-1	HMDB0001932	BioDeepDB	1	pos	1.96347e+08	1.74513e+08	1.82186e+08	5.53045e+08
M359T530	CID 234817		359.15	530.4	358.142	3.30224	C20H22O6	[M+H]+	<U+6728><U+8102><U+7D20><U+7C7B>				487-36-5		OTCML	1	pos	1.76347e+08	1.84328e+08	1.84e+08	5.44674e+08
M245T106	4-Hydroxy-6,9-dimethyl-3-methylene-3a,5,6,6a,7,9b-hexahydroazuleno[4,5-b]furan-2,8(3H,4H)-dione		245.114	105.9	262.121	2.16716	C15H18O4	[M+H-H2O]+							BioDeepDB	1	pos	1.7819e+08	1.85514e+08	1.79111e+08	5.42815e+08
M162T94	L-Carnitine		162.113	94.3	161.105	1.99861	C7H15NO3	[M+H]+	Organonitrogen compounds	Quaternary ammonium salts	C00318		541-15-1	HMDB0000062	BioDeepDB	2	pos	1.77655e+08	1.74401e+08	1.89157e+08	5.41214e+08
M157T99	trans-Aconitate		157.013	98.6	174.016	27.6028	C6H6O6	[M+H-H2O]+	Carboxylic acids and derivatives	Tricarboxylic acids and derivatives	C02341	Carbohydrate metabolism	4023-65-8	HMDB0000958	mzCloud	2	pos	1.73405e+08	1.79232e+08	1.81881e+08	5.34518e+08
M264T104	Sulfamerazine		264.072	104.4	264.068	14.0252	C11H12N4O2S	[M]+	Therapeutics/Prescription Drugs; Endogenous Metabolites		D02435				mzCloud	1	pos	1.67444e+08	1.72396e+08	1.73904e+08	5.13743e+08
M194T919	(-)-Salsoline		194.117	919.2	193.11	5.2828	C11H15NO2	[M+H]+	Tetrahydroisoquinolines		C09640		89-31-6	HMDB0012469	BioDeepDB	1	pos	1.28236e+08	2.38705e+08	1.45436e+08	5.12378e+08
M126T213	5-Aminoimidazole-4-carboxamide		126.055	212.6	126.054	1.43158	C4H6N4O	[M]+	Azoles	Imidazoles	C04051	Nucleotide metabolism	360-97-4	HMDB0003192	BioDeepDB	1	pos	1.62817e+08	1.65582e+08	1.73065e+08	5.01464e+08
M115T80	Fumaric acid		115.002	80.5	116.011	7.64818	C4H4O4	[M-H]-	Carboxylic acids and derivatives	Dicarboxylic acids and derivatives	C00122	Carbohydrate metabolism; Energy metabolism; Metabolism of cofactors and vitamins; Amino acid metabolism	110-17-8	HMDB0000134	BioDeepDB	2	neg	1.67348e+08	1.60673e+08	1.73223e+08	5.01244e+08
M149T605	Phthalic acid		149.022	605.2	166.027	17.6753	C8H6O4	[M+H-H2O]+	Benzene and substituted derivatives	Benzoic acids and derivatives	C01606	Membrane transport	88-99-3/3198-29-6	HMDB0002107	MoNA	2	pos	1.83274e+08	5.37459e+07	2.64103e+08	5.01123e+08
M112T943	Monomethyl sulfate		111.985	943.3	111.983	17.8595	CH4O4S	[M]+			C02704		75-93-4		BioDeepDB	1	pos	2.24143e+08	6.6827e+07	1.90119e+08	4.8109e+08
M144T129	Stachydrine		144.102	129.2	143.095	1.3879	C7H13NO2	[M+H]+			C10172		471-87-4	HMDB0004827	OTCML	1	pos	1.53393e+08	1.64003e+08	1.60526e+08	4.77921e+08
M361T530	Quinidinehydrochloride		361.167	530.4	378.171	8.34518	C20H27ClN2O3	[M+H-H2O]+					6151-40-2		OTCML	1	pos	1.44572e+08	1.61919e+08	1.68927e+08	4.75418e+08
M231T193	Pindolol		231.145	193.1	248.153	1.87761	C14H20N2O2	[M+H-H2O]+	Indoles and derivatives	Indoles	C07445		13523-86-9	HMDB0015095	mzCloud	1	pos	1.58437e+08	1.54556e+08	1.58754e+08	4.71747e+08
M133T578	p-Mentha-1,3,5,8-tetraene		133.101	578.2	132.094	2.70052	C10H12	[M+H]+	Benzene and substituted derivatives	Phenylpropenes			1195-32-0	HMDB0029641	BioDeepDB	1	pos	1.47137e+08	1.51514e+08	1.69101e+08	4.67752e+08
M124T34_3	Nicotinic acid		124.088	33.8	123.032	7.01663	C6H5NO2	[M+H]+	Pyridines and derivatives	Pyridinecarboxylic acids and derivatives	C00253	Metabolism of cofactors and vitamins; Biosynthesis of other secondary metabolites	59-67-6	HMDB0001488	BioDeepDB	2	pos	1.43016e+08	1.49075e+08	1.68945e+08	4.61036e+08
M149T195	2-Oxo-4-methylthiobutanoic acid		149.022	195.2	148.019	8.07843	C5H8O3S	[M+H]+	Fatty Acyls	Fatty acids and conjugates	C01180	Amino acid metabolism; Biosynthesis of other secondary metabolites	583-92-6	HMDB0001553	BioDeepDB	2	pos	2.92479e+08	7.93395e+07	8.86901e+07	4.60509e+08
M154T123	3-Sulfinoalanine		154.002	122.5	153.01	17.1569	C3H7NO4S	[M+H]+	Carboxylic acids and derivatives	Amino acids, peptides, and analogues	C00606	Amino acid metabolism; Metabolism of other amino acids	1115-65-7	HMDB0000996	BioDeepDB	1	pos	1.43379e+08	1.53298e+08	1.57092e+08	4.5377e+08
M102T818	Betaine aldehyde		102.092	818.1	102.092	2.93852	C5H12NO	[M]+	Organonitrogen compounds	Quaternary ammonium salts	C00576	Amino acid metabolism	7418-61-3	HMDB0001252	BioDeepDB	1	pos	1.15613e+08	7.23561e+07	2.61385e+08	4.49355e+08
M475T733_2	Soyasapogenol A		475.368	733.2	474.371	22.0377	C30H50O4	[M+H]+	Prenol lipids	Triterpenoids	C17419		508-01-0	HMDB0034505	MoNA	1	pos	1.32548e+08	1.41532e+08	1.74624e+08	4.48704e+08
M223T69	Fraxinol		223.062	69.1	222.053	6.72908	C11H10O5	[M+H]+	<U+9999><U+8C46><U+7D20><U+7C7B>				486-28-2	HMDB0136673	OTCML	1	pos	3.2337e+07	2.95458e+08	1.18166e+08	4.45961e+08
M307T123_1	Quinoxyfen		306.999	122.5	306.997	6.18895	C15H8Cl2FNO	[M]+			C18892		124495-18-7		BioDeepDB	1	pos	1.57902e+08	1.62882e+08	1.24889e+08	4.45673e+08
M240T77	Anethole trithione		239.967	76.9	239.974	28.8707	C10H8OS3	[M]+					532-11-6		OTCML	1	pos	1.43698e+08	1.406e+08	1.54933e+08	4.39232e+08
M147T349	Coumarin		147.044	348.9	146.037	1.06614	C9H6O2	[M+H]+	Coumarins and derivatives		C05851	Biosynthesis of other secondary metabolites	91-64-5	HMDB0001218	BioDeepDB	2	pos	1.39457e+08	1.47827e+08	1.49614e+08	4.36898e+08
M325T843	11-Dehydrocorticosterone		325.183	843.4	344.199	6.73468	C21H28O4	[M-H2O-H]-	Steroids and steroid derivatives	Hydroxysteroids	C05490		72-23-1	HMDB0004029	BioDeepDB	2	neg	9.59126e+07	1.07703e+08	2.25039e+08	4.28654e+08
M181T815	[5-(2-thienyl)-3-isoxazolyl]methanol		181.015	814.7	181.02	27.8937	C8H7NO2S	[M]+							mzCloud	1	pos	1.14478e+08	1.21482e+08	1.86606e+08	4.22567e+08
M130T756	1-Pyrroline-4-hydroxy-2-carboxylate		130.05	755.5	129.043	1.63173	C5H7NO3	[M+H]+	Pyrrolines		C04282	Amino acid metabolism	9054-77-7	HMDB0002234	BioDeepDB	2	pos	2.55743e+08	3.4948e+07	1.30393e+08	4.21084e+08
M143T670	Ala-Ala		143.163	670.4	160.171	3.25503	C6H12N2O3	[M+H-H2O]+	Carboxylic acids and derivatives	Carboxylic acid derivatives			1948-31-8/		MoNA	1	pos	2.2652e+08	4.98568e+07	1.3569e+08	4.12067e+08
M302T103	5-(3,4-dichlorobenzyl)-4-propyl-4H-1,2,4-triazole-3-thiol		302.026	103.2	301.021	6.28937	C12H13Cl2N3S	[M+H]+							mzCloud	1	pos	1.44304e+08	1.42301e+08	1.24008e+08	4.10614e+08
M663T863	NAD		663.451	862.8	663.425	1.98802	C21H27N7O14P2	[M]+	Organooxygen compounds	Alcohols and polyols			53-84-9 /		BioDeepDB	1	pos	8.39929e+07	6.59925e+07	2.59874e+08	4.09859e+08
M155T694	2,3-Butanediol		154.991	694.2	154.012	2.15345	C4H10O2S2	[M+H]+	Organooxygen compounds	Alcohols and polyols	C00265		513-85-9 / 3483-12-3	HMDB0003156	BioDeepDB	2	pos	1.67013e+08	1.93942e+08	4.80101e+07	4.08965e+08
M244T614	Xylometazoline		244.191	614.5	244.194	13.1045	C16H24N2	[M]+	Benzene and substituted derivatives	Phenylpropanes	C07913		526-36-3	HMDB0015640	BioDeepDB	1	pos	1.26904e+08	1.3395e+08	1.419e+08	4.02754e+08
M377T831	delta-Tocotrienol		377.281	830.9	396.303	8.7733	C27H40O2	[M-H2O-H]-			C14156	Metabolism of cofactors and vitamins	25612-59-3/25612-39-9		BioDeepDB	1	neg	6.90232e+07	1.65658e+08	1.67678e+08	4.02359e+08
M245T75	perfluoropentanoic acid		245.029	75.5	264.046	4.44846	C5HF9O2	[M-H2O-H]-	Carboxylic acids and derivatives	Alpha-halocarboxylic acids and derivatives			2706-90-3/		MoNA	1	neg	1.32914e+08	1.39168e+08	1.27118e+08	3.99201e+08
M169T193	D-Ornithine hydrochloride		169.059	192.8	168.067	3.56668	C5H12N2O2. HCl	[M+H]+			C11320		16682-12-5		BioDeepDB	1	pos	1.31459e+08	1.33805e+08	1.31162e+08	3.96427e+08
M124T143	Isonicotinic acid		124.039	143.2	123.032	0.193267	C6H5NO2	[M+H]+	Pyridines and derivatives	Pyridinecarboxylic acids and derivatives	C07446		55-22-1	HMDB0060665	BioDeepDB	1	pos	1.32926e+08	1.31285e+08	1.32216e+08	3.96426e+08
M163T222_2	N,N-DMA		163.135	222	163.136	6.74013	C11H17N	[M]+	Drugs of Abuse/Illegal Drugs						mzCloud	1	pos	2.0218e+08	7.62467e+07	1.11932e+08	3.90358e+08
M127T36_1	Triacetate lactone		127.039	36.4	126.032	0.0471547	C6H6O3	[M+H]+			C02752		675-10-5		BioDeepDB	2	pos	1.11902e+08	1.14228e+08	1.63228e+08	3.89359e+08
M258T77	Ebselen		257.977	76.9	274.985	0.765184	C13H9NOSe	[M+H-H2O]+					60940-34-3		BioDeepDB	1	pos	1.3166e+08	1.19241e+08	1.34837e+08	3.85738e+08
M377T498	1,3-dihydroxy-1-(7-methoxy-2-oxo-2H-chromen-6-yl)-3-methylbutan-2-yl (2Z)-2-methylbut-2-enoate		377.16	498.4	376.152	0.585624	C20H24O7	[M+H]+	Endogenous Metabolites; Natural Products/Medicines						mzCloud	1	pos	1.27866e+08	1.21653e+08	1.34485e+08	3.84003e+08
M130T490	N,N-Diisopropylethylamine (DIPEA)		130.159	490.4	129.152	2.87635	C8H19N	[M+H]+	Industrial Chemicals						mzCloud	1	pos	3.76556e+07	1.62405e+08	1.8277e+08	3.82831e+08
M297T91	gamma,gamma-Dimethylallyl pyrophosphate triammonium salt		296.88	90.6	297.18	13.1631	C5H12O7P2	[M]-					1186-30-7		BioDeepDB	1	neg	1.16507e+08	1.21516e+08	1.37211e+08	3.75235e+08
M236T110	Procaine		236.149	110.2	236.153	15.6681	C13H20N2O2	[M]+	Benzene and substituted derivatives	Benzoic acids and derivatives	C07375		59-46-1	HMDB0014859	BioDeepDB	2	pos	1.17636e+08	1.24914e+08	1.22015e+08	3.64565e+08
M165T363	3,5-Dihydroxyphenylglyoxylate		165.019	363	182.022	28.6876	C8H6O5	[M+H-H2O]+			C12325				BioDeepDB	1	pos	1.08067e+08	1.22442e+08	1.27124e+08	3.57634e+08
M119T81	Tartronate		118.997	80.8	118.045	14.2628	C3H2O5	[M-H]-	Carboxylic acids and derivatives	Carboxylic acid derivatives	C02500				MoNA	1	neg	1.19509e+08	1.07454e+08	1.202e+08	3.47163e+08
M381T97	Celecoxib		381.08	97.5	381.076	0.405874	C17H14F3N3O2S	[M]+	Azoles	Pyrazoles	C07589		169590-42-5 / 184007-95-2	HMDB0005014	BioDeepDB	1	pos	1.02989e+08	1.02499e+08	1.38983e+08	3.44471e+08
M163T610	4-Pentylaniline		163.135	609.6	163.136	6.74013	C11H17N	[M]+	Extractables/Leachables						mzCloud	1	pos	2.43607e+08	3.97542e+07	5.83393e+07	3.41701e+08
M146T250	4-Acetamidobutanoic acid		146.081	250.1	145.074	0.520259	C6H11NO3	[M+H]+	Carboxylic acids and derivatives	Amino acids, peptides, and analogues	C02946	Amino acid metabolism	3025-96-5	HMDB0003681	BioDeepDB	2	pos	1.11658e+08	1.13851e+08	1.1538e+08	3.40889e+08
M130T585	Pyroglutamic acid		130.05	585.3	129.043	0.0104867	C5H7NO3	[M+H]+	Carboxylic acids and derivatives	Amino acids, peptides, and analogues	C01879	Metabolism of other amino acids	98-79-3	HMDB0000267	BioDeepDB	2	pos	8.52769e+07	2.46882e+07	2.29393e+08	3.39358e+08
M191T85	Quinate		191.055	84.5	192.063	3.22349	C7H12O6	[M-H]-			C00296	Amino acid metabolism	77-95-2		BioDeepDB	2	neg	1.55243e+08	9.75513e+07	8.30217e+07	3.35816e+08
M279T593	Exemestane		279.164	593.3	296.178	20.2963	C20H24O2	[M+H-H2O]+	Steroids and steroid derivatives	Androstane steroids	C08162		107868-30-4	HMDB0015125	GNPS	2	pos	9.08226e+07	7.69251e+07	1.65652e+08	3.334e+08
M111T406	Catechol		111.04	406.4	110.037	0.952844	C6H6O2	[M+H]+			C00090		120-80-9 / 12385-08-9		BioDeepDB	2	pos	9.29516e+07	1.11026e+08	1.28907e+08	3.32884e+08
M157T739	Phosphoglycolic acid		156.992	739	155.982	15.4403	C2H5O6P	[M+H]+	Organic phosphoric acids and derivatives	Phosphate esters	C00988	Carbohydrate metabolism	13147-57-4	HMDB0000816	BioDeepDB	2	pos	5.76912e+07	6.21386e+07	2.11083e+08	3.30913e+08
M130T636	Pyrroline hydroxycarboxylic acid		130.051	636.3	129.043	4.79797	C5H7NO3	[M+H]+	Carboxylic acids and derivatives	Amino acids, peptides, and analogues	C04281	Amino acid metabolism	22573-88-2	HMDB0001369	BioDeepDB	2	pos	1.19761e+08	2.77133e+07	1.83091e+08	3.30566e+08
M263T406	(2R,3R,4S,5S,6R)-2-[(3Z)-hex-3-en-1-yloxy]-6-(hydroxymethyl)oxane-3,4,5-triol		263.149	406.3	262.142	1.08516	C12H22O6	[M+H]+	Endogenous Metabolites; Natural Products/Medicines						mzCloud	1	pos	1.0625e+08	1.10869e+08	1.08891e+08	3.2601e+08
M339T854	Docosanamide		339.346	854.2	339.35	11.5371	C22H45NO	[M]+	Fatty Acyls	Fatty amides			3061-75-4	HMDB0000583	BioDeepDB	1	pos	1.03716e+08	1.12892e+08	1.08947e+08	3.25555e+08
M200T962	Dodecanoic acid		199.973	962.4	200.178	7.34485	C12H24O2	[M]+	Fatty Acyls	Fatty acids and conjugates	C02679	Lipid metabolism	143-07-7	HMDB0000638	BioDeepDB	2	pos	1.72754e+08	7.17801e+07	7.71962e+07	3.2173e+08
M130T385	Heptanoic acid		130.159	385.5	130.099	0.0513943	C7H14O2	[M]+	Fatty Acyls	Fatty acids and conjugates	C17714		111-14-8	HMDB0000666	BioDeepDB	1	pos	9.89679e+07	1.14109e+08	1.0737e+08	3.20447e+08
M130T819	4-Guanidinobutanal		130.087	818.6	129.09	5.91919	C5H11N3O	[M+H]+			C02647	Amino acid metabolism	14049-14-0		BioDeepDB	2	pos	7.1999e+07	6.20239e+07	1.85534e+08	3.19557e+08
M229T224	Mevalonic acid-5P		229.032	223.6	228.04	0.776291	C6H13O7P	[M+H]+	Organic phosphoric acids and derivatives	Phosphate esters	C01107	Metabolism of terpenoids and polyketides	73566-35-5 / 1189-94-2	HMDB0001343	BioDeepDB	1	pos	1.03446e+08	1.07884e+08	1.05315e+08	3.16645e+08
M288T674	Dehydroepiandrosterone		288.29	673.9	288.209	0.668607	C19H28O2	[M]+	Steroids and steroid derivatives	Androstane steroids	C01227		53-43-0	HMDB0000077	BioDeepDB	2	pos	2.10569e+07	2.64822e+08	2.69118e+07	3.12791e+08
M149T636	Methamphetamine		149.119	636.1	149.12	12.0709	C10H15N	[M]+	Benzene and substituted derivatives	Phenethylamines	C07164		537-46-2	HMDB0015517	MoNA	1	pos	1.85043e+07	6.58443e+07	2.26485e+08	3.10833e+08
M112T689	Epigoitrin		112.018	688.7	129.025	8.02547	C5H7NOS	[M+H-H2O]+					1072-93-1		OTCML	1	pos	6.45032e+07	1.80784e+08	6.39998e+07	3.09287e+08
M126T148	Taurine		125.986	148.4	125.015	0.75217	C2H7NO3S	[M+H]+	Organic sulfonic acids and derivatives	Organosulfonic acids and derivatives	C00245	Energy metabolism; Membrane transport; Metabolism of other amino acids	107-35-7	HMDB0000251	BioDeepDB	1	pos	2.18454e+08	4.30391e+07	4.26497e+07	3.04142e+08
M377T374	Riboflavin		377.146	373.8	376.138	0.859084	C17H20N4O6	[M+H]+	Pteridines and derivatives	Alloxazines and isoalloxazines	C00255	Metabolism of cofactors and vitamins; Membrane transport	83-88-5	HMDB0000244	BioDeepDB	2	pos	9.08104e+07	1.05814e+08	1.02354e+08	2.98978e+08
M159T692	Pelargonic acid		158.986	691.6	158.131	0.805122	C9H18O2	[M+H]+	Fatty Acyls	Fatty acids and conjugates	C01601		112-05-0	HMDB0000847	BioDeepDB	2	pos	5.77173e+07	1.67864e+08	6.71374e+07	2.92718e+08
M761T866	NCGC00347741-02_C36H42O19_Methyl (1S,4aS,7R,7aS)-1-(hexopyranosyloxy)-4'-[(1S)-1-({(2E)-3-[4-(hexopyranosyloxy)phenyl]-2-propenoyl}oxy)ethyl]-5'-oxo-4a,7a-dihydro-1H,5'H-spiro[cyclopenta[c]pyran-7,2'-furan]-4-carboxylate		761.228	865.6	778.232	4.99834	C36H42O19	[M+H-H2O]+							GNPS	1	pos	2.11749e+08	6.3888e+07	1.56064e+07	2.91244e+08
M156T709	3-Indoleacetonitrile		156.121	708.9	156.069	1.36774	C10H8N2	[M]+	Indoles and derivatives	Indoles	C02938	Amino acid metabolism	771-51-7	HMDB0006524	BioDeepDB	2	pos	7.20028e+07	1.1675e+08	1.0186e+08	2.90613e+08
M391T501	Amlodipine		391.139	501.2	408.145	3.66621	C20H25ClN2O5	[M+H-H2O]+	Pyridines and derivatives	Hydropyridines	C06825		88150-42-9	HMDB0005018	BioDeepDB	1	pos	9.39997e+07	9.37292e+07	1.01263e+08	2.88992e+08
M361T453	Lariciresinol		361.167	453.5	360.157	4.92441	C20H24O6	[M+H]+			C10646	Biosynthesis of other secondary metabolites	27003-73-2 / 83327-19-9		BioDeepDB	2	pos	6.16841e+07	5.91736e+07	1.62764e+08	2.83622e+08
M116T665	L-Proline		116.071	665.3	115.063	0.283293	C5H9NO2	[M+H]+	Carboxylic acids and derivatives	Amino acids, peptides, and analogues	C00148	Amino acid metabolism; Membrane transport; Translation	147-85-3	HMDB0000162	BioDeepDB	2	pos	1.82581e+08	6.82727e+07	3.2508e+07	2.83361e+08
M123T735	(S)-1-Phenylethanol		123.04	734.8	122.073	0.965815	C8H10O	[M+H]+			C11348		1445-91-6		BioDeepDB	2	pos	9.2201e+07	7.3897e+07	1.16997e+08	2.83096e+08
M137T67_2	(+)-a-Pinene		137.132	66.7	136.125	0.554209	C10H16	[M+H]+	Prenol lipids	Monoterpenoids	C09880	Metabolism of terpenoids and polyketides	7785-70-8 / 80-56-8 2437-95-8 / 2437-95-8 / 80-56-8	HMDB0006525	BioDeepDB	1	pos	1.24675e+08	3.17773e+07	1.26448e+08	2.829e+08
M105T88	Glyceric acid		105.018	87.6	106.027	5.16771	C3H6O4	[M-H]-	Organooxygen compounds	Carbohydrates and carbohydrate conjugates	C00258	Carbohydrate metabolism; Amino acid metabolism; Lipid metabolism	473-81-4	HMDB0000139	BioDeepDB	2	neg	9.20155e+07	9.39825e+07	9.34206e+07	2.79419e+08
M143T103	Kojic acid		143.034	103.2	142.027	2.26519	C6H6O4	[M+H]+	Pyrans	Pyranones and derivatives	C14516		501-30-4	HMDB0032923	mzCloud	1	pos	1.00947e+08	8.17681e+07	9.65855e+07	2.793e+08
M187T66	Undecanoic acid		186.957	65.8	186.162	0.230053	C11H22O2	[M+H]+	Fatty Acyls	Fatty acids and conjugates	C17715		112-37-8	HMDB0000947	BioDeepDB	2	pos	1.00121e+08	8.80228e+07	9.04025e+07	2.78546e+08
M280T111	Cyclopeptine		280.103	110.5	280.121	0.775646	C17H16N2O2	[M]+			C20579		50886-63-0		BioDeepDB	2	pos	9.29004e+07	9.26862e+07	9.08466e+07	2.76433e+08
M126T662	Ciliatine		125.988	661.7	125.024	6.58295	C2H8NO3P	[M+H]+	Organic phosphonic acids and derivatives	Organic phosphonic acids	C03557	Membrane transport; Metabolism of other amino acids	2041-14-7	HMDB0011747	BioDeepDB	2	pos	1.98239e+08	1.74601e+07	5.88396e+07	2.74539e+08
M360T99	Penicillin N		360.148	98.9	359.115	4.10968	C14H21N3O6S	[M+H]+			C06564		525-94-0		BioDeepDB	1	pos	9.00601e+07	8.35493e+07	9.22013e+07	2.65811e+08
M291T115_1	Argininosuccinic acid		291.129	115.2	290.123	0.0197693	C10H18N4O6	[M+H]+	Carboxylic acids and derivatives	Amino acids, peptides, and analogues	C03406	Amino acid metabolism	2387-71-5	HMDB0000052	BioDeepDB	2	pos	8.65268e+07	8.42985e+07	9.13923e+07	2.62218e+08
M163T157	D-4-Hydroxy-2-oxoglutarate		163.038	156.7	162.016	7.51584	C5H6O6	[M+H]+	Keto acids and derivatives	Gamma-keto acids and derivatives	C05946	Amino acid metabolism		HMDB0060466	BioDeepDB	2	pos	1.61531e+08	4.55366e+07	5.51236e+07	2.62191e+08
M110T492	Hydroquinone		110.021	492	110.037	0.984034	C6H6O2	[M]+	Phenols	Benzenediols	C00530	Amino acid metabolism	123-31-9	HMDB0002434	BioDeepDB	2	pos	1.31647e+08	3.42629e+07	9.62481e+07	2.62158e+08
M188T527	2-METHYL GRAMINE		188.135	527.3	188.131	19.9404	C12H16N2	[M]-							BioDeepDB	1	neg	8.8005e+07	8.33183e+07	8.6072e+07	2.57395e+08
M186T121_2	N6-(Delta2-Isopentenyl)-adenine		186.112	121.1	203.117	12.0035	C10H13N5	[M+H-H2O]+			C04083	Signal transduction; Metabolism of terpenoids and polyketides	2365-40-4		BioDeepDB	1	pos	8.42951e+07	8.4612e+07	8.83486e+07	2.57256e+08
M130T977	4-Oxoproline		130.049	977.4	129.043	3.66015	C5H7NO3	[M+H]+			C01877	Amino acid metabolism	4347-18-6 / 2002-02-0		BioDeepDB	2	pos	8.84371e+07	7.31871e+07	8.82322e+07	2.49856e+08
M289T73	(plusmn)-Mevalonic acid 5-pyrophosphate tetralithium salt		288.986	73.3	308.006	4.62305	C6H14O10P2	[M-H2O-H]-					108869-00-7		BioDeepDB	1	neg	7.73399e+07	8.8043e+07	8.36367e+07	2.4902e+08
M338T890	Calcium 2-hydroxy-4-(methylthio)butanoate		338.342	890.2	338.017	0.164665	C10H18CaO6S2	[M]+					4857-44-7		BioDeepDB	1	pos	1.97739e+07	1.72573e+08	5.43333e+07	2.46681e+08
M185T924_3	Bergaptol		185.024	923.6	202.027	23.3754	C11H6O4	[M+H-H2O]+	<U+9999><U+8C46><U+7D20><U+7C7B>		C00758		486-60-2	HMDB0013679	OTCML	1	pos	8.04635e+07	8.1038e+07	8.45464e+07	2.46048e+08
M185T815	Phosphohydroxypyruvic acid		184.987	815.4	183.977	7.8612	C3H5O7P	[M+H]+	Organooxygen compounds	Carbonyl compounds	C03232	Amino acid metabolism	3913-50-6	HMDB0001024	BioDeepDB	1	pos	7.58044e+07	5.50049e+07	1.15218e+08	2.46028e+08
M175T103_3	Indoleacetic acid		175.06	102.8	175.063	0.612671	C10H9NO2	[M]+	Indoles and derivatives	Indolyl carboxylic acids and derivatives	C00954	Amino acid metabolism; Signal transduction	87-51-4	HMDB0000197	BioDeepDB	1	pos	8.17885e+07	8.00645e+07	8.3692e+07	2.45545e+08
M181T721	D-Fructose		181.015	721.2	180.063	3.62635	C6H12O6	[M+H]+			C00095	Carbohydrate metabolism; Membrane transport	57-48-7		BioDeepDB	2	pos	1.0095e+08	1.22127e+08	1.98631e+07	2.4294e+08
M147T171	Methyloxaloacetate		147.029	171.3	146.022	0.47717	C5H6O5	[M+H]+			C06030	Carbohydrate metabolism			BioDeepDB	2	pos	7.90693e+07	7.82439e+07	8.53736e+07	2.42687e+08
M279T748	Dibutyl phthalate		279.155	747.7	278.152	13.8847	C16H22O4	[M+H]+	Benzene and substituted derivatives	Benzoic acids and derivatives	C14214		84-74-2	HMDB0033244	MoNA	2	pos	5.58564e+07	9.1423e+07	9.48939e+07	2.42173e+08
M205T487	1-[4-hydroxy-3-(3-methylbut-2-en-1-yl)phenyl]ethan-1-one		205.123	487.3	204.115	1.92198	C13H16O2	[M+H]+	Endogenous Metabolites; Natural Products/Medicines						mzCloud	1	pos	7.86423e+07	7.9311e+07	8.30659e+07	2.41019e+08
M330T119	Salutaridinol		330.139	119	329.163	1.89716	C19H23NO4	[M+H]+			C05220	Biosynthesis of other secondary metabolites	3271-79-2		BioDeepDB	1	pos	8.02827e+07	7.57337e+07	8.34291e+07	2.39446e+08
M339T888	Fructose 1,6-bisphosphate		339.199	887.6	339.996	1.58555	C6H14O12P2	[M-H]-	Organooxygen compounds	Carbohydrates and carbohydrate conjugates	C00354	Energy metabolism; Amino acid metabolism	488-69-7	HMDB0001058	BioDeepDB	2	neg	9.89497e+07	9.67015e+07	4.35946e+07	2.39246e+08
M475T431	NCGC00384772-01_C23H26O12_6-Hydroxy-1-{[6-O-(4-hydroxybenzoyl)-beta-D-glucopyranosyl]oxy}-7-methylene-1,4a,5,6,7,7a-hexahydrocyclopenta[c]pyran-4-carboxylic acid		475.124	430.6	494.142	0.286814	C23H26O12	[M-H2O-H]-							GNPS	1	neg	3.88849e+07	1.02389e+08	9.56109e+07	2.36885e+08
M180T924	5-Acetylsalicylic acid		180.044	923.6	180.042	12.4469	C9H8O4	[M]+					13110-96-8		OTCML	1	pos	8.15334e+07	7.28034e+07	8.07393e+07	2.35076e+08
M151T35	D-Xylose		151.061	35.1	150.053	5.29972	C5H10O5	[M+H]+	Organooxygen compounds	Carbohydrates and carbohydrate conjugates	C00181	Carbohydrate metabolism; Membrane transport	58-86-6	HMDB0000098	MoNA	1	pos	8.87822e+07	7.20906e+07	7.29628e+07	2.33836e+08
M313T521	Olanzapine		313.144	520.6	312.141	14.6898	C17H20N4S	[M+H]+	Benzodiazepines		C07322		132539-06-1	HMDB0005012	BioDeepDB	1	pos	7.08956e+07	7.79147e+07	8.39706e+07	2.32781e+08
M154T34_2	Nomega-Acetylhistamine		154.098	33.8	153.09	3.48439	C7H11N3O	[M+H]+	Carboxylic acids and derivatives	Carboxylic acid derivatives			673-49-4	HMDB13253	BioDeepDB	1	pos	6.85962e+07	6.99117e+07	9.38279e+07	2.32336e+08
M142T856	Tropine		142.124	856.5	141.115	6.50138	C8H15NO	[M+H]+	Endogenous Metabolites		C00729	Biosynthesis of other secondary metabolites	120-29-6		mzCloud	1	pos	1.22018e+08	1.77436e+07	9.11445e+07	2.30906e+08
M684T921_1	COSMOSIIN HEXAACETATE		684.188	920.8	684.169	3.00933	C33H32O16	[M-H2O+NH4]+							BioDeepDB	1	pos	4.89962e+07	1.44481e+08	3.74167e+07	2.30894e+08
M163T931	Pterin		163.051	930.9	163.049	7.97298	C6H5N5O	[M]+	Pteridines and derivatives	Pterins and derivatives	C00715		2236-60-4	HMDB0000802	BioDeepDB	2	pos	3.9203e+07	3.01523e+07	1.58999e+08	2.28354e+08
M214T957	Dethiobiotin		213.983	957.2	214.132	1.73525	C10H18N2O3	[M]+	Fatty Acyls	Fatty acids and conjugates	C01909	Metabolism of cofactors and vitamins	533-48-2	HMDB0003581	BioDeepDB	2	pos	2.51072e+07	8.22802e+07	1.2016e+08	2.27548e+08
M133T98	L-Malic acid		133.049	97.7	134.022	1.59991	C4H6O5	[M-H]-	Hydroxy acids and derivatives	Beta hydroxy acids and derivatives	C00149	Carbohydrate metabolism; Energy metabolism	97-67-6 / 6915-15-7	HMDB0000156	BioDeepDB	2	neg	7.89373e+07	7.63394e+07	7.14047e+07	2.26681e+08
M147T810	Nornicotine		146.964	809.7	148.1	4.64545	C9H12N2	[M-H]-	Pyridines and derivatives	Pyrrolidinylpyridines	C06524	Biosynthesis of other secondary metabolites	494-97-3	HMDB0001126	BioDeepDB	2	neg	6.41903e+07	8.10356e+07	7.9597e+07	2.24823e+08
M145T95	2-Keto-glutaramic acid		145.049	95.2	145.037	0.109221	C5H7NO4	[M]+	Keto acids and derivatives	Short-chain keto acids and derivatives	C00940	Amino acid metabolism	18465-19-5	HMDB0001552	BioDeepDB	2	pos	6.74919e+07	7.43483e+07	8.29779e+07	2.24818e+08
M153T887	(+)-cis-Isopulegone		153.139	887	152.12	3.87163	C10H16O	[M+H]+			C11951	Metabolism of terpenoids and polyketides			BioDeepDB	1	pos	7.32638e+07	1.30025e+08	2.13324e+07	2.24622e+08
M102T147	Acetoacetic acid		102.034	146.9	102.032	27.4417	C4H6O3	[M]+	Keto acids and derivatives	Short-chain keto acids and derivatives	C00164	Carbohydrate metabolism; Amino acid metabolism	541-50-4/141-81-1	HMDB0000060	BioDeepDB	2	pos	7.3225e+07	8.82319e+07	6.23916e+07	2.23849e+08
M353T679	(13E)-11a-Hydroxy-9,15-dioxoprost-13-enoic acid		353.23	679.2	352.225	0.434436	C20H32O5	[M+H]+	Fatty Acyls	Eicosanoids	C04654		22973-19-9	HMDB0001320	BioDeepDB	1	pos	8.21175e+07	7.02284e+07	7.03027e+07	2.22649e+08
M357T650	Pluviatolide		357.133	649.6	356.126	0.443916	C20H20O6	[M+H]+			C21191	Biosynthesis of other secondary metabolites	28115-68-6		BioDeepDB	1	pos	7.20004e+07	7.02057e+07	7.99762e+07	2.22182e+08
M363T266	Catalpol		363.126	266	362.121	0.0735529	C15H22O10	[M+H]+			C09773		2415-24-9 / NA		BioDeepDB	1	pos	7.58435e+07	7.34674e+07	7.25301e+07	2.21841e+08
M563T394_1	(2S,3R,4S,5S,6R)-2-{4-[(1S,3aR,4S,6aR)-4-(4-hydroxy-3,5-dimethoxyphenyl)-hexahydrofuro[3,4-c]furan-1-yl]-2,6-dimethoxyphenoxy}-6-(hydroxymethyl)oxane-3,4,5-triol		563.205	394	580.216	5.07318	C28H36O13	[M+H-H2O]+	Endogenous Metabolites; Natural Products/Medicines						mzCloud	1	pos	8.62538e+07	6.84019e+07	6.59167e+07	2.20572e+08
M130T760	(2E)-Decenoyl-ACP		130.086	759.8	129.079	1.18838	C6H11NO2	[M+H]+	Carboxylic acids and derivatives	Amino acids, peptides, and analogues	C03969		52-52-8	HMDB0062225	MoNA	2	pos	5.4427e+07	7.05015e+07	9.55938e+07	2.20522e+08
M279T980	Diisobutyl phthalate		279.163	980.1	278.152	13.6981	C16H22O4	[M+H]+	Benzene and substituted derivatives	Benzoic acids and derivatives	C15205		84-69-5	HMDB0013835	mzCloud	2	pos	6.90479e+07	7.11932e+07	8.00109e+07	2.20252e+08
M399T498	S-Adenosyl-L-methionine		399.144	498.4	398.137	2.44524	C15H22N6O5S	[M+H]+	5'-deoxyribonucleosides	5'-deoxy-5'-thionucleosides	C00019		c("29908-03-0", "485-80-3")	HMDB0001185	mzCloud	1	pos	7.4103e+07	6.68352e+07	7.87711e+07	2.19709e+08
M181T744	D-Mannose		181.015	743.5	180.063	3.46475	C6H12O6	[M+H]+	Organooxygen compounds	Carbohydrates and carbohydrate conjugates	C00159	Carbohydrate metabolism; Membrane transport	3458-28-4 / 3458-28-4 31103-86-3 / 530-26-7	HMDB0000169	BioDeepDB	2	pos	4.83937e+07	1.53581e+08	1.57739e+07	2.17749e+08
M758T824	Cyanidin 3-O-rutinoside 5-O-beta-D-glucoside		758.233	823.8	757.219	8.20856	C33H41O20	[M+H]+			C12646	Biosynthesis of other secondary metabolites	135558-26-8 / 62024-14-0		BioDeepDB	1	pos	3.85372e+07	1.39397e+08	3.95777e+07	2.17512e+08
M307T325	PRZ_M325		307.009	325.3	324.02	11.9761	C12H15Cl3N2O2	[M+H-H2O]+					139520-94-8		MoNA	1	pos	6.3052e+07	7.36191e+07	7.81866e+07	2.14858e+08
M223T324	Apiole		223.096	323.7	222.089	0.788897	C12H14O4	[M+H]+	Benzodioxoles		C10429		523-80-8	HMDB0033776	BioDeepDB	1	pos	6.40646e+07	7.3287e+07	7.67346e+07	2.14086e+08
M517T821	dTDP-4-oxo-2-deoxy-beta-L-xylose		517.055	820.8	516.055	12.7182	C15H22N2O14P2	[M+H]+			C21353				BioDeepDB	1	pos	6.54813e+07	7.2438e+07	7.42693e+07	2.12189e+08
M130T618_1	Adipate semialdehyde		130.051	618.3	130.063	4.17828	C6H10O3	[M]+	Fatty Acyls	Fatty acids and conjugates	C06102		928-81-4	HMDB0012882	BioDeepDB	1	pos	1.02143e+08	1.86145e+07	8.96943e+07	2.10452e+08
M195T443	trans-Ferulic acid		195.066	443.1	194.058	3.59278	C10H10O4	[M+H]+	Cinnamic acids and derivatives	Hydroxycinnamic acids and derivatives	C01494	Biosynthesis of other secondary metabolites	537-98-4 / 1135-24-6	HMDB0000954	BioDeepDB	2	pos	6.51103e+07	6.92528e+07	7.57561e+07	2.10119e+08
M367T677	Galantamine hydrobromide		367.082	677	367.078	10.5971	C17H22BrNO3	[M]+	<U+751F><U+7269><U+78B1><U+7C7B>				1953-04-4		OTCML	1	pos	7.03331e+07	5.83697e+07	8.10076e+07	2.0971e+08
M167T39	L-4-Hydroxyphenylglycine		167.013	38.8	167.058	1.33043	C8H9NO3	[M]+			C12323	Biosynthesis of other secondary metabolites	32462-30-9		BioDeepDB	2	pos	1.35479e+08	5.67951e+07	1.69994e+07	2.09274e+08
M140T34_3	Ethyl sorbate		140.083	33.8	140.084	7.35014	C8H12O2	[M]+	Fatty Acyls	Fatty acid esters			5941-48-0	HMDB0040463	mzCloud	1	pos	6.05977e+07	6.36537e+07	8.3604e+07	2.07855e+08
M319T131	S-Nitroso-L-glutathione		319.064	131.4	336.074	6.69324	C10H16N4O7S	[M+H-H2O]+					57564-91-7	HMDB04645	BioDeepDB	1	pos	6.70251e+07	6.77434e+07	7.21054e+07	2.06874e+08
M117T825	2-(Methylamino)isobutyric acid		117.147	824.6	117.147	1.70725	C5H11NO2	[M]+	Carboxylic acids and derivatives	Amino acids, peptides, and analogues			2566-34-9	HMDB0002141	mzCloud	1	pos	2.01877e+07	8.65464e+07	9.90304e+07	2.05765e+08
M102T76	(R)-Methylmalonate semialdehyde		102.023	76.4	102.032	0.124556	C4H6O3	[M]+			C21030				BioDeepDB	1	pos	6.76765e+07	6.76169e+07	7.01169e+07	2.0541e+08
M128T247_2	(R)-5,6-Dihydrothymine		128.072	246.9	128.059	4.98602	C5H8N2O2	[M]+			C21028	Nucleotide metabolism	86387-01-1		BioDeepDB	2	pos	6.67715e+07	6.85029e+07	6.93146e+07	2.04589e+08
M132T238	Aminocaproic acid		132.102	237.7	131.095	0.539056	C6H13NO2	[M+H]+	Fatty Acyls	Fatty acids and conjugates	C02378		60-32-2 / 1319-82-0	HMDB0001901	BioDeepDB	1	pos	6.89723e+07	6.79804e+07	6.7229e+07	2.04182e+08
M257T386	Ormetoprim		257.139	386	274.143	12.6709	C14H18N4O2	[M+H-H2O]+	Therapeutics/Prescription Drugs						mzCloud	1	pos	6.9223e+07	6.89739e+07	6.53733e+07	2.0357e+08
M205T937	Diethyl phthalate		205.087	937.1	222.089	26.496	C12H14O4	[M+H-H2O]+	Benzene and substituted derivatives	Benzoic acids and derivatives	C14175		84-66-2	HMDB0094660	mzCloud	2	pos	1.34699e+08	3.9695e+07	2.86249e+07	2.03019e+08
M190T346	Kynurenic acid		190.05	345.7	189.043	0.399895	C10H7NO3	[M+H]+	Quinolines and derivatives	Quinoline carboxylic acids	C01717	Amino acid metabolism	492-27-3	HMDB0000715	BioDeepDB	2	pos	6.55136e+07	6.74981e+07	6.98113e+07	2.02823e+08
M123T438	5-Hydroxypyrazinamide		123.04	438	123.043	17.3001	C5H5N3O	[M]+	Diazines	Pyrazines	C01956		13924-96-4 / 98-96-4	HMDB0001978	BioDeepDB	2	pos	8.83524e+07	2.24352e+07	9.05437e+07	2.01331e+08
M188T124_2	Homo-L-arginine		188.127	123.8	188.127	0.531555	C7H16N4O2	[M]+	Carboxylic acids and derivatives	Amino acids, peptides, and analogues	C01924		156-86-5	HMDB0000670	BioDeepDB	1	pos	6.27573e+07	6.79943e+07	6.81309e+07	1.98883e+08
M125T34_1	4,6-Dimethyl-2(1H)-pyrimidinone		125.071	33.8	124.064	2.08769	C6H8N2O	[M+H]+							mzCloud	1	pos	5.52775e+07	6.14734e+07	7.93036e+07	1.96054e+08
M301T415	2-Methoxyestrone		301.181	415.2	300.173	5.06008	C19H24O3	[M+H]+	Steroids and steroid derivatives	Estrane steroids	C05299		362-08-3	HMDB0000010	mzCloud	1	pos	4.63042e+07	6.91993e+07	7.96797e+07	1.95183e+08
M355T353	Chlorogenic acid		355.103	352.5	354.095	0.912412	C16H18O9	[M+H]+	Organooxygen compounds	Alcohols and polyols	C00852	Biosynthesis of other secondary metabolites	327-97-9/327-97-9 202650-88-2	HMDB0003164	MoNA	2	pos	6.33811e+07	6.3725e+07	6.69865e+07	1.94093e+08
M256T742	SPI_256.2273_14.6		256.228	742	255.22	1.93122	C15H29NO2	[M+H]+							MoNA	1	pos	6.6197e+07	6.18273e+07	6.55249e+07	1.93549e+08
M171T946	1-Hydroxy-2-naphthoate		170.983	946.5	188.047	7.08076	C11H8O3	[M+H-H2O]+			C03203		86-48-6		BioDeepDB	2	pos	8.17556e+07	4.983e+07	6.19565e+07	1.93542e+08
M149T905	threo-3-Hydroxy-D-aspartate		149.022	905.3	149.032	7.94513	C4H7NO5	[M]+			C19813				BioDeepDB	1	pos	6.84602e+07	7.56175e+07	4.67363e+07	1.90814e+08
M153T457	4-Hydroxy-3-methoxy-benzaldehyde		153.055	456.6	152.047	2.11689	C8H8O3	[M+H]+	Phenols	Methoxyphenols	C00755	Biosynthesis of other secondary metabolites	121-33-5	HMDB0012308	mzCloud	2	pos	6.54743e+07	6.05611e+07	6.39913e+07	1.90027e+08
M147T640	3-(2-Hydroxyphenyl)propanoic acid		146.965	640	166.063	0.136386	C9H10O3	[M-H2O-H]-	Phenylpropanoic acids		C01198	Amino acid metabolism	495-78-3	HMDB0033752	BioDeepDB	2	neg	7.97872e+07	7.73111e+07	3.24427e+07	1.89541e+08
M777T868	Thyroxine		776.569	868.4	776.687	2.84065	C15H11I4NO4	[M]+	Carboxylic acids and derivatives	Amino acids, peptides, and analogues	C01829	Amino acid metabolism	51-48-9	HMDB0000248	BioDeepDB	1	pos	1.41419e+07	8.16815e+07	9.3174e+07	1.88997e+08
M152T721	2-Methoxybenzoic acid		152.144	721.1	152.147	23.6618	C8H8O3	[M]+	Benzene and substituted derivatives	Benzoic acids and derivatives			579-75-9	HMDB0032604	mzCloud	1	pos	3.26672e+07	1.20745e+08	3.47876e+07	1.882e+08
M237T102_2	N-(2,3-dihydro-1,4-benzodioxin-6-yl)-N'-(2-hydroxyethyl)thiourea		237.061	101.8	254.073	15.9411	C11H14N2O3S	[M+H-H2O]+							mzCloud	1	pos	6.39878e+07	6.05024e+07	6.22693e+07	1.8676e+08
M179T514	2-Oxo-4-phenylbutyric acid		179.071	514.3	178.063	2.92622	C10H10O3	[M+H]+			C20327	Amino acid metabolism	710-11-2		BioDeepDB	2	pos	5.86731e+07	6.29458e+07	6.45994e+07	1.86218e+08
M262T104	FLUMEQUINE		262.092	104.4	261.08	5.34607	C14H12FNO3	[M+H]+					42835-25-6		BioDeepDB	1	pos	6.16392e+07	6.13189e+07	6.07613e+07	1.83719e+08
M128T933	D-1-Piperideine-2-carboxylic acid		128.071	933	127.063	1.04232	C6H9NO2	[M+H]+	Pyridines and derivatives	Hydropyridines	C04092	Amino acid metabolism; Biosynthesis of other secondary metabolites	2756-89-0	HMDB0001084	BioDeepDB	1	pos	7.24408e+07	8.58103e+07	2.34426e+07	1.81694e+08
M289T243	Cimifugin		289.103	242.7	306.11	0.705632	C16H18O6	[M+H-H2O]+	<U+916E><U+7C7B>		C09000		37921-38-3		OTCML	1	pos	5.79034e+07	6.1451e+07	6.20871e+07	1.81442e+08
M402T453_1	Flavanone 7-O-beta-D-glucoside		402.158	453.5	402.132	6.91594	C21H22O8	[M]+			C04007				BioDeepDB	1	pos	7.56147e+07	5.89422e+07	4.59667e+07	1.80524e+08
M391T916	Bis(2-ethylhexyl)phthalate		391.284	916.2	390.277	0.572473	C24H38O4	[M+H]+	Extractables/Leachables; Personal Care Products/Cosmetics; Textile Chemicals/Auxiliary/Dyes; Industrial Chemicals		C03690		117-81-7		mzCloud	1	pos	5.60014e+07	6.09689e+07	6.33428e+07	1.80313e+08
M368T836	Sodium;(4aR,6R,7R,7aS)-6-(6-aminopurin-9-yl)-2-oxido-2-oxo-4a,6,7,7a-tetrahydro-4H-furo[3,2-d][1,3,2]dioxaphosphinin-7-ol;hydrate		368.245	836.1	369.045	3.37924	C10H13N5NaO7P	[M-H]-					37839-81-9		BioDeepDB	1	neg	6.7654e+07	6.39389e+07	4.77482e+07	1.79341e+08
M208T281	4-(2-Aminophenyl)-2,4-dioxobutanoic acid		208.061	281.4	207.053	0.59598	C10H9NO4	[M+H]+	Organooxygen compounds	Carbonyl compounds	C01252	Amino acid metabolism		HMDB0000978	BioDeepDB	1	pos	6.07318e+07	5.81592e+07	6.02104e+07	1.79101e+08
M365T408	Phe4Cl-Gly-OH		365.05	407.9	364.046	9.55996	C16H13ClN2O6	[M+H]+							BioDeepDB	1	pos	5.28512e+07	6.29909e+07	6.30615e+07	1.78904e+08
M118T76_2	HOMOCYSTEINE THIOLACTONE		118.035	76.4	117.169	27.8658	C4H7NOS	[M+H]+	Carboxylic acids and derivatives	Amino acids, peptides, and analogues			2338-04-7/		MoNA	1	pos	5.4495e+07	5.9553e+07	6.39594e+07	1.78007e+08
M249T92	MLS002153254-01!4-Chloro-DL-phenylalanine methyl ester hydrochloride14173-40-1		249.038	92.3	249.032	22.3499	C10H13Cl2NO2	[M]+							GNPS	1	pos	6.75773e+07	6.50352e+07	4.45035e+07	1.77116e+08
M169T95	Gallic acid		169.012	95.3	170.022	15.3836	C7H6O5	[M-H]-	Benzene and substituted derivatives	Benzoic acids and derivatives	C01424		149-91-7	HMDB0005807	BioDeepDB	2	neg	5.57146e+07	6.32131e+07	5.80684e+07	1.76996e+08
M132T550	N-Carbamoylputrescine		132.102	550.4	131.106	1.65598	C5H13N3O	[M+H]+	Carboximidic acids and derivatives	Carboximidic acids	C00436	Amino acid metabolism	6851-51-0	HMDB0033458	BioDeepDB	2	pos	9.49789e+07	1.89565e+07	6.24974e+07	1.76433e+08
M218T107	1-Hydroxypyrene		218.066	107.2	218.073	24.1196	C16H10O	[M]+	Phenanthrenes and derivatives	Phenanthrols	C14519		5315-79-7	HMDB0013139	BioDeepDB	1	pos	5.93626e+07	6.49493e+07	5.11157e+07	1.75428e+08
M177T363	2-Hydroxy-3-oxoadipate		177.056	362.9	176.032	8.96364	C6H8O6	[M+H]+			C03217	Carbohydrate metabolism			BioDeepDB	2	pos	5.01293e+07	5.2263e+07	7.27918e+07	1.75184e+08
M339T368	Sweroside		339.105	368.3	358.126	10.0028	C16H22O9	[M-H2O-H]-	<U+841C><U+7C7B>		C17071		14215-86-2		OTCML	2	neg	5.89396e+07	5.25117e+07	6.3205e+07	1.74656e+08
M234T97	7-(tert-butyl)-4-imino-1,2,3,4,5,6-hexahydropyrido[3,4-d]pyridazine-1,5-dione		234.109	97.5	234.112	11.8565	C11H14N4O2	[M]+							mzCloud	1	pos	5.70913e+07	5.74076e+07	5.95492e+07	1.74048e+08
M161T798	Nicotinuric acid		161.035	798.1	180.054	0.683081	C8H8N2O3	[M-H2O-H]-	Carboxylic acids and derivatives	Amino acids, peptides, and analogues	C05380		583-08-4	HMDB0003269	MoNA	1	neg	6.02998e+07	5.88597e+07	5.41106e+07	1.7327e+08
M185T62	2-[5-(2-hydroxypropyl)oxolan-2-yl]propanoic acid		185.117	62.2	202.121	19.0417	C10H18O4	[M+H-H2O]+	Endogenous Metabolites; Natural Products/Medicines						mzCloud	1	pos	5.79149e+07	4.78862e+07	6.73781e+07	1.73179e+08
M315T421_1	5'-Phosphoribosyl-N-formylglycinamide		315.071	421.4	314.051	0.255576	C8H15N2O9P	[M+H]+	Glycinamide ribonucleotides		C04376	Nucleotide metabolism	349-34-8	HMDB0001308	BioDeepDB	1	pos	5.47637e+07	5.60701e+07	6.19628e+07	1.72797e+08
M333T260	MMV009054		333.024	259.7	350.034	6.29679	C15H12Cl2N4O2	[M+H-H2O]+							MoNA	1	pos	5.23645e+07	5.85915e+07	6.1038e+07	1.71994e+08
M306T386	Leucocyanidin		306.097	385.9	306.074	0.185529	C15H14O7	[M]+			C05906	Biosynthesis of other secondary metabolites	93527-39-0		BioDeepDB	1	pos	5.55808e+07	6.07629e+07	5.47347e+07	1.71078e+08
M336T268	Fenbuconazole		336.118	267.6	336.114	12.1981	C19H17ClN4	[M]+	Pesticides/Herbicides		C18461		114369-43-6		mzCloud	1	pos	2.51802e+07	7.27311e+07	7.30458e+07	1.70957e+08
M148T193	(R) 2,3-Dihydroxy-3-methylvalerate		148.08	192.8	148.074	0.0336337	C6H12O4	[M]+	Fatty Acyls	Fatty acids and conjugates	C06007	Amino acid metabolism	562-43-6	HMDB0012140	BioDeepDB	1	pos	5.51422e+07	5.95755e+07	5.59987e+07	1.70716e+08
M214T96	MLS002154005-01!Isocarboxazid59-63-2		214.092	95.6	231.101	5.80431	C12H13N3O2	[M+H-H2O]+							GNPS	1	pos	5.75616e+07	5.40147e+07	5.89384e+07	1.70515e+08
M465T428	Isoquercitrin		465.102	428.4	464.096	1.45344	C21H20O12	[M+H]+	Flavonoids	Flavonoid glycosides	C05623	Biosynthesis of other secondary metabolites	482-35-9/21637-25-2	HMDB0037362	BioDeepDB	2	pos	4.90868e+07	5.1602e+07	6.95962e+07	1.70285e+08
M279T711	alpha-CEHC		279.16	711	278.152	2.5837	C16H22O4	[M+H]+							BioDeepDB	1	pos	3.44522e+07	3.30485e+07	1.02281e+08	1.69782e+08
M156T368	PEMPIDINE		156.175	367.6	155.167	0.640308	C10H21N	[M+H]+					79-55-0		BioDeepDB	1	pos	4.65757e+07	6.89825e+07	5.31528e+07	1.68711e+08
M203T79	3-Deoxy-lyxo-heptulosaric acid		203.018	79.4	222.038	4.97492	C7H10O8	[M-H2O-H]-			C21044				MoNA	1	neg	5.33457e+07	5.69544e+07	5.82814e+07	1.68581e+08
M113T142	Uracil		113.035	141.7	112.027	0.0953582	C4H4N2O2	[M+H]+	Diazines	Pyrimidines and pyrimidine derivatives	C00106	Metabolism of cofactors and vitamins; Metabolism of other amino acids; Nucleotide metabolism	66-22-8	HMDB0000300	BioDeepDB	2	pos	5.35419e+07	5.56574e+07	5.84873e+07	1.67687e+08
M128T179	Dihydrothymine		128.07	179	128.059	1.66153	C5H8N2O2	[M]+	Diazines	Pyrimidines and pyrimidine derivatives	C00906		696-04-8	HMDB0000079	BioDeepDB	1	pos	6.45177e+07	5.42576e+07	4.79508e+07	1.66726e+08
M183T34_1	Epinephrine		182.985	33.8	183.089	0.053626	C9H13NO3	[M]+	Phenols	Benzenediols	C00788	Amino acid metabolism	51-43-4	HMDB0000068	BioDeepDB	1	pos	5.31698e+07	5.50123e+07	5.59896e+07	1.64172e+08
M371T582	Cetirizine		371.149	582	388.155	1.70821	C21H25ClN2O3	[M+H-H2O]+	Benzene and substituted derivatives	Diphenylmethanes	C07778		83881-51-0	HMDB0005032	mzCloud	1	pos	5.31287e+07	5.49599e+07	5.60767e+07	1.64165e+08
M393T432	Methyl aklanonate		393.093	432.4	410.1	1.61285	C22H18O8	[M+H-H2O]+			C12422				BioDeepDB	1	pos	5.22555e+07	4.70152e+07	6.46602e+07	1.63931e+08
M217T205	5-Methoxy-8-hydroxypsoralen		217.013	205.4	218.022	5.28674	C11H6O5	[M-H]-					28437-68-5		MoNA	1	neg	5.38082e+07	5.66016e+07	5.29016e+07	1.63311e+08
M191T34_5	N,N-Diethylbenzeneacetamide		191.129	33.8	191.131	12.0338	C12H17NO	[M]+	Benzene and substituted derivatives	Phenylacetamides	C10938		2431-96-1	HMDB0032635	MoNA	1	pos	4.49537e+07	4.6592e+07	7.13733e+07	1.62919e+08
M397T451	gamma-Mangostin		397.166	450.9	396.433	4.62152	C23H24O6	[M+H]+	Organooxygen compounds	Alcohols and polyols			31271-07-5	HMDB0035795	GNPS	1	pos	5.16742e+07	5.59771e+07	5.52239e+07	1.62875e+08
M132T788	L-Asparagine		132.103	788	132.054	7.12151	C4H8N2O3	[M]+	Carboxylic acids and derivatives	Amino acids, peptides, and analogues	C00152	Amino acid metabolism; Metabolism of other amino acids; Translation	2058-58-4	HMDB0033780	BioDeepDB	2	pos	4.72031e+07	6.33988e+07	5.10322e+07	1.61634e+08
M385T715	Asp-Tyr-OH		385.068	714.6	404.086	3.14199	C18H16N2O9	[M-H2O-H]-							BioDeepDB	1	neg	3.30495e+07	5.5238e+07	7.32445e+07	1.61532e+08
M579T698	dTDP-D-glucuronate		579.056	697.6	578.055	10.8383	C16H24N2O17P2	[M+H]+			C06017				BioDeepDB	1	pos	5.5897e+07	4.306e+07	6.17393e+07	1.60696e+08
M209T91	Sedoheptulose		209.064	90.6	210.074	11.0014	C7H14O7	[M-H]-	Organooxygen compounds	Carbohydrates and carbohydrate conjugates	C02076	Energy metabolism	3019-74-7	HMDB0003219	BioDeepDB	2	neg	5.36324e+07	5.38043e+07	5.27416e+07	1.60178e+08
M328T122	l-Stepholidine		328.159	122.2	327.147	14.8282	C19H21NO4	[M+H]+	<U+751F><U+7269><U+78B1><U+7C7B>				16562-13-3		OTCML	1	pos	5.65989e+07	5.68031e+07	4.54105e+07	1.58813e+08
M242T293	Methocarbamol		242.1	292.6	241.095	9.08135	C11H15NO5	[M+H]+	Phenol ethers	Anisoles			532-03-6	HMDB0014567	mzCloud	1	pos	5.03466e+07	5.60528e+07	5.15653e+07	1.57965e+08
M811T910	1-Stearoyl-2-Arachidonoyl PC		810.595	910.5	809.593	4.31618	C46H84NO8P	[M+H]+					35418-59-8		BioDeepDB	1	pos	1.04319e+08	3.67751e+07	1.50405e+07	1.56135e+08
M262T222	MLS001148076-01!		262.057	221.9	262.059	9.04927	C12H10N2O5	[M]+							MoNA	1	pos	6.35991e+07	4.90719e+07	4.29302e+07	1.55601e+08
M311T471	Demethylcitalopram		311.147	470.6	310.148	27.2412	C19H19FN2O	[M+H]+	Benzene and substituted derivatives	Phenylbutylamines	C16608		62498-67-3	HMDB0014021	mzCloud	2	pos	4.98479e+07	5.60081e+07	4.88286e+07	1.54685e+08
M160T76	MLS001048861-01!3-amino-1H-quinazoline-2,4-dione		160.046	76.4	177.054	3.07702	C8H7N3O2	[M+H-H2O]+							GNPS	1	pos	5.18812e+07	5.31017e+07	4.94494e+07	1.54432e+08
M145T377	2-Keto-6-aminocaproate		145.071	377.1	145.074	17.2329	C6H11NO3	[M]+	Keto acids and derivatives	Medium-chain keto acids and derivatives	C03239	Amino acid metabolism; Biosynthesis of other secondary metabolites		HMDB0012151	BioDeepDB	2	pos	4.84247e+07	5.16703e+07	5.36243e+07	1.53719e+08
M157T944	Buformin		157.133	944.4	157.133	0	C6H15N5	[M]+			C07674		692-13-7		MoNA	1	pos	3.88178e+07	6.93239e+07	4.52293e+07	1.53371e+08
M247T396	Marmesin		247.096	395.7	246.089	2.02351	C14H14O4	[M+H]+	<U+9999><U+8C46><U+7D20><U+7C7B>		C09276		13849-08-6		OTCML	1	pos	5.07059e+07	4.98802e+07	5.21841e+07	1.5277e+08
M293T213	MLS000860013-01!5-(N,N-Dimethyl)amiloride hydrochloride		293.054	213.4	293.056	6.69978	C8H13Cl2N7O	[M]+							GNPS	1	pos	5.11413e+07	4.87057e+07	5.27924e+07	1.52639e+08
M142T830	Pelletierine		142.123	830.3	141.115	5.09416	C8H15NO	[M+H]+	Piperidines		C06182	Biosynthesis of other secondary metabolites	539-00-4/4396-01-4	HMDB0030325	BioDeepDB	2	pos	7.86159e+07	1.66692e+07	5.67431e+07	1.52028e+08
M371T392	Floramultine		371.168	392.2	371.173	14.0098	C21H25NO5	[M]+			C16713	Biosynthesis of other secondary metabolites			BioDeepDB	1	pos	5.13994e+07	4.7865e+07	5.23554e+07	1.5162e+08
M193T112_2	Pyocyanine		193.072	111.8	210.079	2.7658	C13H10N2O	[M+H-H2O]+			C01748		85-66-5		GNPS	1	pos	5.28881e+07	4.85918e+07	4.95762e+07	1.51056e+08
M225T803	N1-{2-[(2,2-dicyanovinyl)amino]-4-fluorophenyl}acetamide		225.063	803.3	244.076	23.3306	C12H9FN4O	[M-H2O-H]-							mzCloud	1	neg	6.93082e+07	3.40685e+07	4.74107e+07	1.50787e+08
M359T544	(-)-Matairesinol		359.149	543.8	358.142	0.768484	C20H22O6	[M+H]+	Furanoid lignans	Tetrahydrofuran lignans	C10682	Biosynthesis of other secondary metabolites	580-72-3	HMDB0035698	BioDeepDB	1	pos	4.8127e+07	5.19155e+07	5.06849e+07	1.50727e+08
M335T757	Fenamiphos sulfone		335.092	757	335.096	11.7282	C13H22NO5PS	[M]+	Endogenous Metabolites; Pesticides/Herbicides						mzCloud	1	pos	5.25843e+07	4.54131e+07	5.17403e+07	1.49738e+08
M368T411	N,5-dimethyl-2-phenyl-N-[5-(trifluoromethyl)-1,3,4-thiadiazol-2-yl]-2H-1,2,3-triazole-4-carboxamide		368.068	411	368.067	4.03643	C14H11F3N6OS	[M]+							mzCloud	1	pos	3.34518e+07	7.71181e+07	3.9e+07	1.4957e+08
M275T161	N2-Succinyl-L-arginine		275.135	160.6	274.128	0.450688	C10H18N4O5	[M+H]+			C03296	Amino acid metabolism			BioDeepDB	2	pos	4.88293e+07	4.84511e+07	5.13868e+07	1.48667e+08
M758T857_1	Cyanidin 3-O-(6-O-p-coumaroyl)glucoside-5-O-glucoside		758.201	856.9	757.198	5.90345	C36H37O18	[M+H]+			C12096	Biosynthesis of other secondary metabolites			BioDeepDB	1	pos	5.24929e+07	5.25021e+07	4.2371e+07	1.47366e+08
M292T371	N1-(4-methylidene-3-thia-1-azaspiro[4.5]dec-2-yliden)-2-chloroaniline		292.082	370.7	292.08	5.83069	C15H17ClN2S	[M]+							mzCloud	1	pos	4.73422e+07	4.91186e+07	5.08888e+07	1.4735e+08
M232T116_1	Aceanthrenequinone		232.051	115.6	232.052	7.02218	C16H8O2	[M]+	Extractables/Leachables						mzCloud	1	pos	4.91065e+07	4.89004e+07	4.89099e+07	1.46917e+08
M113T880	Dihydrouracil		112.984	880	114.043	5.63668	C4H6N2O2	[M-H]-	Diazines	Pyrimidines and pyrimidine derivatives	C00429	Metabolism of cofactors and vitamins; Metabolism of other amino acids; Nucleotide metabolism	504-07-4	HMDB0000076	BioDeepDB	2	neg	4.33957e+07	4.77986e+07	5.54786e+07	1.46673e+08
M147T207	DL-Glutamate		147.065	206.7	147.053	1.2346	C5H9NO4	[M]+	Carboxylic acids and derivatives	Amino acids, peptides, and analogues	C00302	Metabolism of other amino acids	617-65-2	HMDB0060475	BioDeepDB	1	pos	3.87354e+07	3.4232e+07	7.32553e+07	1.46223e+08
M111T77	(plusmn)-Furaneol		111.04	77.1	128.047	0.0911564	C6H8O3	[M+H-H2O]+	Dihydrofurans	Furanones				HMDB40594	BioDeepDB	1	pos	5.12949e+07	7.19998e+06	8.75889e+07	1.46084e+08
M164T566	L-Rhamnofuranose		164.068	565.8	164.069	4.87604	C6H12O5	[M]+			C02431	Carbohydrate metabolism			BioDeepDB	2	pos	2.48943e+07	7.01043e+07	5.10434e+07	1.46042e+08
M159T93	Chlormequat		159.077	93	158.069	2.03675	C5H13Cl2N	[M+H]+					999-81-5/		MoNA	1	pos	4.64687e+07	4.92629e+07	5.02217e+07	1.45953e+08
M279T421_2	13S-hydroxyoctadecadienoic acid		279.231	420.5	296.235	1.59042	C18H32O3	[M+H-H2O]+	Fatty Acyls	Lineolic acids and derivatives	C14762	Lipid metabolism	5204-88-6 / 29623-28-7	HMDB0004667	BioDeepDB	1	pos	4.65181e+07	5.02784e+07	4.89934e+07	1.4579e+08
M158T194	Citrulline		158.093	193.6	175.096	29.3119	C6H13N3O3	[M+H-H2O]+	Carboxylic acids and derivatives	Amino acids, peptides, and analogues	C00327	Amino acid metabolism	372-75-8	HMDB0000904	BioDeepDB	2	pos	5.00511e+07	4.7422e+07	4.73717e+07	1.44845e+08
M261T93_1	Glucose 6-phosphate		261.037	93	260.03	0.0162737	C6H13O9P	[M+H]+	Organooxygen compounds	Carbohydrates and carbohydrate conjugates	C00092	Carbohydrate metabolism; Biosynthesis of other secondary metabolites	56-73-5 / 299-31-0	HMDB0001401	BioDeepDB	1	pos	4.62574e+07	4.59636e+07	5.16739e+07	1.43895e+08
M143T35	5-Hydroxymaltol		143.034	35.1	142.027	0.00196104	C6H6O4	[M+H]+	Pyrans	Pyranones and derivatives			1073-96-7	HMDB0032988	BioDeepDB	1	pos	2.99897e+07	2.35786e+07	9.02671e+07	1.43835e+08
M233T113	Diisopropyl phthalate		233.113	113.4	250.12	0.145852	C14H18O4	[M+H-H2O]+			C14468		605-45-8		MoNA	1	pos	5.15771e+07	5.16176e+07	4.048e+07	1.43675e+08
M166T168	6-Methylmercaptopurine		166.026	168.2	166.031	29.5134	C6H6N4S	[M]+	Imidazopyrimidines	Purines and purine derivatives	C16614		50-66-8	HMDB0060412	BioDeepDB	2	pos	4.02209e+07	5.03403e+07	5.28136e+07	1.43375e+08
M177T446	Serotonin		177.102	445.6	176.095	0.0379095	C10H12N2O	[M+H]+	Indoles and derivatives	Tryptamines and derivatives	C00780	Amino acid metabolism	50-67-9	HMDB0000259	BioDeepDB	1	pos	4.496e+07	4.99983e+07	4.83256e+07	1.43284e+08
M148T124	O-Acetylserine		148.061	123.8	147.053	0.837495	C5H9NO4	[M+H]+	Carboxylic acids and derivatives	Amino acids, peptides, and analogues	C00979	Energy metabolism; Amino acid metabolism; Metabolism of terpenoids and polyketides; Folding, sorting and degradation	5147-00-2	HMDB0003011	BioDeepDB	2	pos	4.74614e+07	4.91778e+07	4.62249e+07	1.42864e+08
M153T207	Xanthine		153.041	207.3	152.033	0.333061	C5H4N4O2	[M+H]+	Imidazopyrimidines	Purines and purine derivatives	C00385	Biosynthesis of other secondary metabolites; Nucleotide metabolism	69-89-6	HMDB0000292	BioDeepDB	2	pos	4.47128e+07	4.65576e+07	5.0954e+07	1.42224e+08
M227T374	3-methyl-N-2-naphthylbutanamide		227.134	373.7	227.131	13.5859	C15H17NO	[M]+							BioDeepDB	1	pos	4.52207e+07	4.86272e+07	4.81073e+07	1.41955e+08
M153T934_1	3-Hydroxyphenylacetic acid		152.995	934.1	152.047	1.32846	C8H8O3	[M+H]+	Phenols	1-hydroxy-4-unsubstituted benzenoids	C05593	Amino acid metabolism	621-37-4	HMDB0000440	BioDeepDB	2	pos	8.35628e+07	2.60636e+07	3.19089e+07	1.41535e+08
M519T713_1	Amentoflavone		519.07	713.1	538.09	2.52374	C30H18O10	[M-H2O-H]-	Flavonoids	Biflavonoids and polyflavonoids	C10018		1617-53-4	HMDB0030832	BioDeepDB	1	neg	4.79024e+07	4.28443e+07	5.03255e+07	1.41072e+08
M130T730	L-Pipecolic acid		130.086	729.5	129.079	0.41966	C6H11NO2	[M+H]+			C00408		3105-95-1		MoNA	1	pos	4.38286e+07	5.16765e+07	4.41819e+07	1.39687e+08
M413T502	Formononetin 7-O-glucoside		413.122	501.5	430.126	7.62971	C22H22O9	[M+H-H2O]+	<U+916E><U+7C7B>				486-62-4	HMDB0033987	OTCML	1	pos	4.63193e+07	4.74754e+07	4.56878e+07	1.39483e+08
M174T76	4-Aminobenzenesulfonate		174.025	76.4	173.015	17.3768	C6H7NO3S	[M+H]+			C06335		121-57-3		MoNA	1	pos	4.60179e+07	4.76648e+07	4.55908e+07	1.39273e+08
M145T35	3,5-Dihydroxy-6-methyl-2,3-dihydro-4H-pyran-4-one		145.05	35.1	144.042	1.82872	C6H8O4	[M+H]+							BioDeepDB	1	pos	2.57233e+07	5.05733e+07	6.17112e+07	1.38008e+08
M163T794	Aspirin		163.037	794.2	180.042	14.9291	C9H8O4	[M+H-H2O]+	Benzene and substituted derivatives	Benzoic acids and derivatives	C01405		50-78-2	HMDB0001879	MoNA	2	pos	5.44115e+07	2.02285e+07	6.33257e+07	1.37966e+08
M153T677	Camphor		153.127	677	152.12	2.55344	C10H16O	[M+H]+			C00809		76-22-2		OTCML	1	pos	4.33577e+07	4.7102e+07	4.72436e+07	1.37703e+08
M279T592	6-Paradol		279.193	591.8	278.188	9.94295	C17H26O3	[M+H]+	Benzene and substituted derivatives	Phenols and derivatives	C10482		27113-22-0	HMDB0030801	BioDeepDB	1	pos	4.30595e+07	4.3618e+07	5.07129e+07	1.3739e+08
M227T406	3-methyl-2-nonyl-4-Quinolinol		227.13	406	227.131	6.66652	C15H17NO	[M]+					137078-66-1		GNPS	1	pos	4.65663e+07	4.44575e+07	4.53698e+07	1.36394e+08
M116T670	Dimethylamylamine		116.144	670.1	115.136	4.5155	C7H17N	[M+H]+	Sports Doping Drugs; Therapeutics/Prescription Drugs						mzCloud	1	pos	1.99779e+07	9.36081e+07	2.20048e+07	1.35591e+08
M200T224_2	Phenothiazine		200.056	223.6	199.046	14.766	C12H9NS	[M+H]+	Extractables/Leachables; Therapeutics/Prescription Drugs; Pesticides/Herbicides; Textile Chemicals/Auxiliary/Dyes; Endogenous Metabolites; Industrial Chemicals		D02601				mzCloud	1	pos	4.38221e+07	4.69526e+07	4.47473e+07	1.35522e+08
M324T67	CMP		324.217	66.7	323.052	0.957687	C9H14N3O8P	[M+H]+	Pyrimidine nucleotides	Pyrimidine ribonucleotides	C00055	Nucleotide metabolism	63-37-6	HMDB0000095	BioDeepDB	1	pos	1.95529e+07	8.7615e+07	2.80374e+07	1.35205e+08
M467T285_2	EP_M467		467.087	284.6	466.088	18.3221	C20H20ClFN4O4S	[M+H]+							MoNA	1	pos	4.50345e+07	3.73563e+07	5.26759e+07	1.35067e+08
M110T923	4-Chloroaniline		110.009	923.4	127.019	18.7802	C6H6ClN	[M+H-H2O]+			C14450		106-47-8		MoNA	1	pos	4.96983e+07	4.76047e+07	3.76297e+07	1.34933e+08
M277T95	6-Phosphogluconic acid		277.031	95	276.025	1.35724	C6H13O10P	[M+H]+	Carboxylic acids and derivatives	Alcohols and polyols	C00345	Carbohydrate metabolism	921-62-0/53411-70-4	HMDB0001316	MetaDNA	2	pos	4.00079e+07	5.33759e+07	4.12397e+07	1.34623e+08
M255T793_2	Ethyl myristate		255.232	793	256.24	4.91422	C16H32O2	[M-H]-	Endogenous Metabolites; Excipients/Additives/Colorants						mzCloud	1	neg	4.30119e+07	3.91516e+07	5.20791e+07	1.34243e+08
M403T363_2	N-Allyl-N'-{4-[3,5-bis(trifluoromethyl)phenoxy]phenyl}thiourea		403.064	363	420.073	3.89272	C18H14F6N2OS	[M+H-H2O]+							mzCloud	1	pos	4.62419e+07	3.69866e+07	5.08186e+07	1.34047e+08
M420T361	BAY-41-8543		420.181	361.4	420.182	2.94049	C21H21FN8O	[M]+					256498-66-5		BioDeepDB	1	pos	3.54998e+07	6.27233e+07	3.53128e+07	1.33536e+08
M282T99	3-(4-methoxyanilino)-1-(4-methoxyphenyl)prop-2-ene-1-thione		282.083	98.9	299.098	28.2381	C17H17NO2S	[M+H-H2O]+							mzCloud	1	pos	4.46157e+07	4.07594e+07	4.80189e+07	1.33394e+08
M219T368	N-Phenyl-1-naphthylamine		219.102	367.7	219.105	13.6896	C16H13N	[M]+	Extractables/Leachables; Industrial Chemicals		C14405		90-30-2		mzCloud	1	pos	4.37895e+07	4.37616e+07	4.55235e+07	1.33075e+08
M157T707	2,6-Dimethyl-naphtalene		157.101	707	156.094	0.636532	C12H12	[M+H]+	Naphthalenes		C14330		581-42-0	HMDB0059764	BioDeepDB	1	pos	4.52993e+07	4.43535e+07	4.31873e+07	1.3284e+08
M170T371	1-Methylhistidine		169.978	370.5	169.085	0.0891949	C7H11N3O2	[M+H]+	Carboxylic acids and derivatives	Amino acids, peptides, and analogues	C01152	Amino acid metabolism	332-80-9 / 368-16-1	HMDB0000001	BioDeepDB	1	pos	7.16673e+07	1.00913e+07	5.10175e+07	1.32776e+08
M177T456	5,6,7,8-Tetrahydro-2-naphthoic acid		177.092	455.5	176.084	5.535	C11H12O2	[M+H]+			C14111		1131-63-1		BioDeepDB	1	pos	4.56801e+07	4.11092e+07	4.58783e+07	1.32668e+08
M541T828	2''-o-p-Coumaroylaloesin		541.159	828.5	540.163	21.1356	C28H28O11	[M+H]+			C17781				GNPS	1	pos	5.80804e+07	2.76805e+07	4.67708e+07	1.32532e+08
M280T827	Brefeldin A		280.162	827	280.167	20.2	C16H24O4	[M]+					60132-23-2		BioDeepDB	1	pos	3.14948e+07	6.45094e+07	3.61454e+07	1.3215e+08
M196T87	B-(4-Fluorobenzoyl)propionic acid		196.052	87.1	196.054	9.04353	C10H9FO3	[M]-					366-77-8		BioDeepDB	1	neg	4.45519e+07	4.41908e+07	4.32702e+07	1.32013e+08
M267T394	NP-007953		267.15	394	284.162	19.614	C15H24O5	[M+H-H2O]+	Endogenous Metabolites; Natural Products/Medicines						mzCloud	1	pos	4.18182e+07	4.51238e+07	4.50659e+07	1.32008e+08
M361T544	Anisotropine methylbromide		361.165	543.8	361.162	9.69086	C17H32NO2. Br	[M]+	Therapeutics/Prescription Drugs		C06830		80-50-2		mzCloud	1	pos	3.97467e+07	4.56371e+07	4.6514e+07	1.31898e+08
M279T605	(9Z,12Z,15Z)-Octadecatrienoic acid		279.232	604.9	278.225	1.87657	C18H30O2	[M+H]+	Fatty Acyls	Lineolic acids and derivatives	C06427	Lipid metabolism	463-40-1	HMDB0001388	mzCloud	1	pos	3.93748e+07	4.33967e+07	4.90869e+07	1.31858e+08
M183T932	Mannitol		183.081	931.9	182.079	29.3641	C6H14O6	[M+H]+	Organooxygen compounds	Carbohydrates and carbohydrate conjugates	C00392	Carbohydrate metabolism; Membrane transport	69-65-8	HMDB0000765	BioDeepDB	2	pos	3.82003e+07	4.49187e+07	4.82407e+07	1.3136e+08
M161T100	(S)-Carnitine		161.101	100.4	161.105	27.2702	C7H15NO3	[M]+			C15025		c("541-14-0", "6645-46-1")		mzCloud	1	pos	4.00245e+07	4.19444e+07	4.74666e+07	1.29435e+08
M381T98	4-Amino-anhydrotetracycline		381.1	97.8	398.111	9.35711	C20H18N2O7	[M+H-H2O]+			C06654				BioDeepDB	1	pos	4.28608e+07	4.2679e+07	4.32955e+07	1.28835e+08
M337T295	Gentiopicroside		337.091	294.5	356.111	2.79449	C16H20O9	[M-H2O-H]-	<U+841C><U+7C7B>		C09782		20831-76-9		OTCML	1	neg	4.16927e+07	4.49031e+07	4.21845e+07	1.2878e+08
M311T737	Carnosol		311.167	736.7	330.183	6.71665	C20H26O4	[M-H2O-H]-	Prenol lipids	Terpene lactones	C09069		5957-80-2	HMDB0002121	BioDeepDB	1	neg	4.42545e+07	4.11575e+07	4.3367e+07	1.28779e+08
M160T139_1	(2Z,4S,5R)-2-Amino-4,5,6-trihydroxyhex-2-enoate		160.061	138.7	177.064	28.3267	C6H11NO5	[M+H-H2O]+			C20844				BioDeepDB	2	pos	4.25141e+07	4.41859e+07	4.18665e+07	1.28566e+08
M834T866_1	NADPH tetrasodium salt		834.236	865.5	833.019	3.22022	C21H26N7Na4O17P3	[M+H]+					2646-71-1		BioDeepDB	1	pos	5.11401e+07	5.00483e+07	2.73448e+07	1.28533e+08
M131T94_1	L-Threo-2-pentulose		131.033	93.7	150.053	9.23422	C5H10O5	[M-H2O-H]-	Organic oxides	Alcohols and polyols	C00312	Carbohydrate metabolism	527-50-4	HMDB0000751	MetaDNA	2	neg	4.77732e+07	4.8185e+07	3.2515e+07	1.28473e+08
M129T34_2	1,1-Dimethylbiguanide		129.103	33.8	129.101	0.000756422	C4H11N5	[M]+	Organonitrogen compounds	Guanidines	C07151		1115-70-4 / 657-24-9	HMDB0001921	BioDeepDB	1	pos	4.13952e+07	4.4018e+07	4.23087e+07	1.27722e+08
M227T169	L-Glutamic acid 5-phosphate		227.017	168.9	227.019	0.00688276	C5H10NO7P	[M]+	Carboxylic acids and derivatives	Amino acids, peptides, and analogues	C03287	Amino acid metabolism	13254-53-0	HMDB0001228	BioDeepDB	1	pos	2.93291e+07	5.68524e+07	4.14541e+07	1.27636e+08
M489T472_1	Protohypericin		489.102	472.3	506.1	19.1494	C30H18O8	[M+H-H2O]+	<U+918C><U+7C7B>				548-03-8		OTCML	1	pos	4.59552e+07	3.64785e+07	4.49592e+07	1.27393e+08
M195T328	Leucodopachrome		195.065	328.4	195.053	0.0866721	C9H9NO4	[M]+	Indoles and derivatives	Indolecarboxylic acids and derivatives	C05604	Amino acid metabolism; Biosynthesis of other secondary metabolites	18766-67-1	HMDB0004067	BioDeepDB	1	pos	4.11285e+07	3.95328e+07	4.61133e+07	1.26775e+08
M115T34	L-Prolinamide		115.087	33.8	114.079	3.68417	C5H10N2O	[M+H]+			C19781		7531-52-4		mzCloud	1	pos	3.26168e+07	4.31325e+07	5.07882e+07	1.26537e+08
M335T100	7-Hydroxychlorpromazine		335.095	99.8	334.091	0.0373094	C17H19ClN2OS	[M+H]+					2095-62-7		BioDeepDB	1	pos	1.13605e+07	5.68211e+07	5.70717e+07	1.25253e+08
M314T430	Zolpidem-d6		314.213	430	313.206	0.314399	C19H15[2]H6N3O	[M+H]+	Therapeutics/Prescription Drugs; Drugs of Abuse/Illegal Drugs; Sports Doping Drugs						mzCloud	1	pos	5.44225e+07	352102	6.92795e+07	1.24054e+08
M149T66	N-(2,4-Dimethylphenyl)formamide		149.082	66.4	149.084	12.503	C9H11NO	[M]+	Pesticides/Herbicides						mzCloud	1	pos	4.9348e+07	1.08142e+07	6.38712e+07	1.24033e+08
M177T483	MLS000574914-01!		177.056	483.2	176.047	9.48785	C10H8O3	[M+H]+							GNPS	1	pos	4.09237e+07	4.0664e+07	4.22958e+07	1.23884e+08
M131T35	Leucine		130.967	35.1	131.095	0.0406383	C6H13NO2	[M]+	Carboxylic acids and derivatives	Amino acids, peptides, and analogues	C16439		328-39-2	HMDB0062203	BioDeepDB	1	pos	5.22366e+07	3.67086e+07	3.49152e+07	1.2386e+08
M404T94	N-[4-chloro-2-(2-chlorobenzoyl)phenyl]-2-(4-methylpiperidino)acetamide		404.101	94.2	404.106	12.7032	C21H22Cl2N2O2	[M]+							mzCloud	1	pos	4.53358e+07	4.36195e+07	3.46477e+07	1.23603e+08
M287T309	NCGC00385278-01_C17H21NO3_3a-(3,4-Dimethoxyphenyl)-1-methyl-1,2,3,3a,4,5-hexahydro-6H-indol-6-one		287.149	309.2	287.152	10.5991	C17H21NO3	[M]-							GNPS	1	neg	4.29632e+07	4.17866e+07	3.88034e+07	1.23553e+08
M184T253	4-Pyridoxic acid		184.061	253.3	183.053	2.30359	C8H9NO4	[M+H]+	Pyridines and derivatives	Pyridinecarboxylic acids and derivatives	C00847	Metabolism of cofactors and vitamins	82-82-6	HMDB0000017	BioDeepDB	2	pos	3.92748e+07	3.95147e+07	4.46994e+07	1.23489e+08
M128T944	3-Aminopentanedioate		128.032	944.1	147.053	19.604	C5H9NO4	[M-H2O-H]-	Carboxylic acids and derivatives	Amines	C05574		1948-48-7		MetaDNA	2	neg	2.75617e+07	6.41608e+07	3.17235e+07	1.23446e+08
M268T238_2	Adenosine		268.104	238.4	267.097	1.11897	C10H13N5O4	[M+H]+	Purine nucleosides		C00212	Membrane transport; Nucleotide metabolism	58-61-7	HMDB0000050	BioDeepDB	2	pos	4.06555e+07	4.07285e+07	4.18434e+07	1.23227e+08
M178T34_1	2-Fluoroethcathinone		178.097	33.8	195.106	1.93739	C11H14FNO	[M+H-H2O]+							BioDeepDB	1	pos	3.4411e+07	3.37534e+07	5.44414e+07	1.22606e+08
M151T512	3-Hydroxy-4-methoxybenzoic acid		151.034	512.2	168.042	5.46235	C8H8O4	[M+H-H2O]+	<U+915A><U+7C7B>				645-08-9	HMDB0060003	OTCML	1	pos	4.74934e+07	4.26555e+07	3.22032e+07	1.22352e+08
M345T283	1-(2-chlorophenyl)-4-(2,4-dinitrophenyl)piperazine		345.069	283	362.078	5.0677	C16H15ClN4O4	[M+H-H2O]+							mzCloud	1	pos	4.12333e+07	4.07713e+07	4.02947e+07	1.22299e+08
M246T322	Guanfacine		246.019	322.1	245.012	2.03236	C9H9Cl2N3O	[M+H]+	Benzene and substituted derivatives	Halobenzenes	C07037		29110-47-2	HMDB0015153	BioDeepDB	1	pos	5.30738e+07	4.29587e+07	2.62332e+07	1.22266e+08
M487T453_2	NP-003535		487.34	453.5	504.345	3.99049	C30H48O6	[M+H-H2O]+	Endogenous Metabolites; Natural Products/Medicines						mzCloud	1	pos	2.94003e+07	4.81157e+07	4.4195e+07	1.21711e+08
M151T888	MLS000515960-01!		151.123	887.9	150.116	0.830793	C9H14N2	[M+H]+							GNPS	1	pos	2.79431e+07	1.07412e+07	8.2852e+07	1.21536e+08
M301T225	Sphinganine		301.14	225.2	301.298	0.800991	C18H39NO2	[M]+	Organonitrogen compounds	Amines	C00836	Lipid metabolism	764-22-7	HMDB0000269	BioDeepDB	1	pos	2.69407e+07	2.55863e+07	6.86843e+07	1.21211e+08
M172T112	Tetrahydrodipicolinate		172.061	112.1	171.053	0.0760541	C7H9NO4	[M+H]+	Carboxylic acids and derivatives	Amino acids, peptides, and analogues	C03972	Amino acid metabolism; Biosynthesis of other secondary metabolites	2353-17-5	HMDB0012289	BioDeepDB	2	pos	3.75143e+07	4.07341e+07	4.2458e+07	1.20706e+08
M171T677	10-Hydroxydecanoic acid		171.138	677	188.141	25.3246	C10H20O3	[M+H-H2O]+			C02774		1679-53-4		BioDeepDB	2	pos	3.9622e+07	4.12054e+07	3.96071e+07	1.20435e+08
M280T934	Oxamniquine		280.163	934.1	279.158	10.2352	C14H21N3O3	[M+H]+	Quinolines and derivatives	Nitroquinolines and derivatives	C07341		21738-42-1	HMDB0015228	MoNA	1	pos	2.3846e+07	7.04542e+07	2.60357e+07	1.20336e+08
M129T112	Quinoline		129.054	111.8	129.058	0.512609	C9H7N	[M]+	Quinolines and derivatives		C06413		91-22-5	HMDB0033731	BioDeepDB	1	pos	4.09236e+07	3.90732e+07	3.91933e+07	1.1919e+08
M435T449	Reynoutrin		435.089	449.3	434.085	6.86617	C20H18O11	[M+H]+	Endogenous Metabolites; Excipients/Additives/Colorants; Natural Products/Medicines				549-32-6		mzCloud	1	pos	3.33587e+07	4.4111e+07	4.13526e+07	1.18822e+08
M563T394_2	MLS001140682-01!4-[[[(2S)-2-[[(2S)-2-(2,4-dioxo-1H-quinazolin-3-yl)-3-phenylpropanoyl]amino]-4-methylsulfanylbutanoyl]amino]methyl]cyclohexane-1-carboxylic acid		563.218	394	580.236	18.1491	C30H36N4O6S	[M+H-H2O]+							GNPS	1	pos	4.78915e+06	5.85971e+07	5.50304e+07	1.18417e+08
M759T921_4	5,6,7,8-Tetrahydromethanopterin		759.246	920.8	776.263	12.9945	C30H45N6O16P	[M+H-H2O]+	Organooxygen compounds	Carbohydrates and carbohydrate conjugates	C01217	Metabolism of cofactors and vitamins	92481-94-2	HMDB0060403	BioDeepDB	1	pos	1.66576e+07	4.33588e+07	5.82503e+07	1.18267e+08
M391T814	3alpha,12alpha-Dihydroxy-5beta-chol-6-enoate		391.291	814.3	390.277	16.4175	C24H38O4	[M+H]+			C11637				BioDeepDB	1	pos	1.49849e+07	1.04779e+07	9.27907e+07	1.18254e+08
M151T984	Piperonal		151.035	984.3	150.032	24.3387	C8H6O3	[M+H]+	Benzodioxoles		C10812		120-57-0	HMDB0032612	BioDeepDB	1	pos	3.35892e+07	4.14508e+07	4.28417e+07	1.17882e+08
M302T394_1	Norfloxacin		302.126	394	319.133	0.54944	C16H18FN3O3	[M+H-H2O]+	Quinolines and derivatives	Quinoline carboxylic acids	C06687	Membrane transport	70458-96-7	HMDB0015192	BioDeepDB	1	pos	4.17768e+07	3.14431e+07	4.44981e+07	1.17718e+08
M144T247	7-methylpyrimido[4,5-d]pyrimidin-4-amine		144.067	247.2	161.07	26.9927	C7H7N5	[M+H-H2O]+							mzCloud	1	pos	3.8681e+07	3.81285e+07	4.05372e+07	1.17347e+08
M259T110	5-(4-chlorophenyl)-3-pyrazin-2-yl-1,2,4-oxadiazole		259.042	110.2	258.031	15.3852	C12H7ClN4O	[M+H]+							mzCloud	1	pos	3.65992e+07	3.61571e+07	4.45463e+07	1.17303e+08
M163T110_2	Rilmenidine		163.116	110.3	180.126	15.118	C10H16N2O	[M+H-H2O]+	Therapeutics/Prescription Drugs		C11120		54187-04-1		mzCloud	1	pos	3.6216e+07	4.01517e+07	3.99302e+07	1.16298e+08
M148T76	(S)-2-Methylmalate		148.028	76.2	148.037	2.46371	C5H8O5	[M]+			C02614	Carbohydrate metabolism	6236-09-5		BioDeepDB	1	pos	3.46999e+07	4.0271e+07	4.12932e+07	1.16264e+08
M179T327	S-Carboxymethyl-L-cysteine		179.023	326.9	179.025	10.0546	C5H9NO4S	[M]+			C03727		638-23-3		BioDeepDB	1	pos	3.72729e+07	3.81529e+07	4.07511e+07	1.16177e+08
M376T97	2,3-dihydroxy-1-(7-methoxy-2-oxo-2H-chromen-6-yl)-3-methylbutyl (2Z)-2-methylbut-2-enoate		376.145	97.1	376.152	19.4157	C20H24O7	[M]+	Endogenous Metabolites; Natural Products/Medicines						mzCloud	1	pos	4.02045e+07	3.8726e+07	3.66972e+07	1.15628e+08
M183T76_2	3-Methoxy-4-hydroxyphenylglycolaldehyde		183.062	76.4	182.058	16.2568	C9H10O4	[M+H]+	Phenols	Methoxyphenols	C05583	Amino acid metabolism	17592-23-3	HMDB0004061	BioDeepDB	1	pos	3.71571e+07	4.18024e+07	3.666e+07	1.1562e+08
M687T921_3	Itraconazole		687.213	920.8	704.239	26.7357	C35H38Cl2N8O4	[M+H-H2O]+			C07060		84625-61-6		BioDeepDB	1	pos	2.98724e+07	5.45761e+07	3.11588e+07	1.15607e+08
M176T115_1	Pesticide3_Isoprocarb_C11H15NO2_2-Isopropylphenyl methylcarbamate		176.103	114.6	193.11	3.15315	C11H15NO2	[M+H-H2O]+					2631-40-5		MoNA	1	pos	3.86258e+07	3.80768e+07	3.85383e+07	1.15241e+08
M346T523	CORALYNE		346.137	522.7	363.147	7.55943	C22H21NO4	[M+H-H2O]+					38989-38-7		BioDeepDB	1	pos	3.15672e+07	3.99635e+07	4.34099e+07	1.14941e+08
M390T342	Benzylglucosinolate		390.032	342	409.05	0.427688	C14H19NO9S2	[M-H2O-H]-			C02153		499-26-3		MoNA	1	neg	4.39617e+07	3.50255e+07	3.5322e+07	1.14309e+08
M172T322	Thiotepa		172.04	322.1	189.049	12.0089	C6H12N3PS	[M+H-H2O]+	Organic thiophosphoric acids and derivatives		C07641		52-24-4	HMDB0015576	BioDeepDB	1	pos	3.75705e+07	3.61702e+07	4.04565e+07	1.14197e+08
M190T106	6-(Dimethylamino)-2-fluoro-3-(hydroxyiminomethyl)benzonitrile		190.071	106	207.081	9.76562	C10H10FN3O	[M+H-H2O]+							mzCloud	1	pos	4.45188e+07	1.90226e+07	5.0622e+07	1.14163e+08
M142T107	Guvacoline		142.087	107.1	141.079	5.79926	C7H11NO2	[M+H]+	Endogenous Metabolites		C16821		495-19-2		mzCloud	1	pos	3.8144e+07	3.88227e+07	3.71586e+07	1.14125e+08
M245T266	beta-Alanyl-L-arginine		245.15	265.6	245.149	0.0373456	C9H19N5O3	[M]+	Peptidomimetics	Hybrid peptides	C05340	Metabolism of other amino acids		HMDB0060441	BioDeepDB	2	pos	3.42774e+07	3.93087e+07	3.99489e+07	1.13535e+08
M307T576	Citalopram		307.154	576.2	324.164	7.05183	C20H21FN2O	[M+H-H2O]+	Benzene and substituted derivatives	Phenylbutylamines	C07572		59729-33-8	HMDB0005038	BioDeepDB	1	pos	3.82007e+07	3.52818e+07	3.95221e+07	1.13005e+08
M366T528	6-fluoro-2-methyl-4-[2-nitro-4-(trifluoromethyl)phenoxy]quinoline		366.067	528.3	366.063	10.5035	C17H10F4N2O3	[M]-							mzCloud	1	neg	3.51059e+07	3.674e+07	4.10397e+07	1.12886e+08
M167T330	Quinolinic acid		167.013	330.3	167.022	1.87155	C7H5NO4	[M]+	Pyridines and derivatives	Pyridinecarboxylic acids and derivatives	C03722	Amino acid metabolism; Metabolism of cofactors and vitamins; Metabolism of other amino acids	89-00-9	HMDB0000232	BioDeepDB	2	pos	3.6855e+07	3.83025e+07	3.71577e+07	1.12315e+08
M327T501	Pentaporphyrin I		327.159	501.2	327.147	0.110328	C19H21NO4	[M]+	Tetrapyrroles and derivatives	Porphyrins	C09541		3019-51-0	HMDB0000839	BioDeepDB	2	pos	2.96017e+07	3.39263e+07	4.81583e+07	1.11686e+08
M233T116	Fluometuron		233.085	115.6	232.082	18.7743	C10H11F3N2O	[M+H]+	Pesticides/Herbicides		C18853		2164-17-2		mzCloud	1	pos	3.51664e+07	3.73159e+07	3.89658e+07	1.11448e+08
M669T821	Monensin		669.44	821.2	670.429	27.2813	C36H62O11	[M-H]-			C06693		17090-79-8/22373-78-0		MoNA	1	neg	4.61164e+07	5.19421e+07	1.31741e+07	1.11233e+08
M357T452	Sauchinone		357.133	451.9	356.126	0	C20H20O6	[M+H]+	<U+841C><U+7C7B>				177931-17-8		OTCML	1	pos	4.09034e+07	4.08409e+07	2.93948e+07	1.11139e+08
M297T95	AH 6809		297.081	95.3	298.084	14.9873	C17H14O5	[M-H]-					33458-93-4		BioDeepDB	1	neg	3.68706e+07	3.84262e+07	3.56274e+07	1.10924e+08
M266T914	2,3-Bisphosphoglycerate		265.962	914	265.959	12.0318	C3H8O10P2	[M]+			C03339		138-81-8		MoNA	1	pos	5.59817e+07	2.69162e+07	2.7988e+07	1.10886e+08
M161T477	3D-3,5_4-Trihydroxycyclohexane-1,2-dione		161.061	476.9	160.037	7.10562	C6H8O5	[M+H]+			C04287	Carbohydrate metabolism	949461-91-0		BioDeepDB	2	pos	3.09107e+07	3.05962e+07	4.86369e+07	1.10144e+08
M241T207	Pirbuterol		241.155	206.6	240.147	1.7582	C12H20N2O3	[M+H]+	Pyridines and derivatives	Hydroxypyridines	C07807		38677-81-5	HMDB0015407	mzCloud	1	pos	4.02693e+07	2.15701e+07	4.82466e+07	1.10086e+08
M156T139	Mechlorethamine		156.03	139.2	155.027	28.1998	C5H11Cl2N	[M+H]+	Organonitrogen compounds	Nitrogen mustard compounds	C07115		51-75-2	HMDB0015025	BioDeepDB	2	pos	3.56098e+07	3.56438e+07	3.88124e+07	1.10066e+08
M573T714	PRZ_M573		573.044	713.7	572.03	12.2264	C19H23Cl3N4O8S	[M+H]+							MoNA	1	pos	3.57296e+07	3.96992e+07	3.4535e+07	1.09964e+08
M197T115	3,4-Dihydroxyphthalate		197.007	115.4	198.016	8.75086	C8H6O6	[M-H]-	Benzene and substituted derivatives	1-hydroxy-2-unsubstituted benzenoids	C03223		82784-82-5		MetaDNA	2	neg	3.60333e+07	3.66027e+07	3.71836e+07	1.0982e+08
M149T96	D-2-Hydroxyglutaric acid		149.045	96.4	148.037	2.17384	C5H8O5	[M+H]+	Hydroxy acids and derivatives	Short-chain hydroxy acids and derivatives	C01087		13095-47-1 / 103404-90-6	HMDB0000606	BioDeepDB	1	pos	3.26024e+07	4.01516e+07	3.69086e+07	1.09663e+08
M259T75	5-IAI		258.99	75	258.986	15.8587	C9H10IN	[M]+							BioDeepDB	1	pos	3.4675e+07	3.90219e+07	3.54534e+07	1.0915e+08
M610T452_3	Bulleyaconitine A		610.335	451.8	627.341	2.2971	C35H49NO9	[M+H-H2O]+	<U+751F><U+7269><U+78B1><U+7C7B>				107668-79-1		OTCML	1	pos	6.92086e+07	3.97961e+07	49644.5	1.09054e+08
M344T455	Medroxyprogesterone		344.242	455	344.235	19.4631	C22H32O3	[M]+	Steroids and steroid derivatives	Pregnane steroids	C07119		520-85-4	HMDB0001939	BioDeepDB	1	pos	5.55295e+07	2.44697e+06	5.09458e+07	1.08922e+08
M261T97	Beta-D-Glucose 6-phosphate		261.058	97	260.03	0.177973	C6H13O9P	[M+H]+	Organooxygen compounds	Carbohydrates and carbohydrate conjugates	C01172	Carbohydrate metabolism		HMDB0003498	BioDeepDB	2	pos	4.42291e+07	1.25061e+07	5.19267e+07	1.08662e+08
M287T133	N-(4-Fluorophenyl)-N'-(1H-indazol-6-yl)thiourea		287.077	132.9	286.069	2.71261	C14H11FN4S	[M+H]+							mzCloud	1	pos	3.21206e+07	3.88426e+07	3.70794e+07	1.08043e+08
M541T919	Cyclic ADP-ribose		541.052	919.4	541.061	16.8191	C15H21N5O13P2	[M]+			C13050		119340-53-3		BioDeepDB	1	pos	2.77754e+07	4.76685e+07	3.21225e+07	1.07566e+08
M413T916	15-keto Latanoprost		413.266	916.3	430.272	0.228769	C26H38O5	[M+H-H2O]+							BioDeepDB	1	pos	3.55601e+07	3.61479e+07	3.55735e+07	1.07281e+08
M113T94	Methylsuccinic acid		113.022	94.4	132.042	15.6495	C5H8O4	[M-H2O-H]-	Fatty Acyls	Fatty acids and conjugates	C08645		498-21-5	HMDB0001844	mzCloud	1	neg	3.58991e+07	3.5509e+07	3.53638e+07	1.06772e+08
M118T231	5-Aminopentanoic acid		118.087	231	117.079	3.56725	C5H11NO2	[M+H]+	Carboxylic acids and derivatives	Amino acids, peptides, and analogues	C00431	Amino acid metabolism	660-88-8	HMDB0003355	BioDeepDB	2	pos	8.92206e+07	8.32349e+06	8.69279e+06	1.06237e+08
M179T34_3	Phenacetin		179.092	33.8	179.095	12.2842	C10H13NO2	[M]+	Therapeutics/Prescription Drugs		C07591		62-44-2		mzCloud	1	pos	3.05749e+07	3.19775e+07	4.33359e+07	1.05888e+08
M221T293	1D-1-Guanidino-3-amino-1,3-dideoxy-scyllo-inositol		221.121	292.5	220.117	0.603466	C7H16N4O4	[M+H]+			C01298				BioDeepDB	1	pos	4.12504e+07	3.67475e+07	2.74705e+07	1.05468e+08
M253T93	10,11-Dihydroxycarbamazepine		253.092	92.9	270.1	4.60702	C15H14N2O3	[M+H-H2O]+	Benzazepines	Dibenzazepines	C07495		35079-97-1	HMDB0060568	MoNA	1	pos	2.98729e+07	4.19857e+07	3.33015e+07	1.0516e+08
M218T197	Pantothenic acid		218.102	197.4	219.111	3.1345	C9H17NO5	[M-H]-	Alcohols and polyols	Polyols	C00864	Metabolism of cofactors and vitamins; Metabolism of other amino acids	79-83-4 / 20938-62-9 / 137-08-6	HMDB0000210	BioDeepDB	2	neg	3.42541e+07	3.55563e+07	3.47086e+07	1.04519e+08
M161T441	N(6)-Methyllysine		161.132	441.2	160.121	0.420853	C7H16N2O2	[M+H]+	Carboxylic acids and derivatives	Amino acids, peptides, and analogues	C02728		1188-07-4 / 7622-29-9	HMDB0002038	BioDeepDB	2	pos	3.38072e+07	3.45886e+07	3.5605e+07	1.04001e+08
M229T268	FENAMISAL		229.071	267.6	229.074	14.3764	C13H11NO3	[M]+					133-11-9		BioDeepDB	1	pos	3.16563e+07	3.55357e+07	3.67751e+07	1.03967e+08
M223T864	Nerolidol		223.206	864.1	222.198	1.97784	C15H26O	[M+H]+	Prenol lipids	Sesquiterpenoids			7212-44-4	HMDB0035662	BioDeepDB	1	pos	3.51126e+07	3.16378e+07	3.69678e+07	1.03718e+08
M204T257	N6-Acetyl-N6-hydroxy-L-lysine		204.124	256.8	204.111	0.0234585	C8H16N2O4	[M]+			C03955		88492-29-9		BioDeepDB	2	pos	3.28294e+07	3.39619e+07	3.66148e+07	1.03406e+08
M196T45	2-(1-Methyl-1H-imidazol-5-yl)ethanamine dihydrochloride		195.81	45.5	197.049	1.00893	C6H13Cl2N3	[M-H]-					36475-47-5		BioDeepDB	1	neg	3.91185e+07	3.06422e+07	3.36222e+07	1.03383e+08
M325T815	NP-020271		325.164	815.4	344.184	2.19352	C17H28O7	[M-H2O-H]-	Endogenous Metabolites; Natural Products/Medicines						mzCloud	1	neg	3.43776e+07	3.53296e+07	3.36484e+07	1.03356e+08
M316T116	3,4-Dimethoxyphenyl ?-D-glucoside; 3,4-Dimethoxyphenyl ?-D-glucopyranoside		316.124	116.5	316.116	26.2176	C14H20O8	[M]+							BioDeepDB	1	pos	3.57436e+07	3.44277e+07	3.31525e+07	1.03324e+08
M157T171	cis-Aconitic acid		157.013	171.2	174.016	28.2396	C6H6O6	[M+H-H2O]+	Carboxylic acids and derivatives	Tricarboxylic acids and derivatives	C00417	Carbohydrate metabolism	585-84-2/499-12-7	HMDB0000072	BioDeepDB	2	pos	3.32943e+07	3.52109e+07	3.47362e+07	1.03241e+08
M325T383	3-[3-(beta-D-Glucopyranosyloxy)-2-hydroxyphenyl]propanoic acid		325.092	382.9	344.111	0.437543	C15H20O9	[M-H2O-H]-							mzCloud	1	neg	3.76362e+07	3.33965e+07	3.21427e+07	1.03175e+08
M177T515	3-Dehydro-scyllo-inosose		177.056	514.8	176.032	23.3605	C6H8O6	[M+H]+			C21643	Carbohydrate metabolism			BioDeepDB	2	pos	3.55681e+07	2.94074e+07	3.79933e+07	1.02969e+08
M147T793	L-2-Hydroxyglutaric acid		146.964	792.9	148.037	4.64545	C5H8O5	[M-H]-	Fatty Acyls	Fatty acids and conjugates	C03196	Amino acid metabolism	13095-48-2	HMDB0000694	BioDeepDB	2	neg	4.13407e+07	3.35451e+07	2.7788e+07	1.02674e+08
M213T276	1-Deoxy-D-xylulose 5-phosphate		213.018	275.6	214.024	4.69444	C5H11O7P	[M-H]-	Organooxygen compounds	Carbohydrates and carbohydrate conjugates	C11437	Metabolism of cofactors and vitamins; Metabolism of terpenoids and polyketides	190079-18-6	HMDB0001213	BioDeepDB	1	neg	3.28026e+07	3.85255e+07	3.05124e+07	1.0184e+08
M377T318	N'1-[(2,2-Dimethyl-3,4-dihydro-2H-chromen-6-yl)methylidene]-2,3-dichlorobenzene-1-carbohydrazide		377.082	317.7	376.075	0.0245605	C19H18Cl2N2O2	[M+H]+							mzCloud	1	pos	3.18847e+07	3.13965e+07	3.85331e+07	1.01814e+08
M758T890_3	Pelargonidin 3-O-(6-caffeoyl-beta-D-glucoside) 5-O-beta-D-glucoside		758.247	890.2	757.198	20.366	C36H37O18	[M+H]+			C12640	Biosynthesis of other secondary metabolites	168753-26-2		BioDeepDB	1	pos	1.27746e+07	5.51787e+07	3.3837e+07	1.0179e+08
M243T303	1-Hexadecanol		243.182	303.5	242.261	1.47128	C16H34O	[M+H]+	Fatty Acyls	Fatty alcohols	C00823	Lipid metabolism	36653-82-4	HMDB0003424	BioDeepDB	1	pos	4.00892e+07	4.8121e+07	1.3532e+07	1.01742e+08
M256T112	Nicotinate D-ribonucleoside		256.081	111.5	256.082	1.25504	C11H14NO6	[M]+	Organooxygen compounds	Carbohydrates and carbohydrate conjugates	C05841	Metabolism of cofactors and vitamins		HMDB0006809	BioDeepDB	2	pos	4.26853e+07	1.26332e+07	4.61157e+07	1.01434e+08
M431T484	MLS001162658-01!		431.196	484.2	448.2	8.84053	C26H28N2O5	[M+H-H2O]+							GNPS	1	pos	4.56527e+07	2.37075e+07	3.19916e+07	1.01352e+08
M342T484	trans-Clovamide		342.096	484.4	359.101	7.98634	C18H17NO7	[M+H-H2O]+	Endogenous Metabolites						mzCloud	1	pos	2.81512e+07	3.73446e+07	3.55137e+07	1.01009e+08
M193T466	3-(3,4-Dihydroxy-5-methoxy)-2-propenoic acid		193.049	465.8	210.053	18.3062	C10H10O5	[M+H-H2O]+	Cinnamic acids and derivatives	Hydroxycinnamic acids and derivatives	C05619	Biosynthesis of other secondary metabolites	1782-55-4/2041-35-2	HMDB0035484	BioDeepDB	2	pos	3.24434e+07	3.20718e+07	3.64518e+07	1.00967e+08
M177T427	Ureidosuccinic acid		177.055	427.3	176.043	26.1168	C5H8N2O5	[M+H]+	Carboximidic acids and derivatives	Amino acids, peptides, and analogues	C00438	Amino acid metabolism; Nucleotide metabolism	13184-27-5	HMDB0000828	MetaDNA	2	pos	4.59091e+07	4.25343e+07	1.16134e+07	1.00057e+08
M242T286	Primaquine		242.162	286.2	259.168	3.03103	C15H21N3O	[M+H-H2O]+	Quinolines and derivatives	Aminoquinolines and derivatives	C07627		90-34-6	HMDB0015219	BioDeepDB	1	pos	3.16742e+07	3.27302e+07	3.56419e+07	1.00046e+08
M209T77	3-(2-thienyl)-1,2,4-oxadiazole-5-carbohydrazide		209.008	77.1	210.021	28.0858	C7H6N4O2S	[M-H]-							mzCloud	1	neg	2.99027e+07	4.14274e+07	2.83786e+07	9.97086e+07
M158T919	N-Nitrosodi-n-butylamine		158.138	919.3	158.142	24.662	C8H18N2O	[M]+			C19277		924-16-3		MoNA	1	pos	8.54812e+06	4.92678e+07	4.16664e+07	9.94823e+07
M508T483_2	(2E,4E)-1-[(2R,6S,14S,22S,25R)-25-(3,3-dimethyloxiran-2-yl)-15-methyl-1,3,13,15-tetraazaheptacyclo[18.4.1.0??,???.0???,????.0???,?a??.0?a???,????.0?a???,???a]pentacosa-7,9,11,16(21),17,19-hexaen-3-yl]hexa-2,4-dien-1-one		508.299	482.8	508.284	11.5098	C32H36N4O2	[M-H2O+NH4]+	Endogenous Metabolites; Natural Products/Medicines						mzCloud	1	pos	3.51952e+07	3.43218e+07	2.99593e+07	9.94763e+07
M308T110	N-(4-chlorophenethyl)-N'-(4-chlorophenyl)urea		308.046	110.2	308.048	7.52651	C15H14Cl2N2O	[M]+							mzCloud	1	pos	2.60206e+07	3.04188e+07	4.16623e+07	9.81017e+07
M216T34_2	MLS001049053-01!7-methoxy-1-methyl-2,3,4,9-tetrahydro-1H-pyrido[3,4-b]indole		216.125	33.8	216.126	7.69525	C13H16N2O	[M]+							GNPS	1	pos	2.54152e+07	2.75666e+07	4.49987e+07	9.79805e+07
M277T687	Methyl linoleate		277.241	687	294.256	27.9408	C19H34O2	[M+H-H2O]+	Fatty Acyls	Lineolic acids and derivatives			112-63-0	HMDB34381	BioDeepDB	1	pos	3.56113e+07	2.25911e+07	3.97169e+07	9.79193e+07
M325T854	Ergonovine		325.18	854.3	325.179	2.46018	C19H23N3O2	[M]-	Ergoline and derivatives	Lysergic acids and derivatives	C07543		60-79-7	HMDB0015383	MoNA	1	neg	1.74137e+07	1.80142e+07	6.23228e+07	9.77508e+07
M203T114	N-acetyltryptamine		203.114	113.5	202.252	16.6855	C12H14N2O	[M+H]+	Indoles and derivatives	Indoles			1016-47-3/		GNPS	1	pos	2.73422e+07	3.01876e+07	4.00735e+07	9.76033e+07
M127T335	1,2,3-Trihydroxybenzene		127.039	334.8	126.032	0.976077	C6H6O3	[M+H]+	Benzene and substituted derivatives	Phenols and derivatives	C01108		87-66-1	HMDB0013674	mzCloud	1	pos	3.07863e+07	3.23114e+07	3.43112e+07	9.74089e+07
M191T327	Oxalosuccinic acid		191.034	326.9	190.011	10.5426	C6H6O7	[M+H]+	Carboxylic acids and derivatives	Tricarboxylic acids and derivatives	C05379	Carbohydrate metabolism	1948-82-9	HMDB0003974	BioDeepDB	1	pos	3.2165e+07	3.26183e+07	3.24315e+07	9.72148e+07
M185T293	NCGC00180533-02!2-[5-(2-hydroxypropyl)oxolan-2-yl]propanoic acid		185.114	292.5	202.121	3.376	C10H18O4	[M+H-H2O]+							GNPS	1	pos	6.70114e+07	1.20979e+07	1.79892e+07	9.70986e+07
M138T37	(3S,5S)-Carbapenam-3-carboxylic acid		138.05	36.8	155.058	8.44624	C7H9NO3	[M+H-H2O]+			C17367				BioDeepDB	1	pos	1.10179e+06	9.44403e+07	1.14324e+06	9.66854e+07
M391T105	METRAFENONE		391.048	104.6	408.057	4.09778	C19H21BrO5	[M+H-H2O]+					220899-03-6		BioDeepDB	1	pos	3.20108e+07	3.09888e+07	3.31639e+07	9.61635e+07
M303T112	Mycophenolate		303.119	111.8	320.126	2.75139	C17H20O6	[M+H-H2O]+	Isocoumarans	Isobenzofuranones	C20380		24280-93-1	HMDB0015159	mzCloud	1	pos	3.2087e+07	3.10259e+07	3.28224e+07	9.59353e+07
M114T196	1-Pyrroline-5-carboxylic acid		114.055	195.9	113.048	0.223972	C5H7NO2	[M+H]+	Carboxylic acids and derivatives	Amino acids, peptides, and analogues	C04322		2906-39-0	HMDB0001301	BioDeepDB	1	pos	3.1142e+07	3.23624e+07	3.21779e+07	9.56823e+07
M123T743	Benzoic acid		123.041	743.3	122.037	25.1949	C7H6O2	[M+H]+			C00180		65-85-0	HMDB0001870	OTCML	1	pos	4.23408e+07	4.48206e+07	8.24951e+06	9.54109e+07
M393T506	Brucein D		393.154	506.1	410.158	10.5607	C20H26O9	[M+H-H2O]+	<U+841C><U+7C7B>				21499-66-1		OTCML	1	pos	2.8974e+07	3.23512e+07	3.40331e+07	9.53583e+07
M163T406	2-Deoxystreptamine		163.112	406.5	162.1	0.0037162	C6H14N2O3	[M+H]+			C02627		2037-48-1		BioDeepDB	1	pos	2.86003e+07	3.68381e+07	2.96183e+07	9.50566e+07
M132T65	cis-4-Hydroxy-D-proline		131.975	64.8	131.058	1.89449	C5H9NO3	[M+H]+	Carboxylic acids and derivatives	Amino acids, peptides, and analogues	C03440	Amino acid metabolism	2584-71-6	HMDB0060460	BioDeepDB	2	pos	4.02431e+07	4.4072e+07	1.07099e+07	9.50251e+07
M153T428	Geranial		153.127	428.4	152.12	0.496319	C10H16O	[M+H]+	Prenol lipids	Monoterpenoids	C01499		c("141-27-5", "5392-40-5")	HMDB0035078	mzCloud	1	pos	2.85452e+07	3.12684e+07	3.50897e+07	9.49033e+07
M545T456	alpha-D-Galactosyl-1,3-beta-D-galactosyl-1,4-N-acetyl-D-glucosamine		545.198	455.5	545.196	3.66839	C20H35NO16	[M]+			C04847				BioDeepDB	1	pos	3.26364e+07	3.34501e+07	2.87964e+07	9.48828e+07
M348T623	2-Hydroxy-6-pentadecylbenzoic acid		348.274	622.7	348.266	20.6734	C22H36O3	[M]+	Benzene and substituted derivatives	Benzoic acids and derivatives	C10759		16611-84-0	HMDB0029683	BioDeepDB	2	pos	2.90927e+07	3.27373e+07	3.28256e+07	9.46556e+07
M130T58	2,5-Dioxopentanoate		130.017	57.8	130.027	2.32053	C5H6O4	[M]+	Keto acids and derivatives	Short-chain keto acids and derivatives	C00433	Carbohydrate metabolism; Amino acid metabolism		HMDB0060365	BioDeepDB	1	pos	4.38476e+07	9.53304e+06	4.08069e+07	9.41875e+07
M445T838	7-Formyl-4,6'-dihydroxy-6-(hydroxymethyl)-2',5',5',8a'-tetramethyl-3',4',4a',5',6',7',8',8a'-octahydro-2'H,3H-spiro[1-benzofuran-2,1'-naphthalen]-7'-yl acetate		445.218	837.6	446.23	11.629	C25H34O7	[M-H]-							mzCloud	1	neg	3.03607e+07	3.11625e+07	3.25124e+07	9.40356e+07
M195T34_3	3,5-DMA		195.125	33.8	195.126	6.29749	C11H17NO2	[M]+	Drugs of Abuse/Illegal Drugs						mzCloud	1	pos	2.93825e+07	2.81132e+07	3.65087e+07	9.40044e+07
M209T322	(10aS)-10,10a-Dihydrophenazine-1-carboxylate		209.065	322.1	226.074	8.92546	C13H10N2O2	[M+H-H2O]+			C21412				BioDeepDB	1	pos	3.03324e+07	2.9671e+07	3.37958e+07	9.37992e+07
M332T818	Isoxaben		332.173	817.9	332.174	2.70943	C18H24N2O4	[M]-			C18504		82558-50-7		MoNA	1	neg	3.35711e+07	3.01894e+07	3.00155e+07	9.3776e+07
M139T141_2	Urocanic acid		139.05	141	138.043	0.62967	C6H6N2O2	[M+H]+	Azoles	Imidazoles	C00785	Amino acid metabolism	104-98-3	HMDB0000301	BioDeepDB	2	pos	3.01137e+07	2.98191e+07	3.33572e+07	9.329e+07
M217T860	Acetylcitrulline		217.106	860.4	217.106	3.48199	C8H15N3O4	[M]+							MoNA	1	pos	2.68115e+07	2.59861e+07	3.97936e+07	9.25912e+07
M107T498	Benzylamine		107.071	498.1	107.073	19.6131	C7H9N	[M]+	Benzene and substituted derivatives	Phenylmethylamines	C15562		100-46-9	HMDB0033871	BioDeepDB	1	pos	4.17335e+07	3.88889e+07	1.1562e+07	9.21843e+07
M226T265	Prephenate		226.069	264.8	226.048	2.18347	C10H10O6	[M]+	Keto acids and derivatives	Gamma-keto acids and derivatives	C00254	Amino acid metabolism; Biosynthesis of other secondary metabolites	126-49-8	HMDB0012283	BioDeepDB	1	pos	2.96957e+07	3.16888e+07	3.05978e+07	9.19823e+07
M353T623	Thromboxane B2		353.228	623.1	370.236	0.945564	C20H34O6	[M+H-H2O]+	Fatty Acyls	Eicosanoids	C05963	Lipid metabolism	54397-85-2	HMDB0003252	BioDeepDB	1	pos	4.29177e+07	4.2796e+07	6.17739e+06	9.18911e+07
M151T613	Perillyl aldehyde		151.112	612.7	150.105	1.08206	C10H14O	[M+H]+	Prenol lipids	Monoterpenoids	C02576	Metabolism of terpenoids and polyketides	2111-75-3	HMDB0003647	BioDeepDB	2	pos	2.70473e+07	3.21829e+07	3.24277e+07	9.16579e+07
M303T557	Quercetin		303.049	557.1	302.043	3.2206	C15H10O7	[M+H]+			C00389	Biosynthesis of other secondary metabolites	522-12-3	HMDB0005794	BioDeepDB	2	pos	2.94491e+07	3.16414e+07	3.04979e+07	9.15884e+07
M287T413	Ritodrine		287.149	413.2	287.152	12.1888	C17H21NO3	[M]+	Benzene and substituted derivatives	Phenethylamines	C07239		26652-09-5	HMDB0015005	mzCloud	1	pos	3.08983e+07	2.95348e+07	3.11359e+07	9.15689e+07
M249T175	Makaluvamine N		248.992	175.4	265.992	29.6538	[C10H9BrN3O]+	[M+H-H2O]+							GNPS	1	pos	2.97367e+07	2.89687e+07	3.24805e+07	9.11859e+07
M185T621	Sebacic acid		185.114	620.7	202.12	0.0630417	C10H18O4	[M+H-H2O]+	Fatty Acyls	Fatty acids and conjugates	C08277		111-20-6	HMDB0000792	BioDeepDB	2	pos	3.22301e+07	4.653e+07	1.22712e+07	9.10312e+07
M652T503_2	1,5,16-Trihydroxy-26-oxo-6,7_22,26-diepoxyergost-24-en-3-yl hexopyranoside		652.338	502.8	652.346	11.5879	C34H52O12	[M]+							BioDeepDB	1	pos	2.11347e+07	3.33304e+07	3.63939e+07	9.08589e+07
M172T645	Gabapentin		172.135	645.4	171.126	4.30742	C9H17NO2	[M+H]+			C07018		60142-96-3		BioDeepDB	2	pos	1.18768e+07	1.1539e+07	6.74279e+07	9.08437e+07
M300T122_1	(2S)-5,7-Dihydroxy-2-(4-hydroxyphenyl)-6,8-dimethyl-chroman-4-one		300.092	122.2	300.1	24.9057	C17H16O5	[M]+	<U+916E><U+7C7B>		C09734		24211-30-1		OTCML	1	pos	2.76307e+07	2.9013e+07	3.37301e+07	9.03738e+07
M248T394	Atractylenolide III		248.136	394	248.141	19.9245	C15H20O3	[M]+	<U+841C><U+7C7B>		C17887		73030-71-4		OTCML	1	pos	2.87431e+07	2.97638e+07	3.18202e+07	9.0327e+07
M224T486	Prometryn		224.132	486	241.136	16.6598	C10H19N5S	[M+H-H2O]+			C18542		7287-19-6		MoNA	1	pos	2.89989e+07	3.01611e+07	3.08007e+07	8.99607e+07
M490T111	(1S,4aS,7aR)-7-methyl-1-{[(2S,3R,4S,5S,6R)-3,4,5-trihydroxy-6-(hydroxymethyl)oxan-2-yl]oxy}-4a-{[(2S,3R,4R,5R,6S)-3,4,5-trihydroxy-6-methyloxan-2-yl]oxy}-1H,4aH,5H,7aH-cyclopenta[c]pyran-5-one		490.182	110.5	490.169	15.8412	C21H30O13	[M-H2O+NH4]+	Endogenous Metabolites; Natural Products/Medicines						mzCloud	1	pos	3.84963e+07	3.13517e+07	1.93536e+07	8.92017e+07
M246T140	D-Octopine		246.134	140.4	246.133	5.68795	C9H18N4O4	[M]+			C04137	Amino acid metabolism; Membrane transport	34522-32-2		BioDeepDB	1	pos	3.03026e+07	2.87806e+07	3.01113e+07	8.91945e+07
M128T133	PAR_146.0966_8.3		128.082	132.7	145.089	4.56463	C10H11N	[M+H-H2O]+					1197-51-9		MoNA	1	pos	3.26846e+07	3.34715e+07	2.30008e+07	8.91569e+07
M305T828	Gelsemine		305.157	828.5	322.168	11.7775	C20H22N2O2	[M+H-H2O]+	<U+751F><U+7269><U+78B1><U+7C7B>				509-15-9		OTCML	1	pos	3.76384e+07	8.73503e+06	4.25966e+07	8.897e+07
M360T519	2,5-bis(4-hydroxy-3-methoxyphenyl)-3,4-dimethyloxolan-3-ol		360.157	519.3	360.157	1.91164	C20H24O6	[M]+	Endogenous Metabolites; Natural Products/Medicines						mzCloud	1	pos	3.54382e+07	2.71286e+07	2.6345e+07	8.89119e+07
M318T385	Trifluralin		318.098	384.8	335.109	12.1535	C13H16F3N3O4	[M+H-H2O]+			C14343		1582-09-8		MoNA	1	pos	2.55314e+07	2.97076e+07	3.36559e+07	8.88949e+07
M151T76_1	1,2-Benzisothiazol-3(2H)-one		151.009	76.2	151.009	1.42722	C7H5NOS	[M]+	Benzothiazoles				2634-33-5	HMDB34413	MoNA	1	pos	2.70577e+07	3.01525e+07	3.16816e+07	8.88919e+07
M141T924_4	Isopropylmaleate		141.051	923.6	158.058	5.20378	C7H10O4	[M+H-H2O]+	Fatty Acyls	Fatty acids and conjugates	C02631	Amino acid metabolism	44976-69-4	HMDB0012241	BioDeepDB	1	pos	2.71901e+07	2.89383e+07	3.25427e+07	8.86711e+07
M173T823	NP-019360		173.079	822.8	172.074	11.7569	C8H12O4	[M+H]+	Endogenous Metabolites; Natural Products/Medicines						mzCloud	1	pos	1.79443e+07	6.58073e+07	4.53959e+06	8.82912e+07
M663T881	3-hexanoyl-NBD Cholesterol		663.461	880.7	662.441	19.1466	C39H58N4O5	[M+H]+							BioDeepDB	1	pos	2.3643e+07	4.85549e+07	1.60311e+07	8.8229e+07
M179T443	(Z)-4-Hydroxy-6-dodecenoic acid lactone		179.07	443.1	178.048	0.0317667	C6H10O6	[M+H]+	Lactones	Gamma butyrolactones	C03107		18679-18-0 / 1198-69-2	HMDB0032331	BioDeepDB	1	pos	2.70773e+07	2.98541e+07	3.11908e+07	8.81223e+07
M311T854	Arachidic acid		311.168	854.3	312.303	1.27261	C20H40O2	[M-H]-	Fatty Acyls	Fatty acids and conjugates	C06425	Lipid metabolism	506-30-9	HMDB0002212	BioDeepDB	2	neg	9.63403e+06	6.2158e+07	1.62852e+07	8.80772e+07
M205T34_3	Diethylpropion		205.145	33.8	205.147	6.16264	C13H19NO	[M]+	Organooxygen compounds	Carbonyl compounds	C06954		c("90-84-6", "134-80-5")	HMDB0015072	mzCloud	1	pos	2.58966e+07	2.4958e+07	3.69254e+07	8.77801e+07
M140T252_1	3-Hydroxypicolinic acid		140.034	251.8	139.027	0.0644549	C6H5NO3	[M+H]+	Pyridines and derivatives	Pyridinecarboxylic acids and derivatives	C18620		874-24-8	HMDB0013188	BioDeepDB	2	pos	2.82348e+07	2.97113e+07	2.97325e+07	8.76786e+07
M183T94	L-Iditol		183.087	94.3	182.079	3.9544	C6H14O6	[M+H]+	Organooxygen compounds	Carbohydrates and carbohydrate conjugates	C01507		488-45-9	HMDB0011632	mzCloud	1	pos	1.20117e+07	3.61721e+07	3.93699e+07	8.75536e+07
M153T96	D-Arabitol		153.076	95.6	152.069	1.0203	C5H12O5	[M+H]+	Organooxygen compounds	Carbohydrates and carbohydrate conjugates	C01904	Carbohydrate metabolism	488-82-4	HMDB0000568	BioDeepDB	2	pos	2.8598e+07	2.80805e+07	3.05547e+07	8.72332e+07
M147T281	ALBIZZIINE		147.064	281.4	147.064	4.01967	C4H9N3O3	[M]+					585-23-9		BioDeepDB	1	pos	2.78192e+07	2.91407e+07	2.99437e+07	8.69036e+07
M187T140_1	LEVULINIC ACID, 3-BENZYLIDENYL-		187.071	140.3	204.079	0.165837	C12H12O3	[M+H-H2O]+							BioDeepDB	1	pos	2.8417e+07	2.90634e+07	2.92521e+07	8.67324e+07
M469T454	(1R,2S,5aR,5bR,7aS,10R,12bR)-2-Hydroxy-10-isopropenyl-3,3,5a,5b,12b-pentamethyloctadecahydrodicyclopenta[a,i]phenanthrene-1,7a(1H)-dicarboxylic acid		469.33	453.8	486.335	7.26445	C30H46O5	[M+H-H2O]+							mzCloud	1	pos	2.87054e+07	3.48189e+07	2.29603e+07	8.64847e+07
M158T605	2,2,6,6-Tetramethyl-1-piperidinol (TEMPO)		158.155	604.6	157.147	5.43621	C9H19NO	[M+H]+	Industrial Chemicals						mzCloud	1	pos	1.32325e+07	5.77597e+07	1.54712e+07	8.64634e+07
M137T34_1	1-Methylnicotinamide		137.071	33.8	137.071	0.0115755	C7H9N2O	[M+H]+	Pyridines and derivatives	Pyridinecarboxylic acids and derivatives	C02918	Metabolism of cofactors and vitamins	3106-60-3	HMDB0000699	BioDeepDB	1	pos	2.41094e+07	3.30452e+07	2.91124e+07	8.62671e+07
M217T288	Securinine		217.105	288	217.11	23.8548	C13H15NO2	[M]+	<U+751F><U+7269><U+78B1><U+7C7B>		C10614		5610-40-2		OTCML	2	pos	2.93462e+07	2.87497e+07	2.81054e+07	8.62012e+07
M377T887	NCGC00253541-03_C27H40O2_(2R)-2,8-Dimethyl-2-[(3E,7E)-4,8,12-trimethyl-3,7,11-tridecatrien-1-yl]-6-chromanol		377.281	887.4	396.303	8.85419	C27H40O2	[M-H2O-H]-					25612-59-3		GNPS	1	neg	1.33846e+07	3.61556e+07	3.6396e+07	8.59362e+07
M245T256	p-(Phenylazo)benzenesulfonic acid		245.03	256.3	262.041	14.6059	C12H10N2O3S	[M+H-H2O]+							BioDeepDB	1	pos	2.47393e+07	2.97345e+07	3.1452e+07	8.59257e+07
M495T112	Picroside II		495.14	112.1	512.153	10.2133	C23H28O13	[M+H-H2O]+	<U+841C><U+7C7B>				39012-20-9		OTCML	1	pos	2.05388e+07	4.2745e+07	2.24594e+07	8.57432e+07
M126T962	Benzene-1,2,4-triol		126.034	962.3	126.032	14.2821	C6H6O3	[M]+	Benzene and substituted derivatives	1-hydroxy-2-unsubstituted benzenoids	C02814		533-73-3		MetaDNA	2	pos	3.78072e+07	7.49492e+06	4.01953e+07	8.54975e+07
M103T85	Malonate		103.002	85.3	104.011	4.50763	C3H4O4	[M-H]-			C00383	Lipid metabolism; Metabolism of other amino acids; Nucleotide metabolism	141-82-2 / 156-80-9		BioDeepDB	2	neg	2.70149e+07	2.95067e+07	2.86087e+07	8.51302e+07
M585T542	(1S,2S,3R,4S,7R,10S,12R,15S)-4,12-bis(acetyloxy)-1,9,15-trihydroxy-10,14,17,17-tetramethyl-11-oxo-6-oxatetracyclo[11.3.1.0?l,?a???.0???,???]heptadec-13-en-2-yl benzoate		585.23	542.4	586.241	6.72567	C31H38O11	[M-H]-	Endogenous Metabolites; Natural Products/Medicines						mzCloud	1	neg	2.85159e+07	2.88553e+07	2.77299e+07	8.51011e+07
M173T386	Glycerol 3-phosphate		173.024	385.9	172.014	15.1656	C3H9O6P	[M+H]+	Glycerophospholipids	Glycerophosphates	C00093	Lipid metabolism; Membrane transport	57-03-4/17989-41-2	HMDB0000126	MoNA	1	pos	2.77424e+07	2.8117e+07	2.88379e+07	8.46973e+07
M351T120	N5-[2-(4-chlorophenyl)-2-oxoethyl]-1-ethyl-3-methyl-4-nitro-1H-pyrazole-5-carboxamide		351.089	119.5	350.078	9.51695	C15H15ClN4O4	[M+H]+							mzCloud	1	pos	2.79174e+07	2.82475e+07	2.85101e+07	8.4675e+07
M114T707	Epsilon-caprolactam		114.091	707.2	113.084	0.00641237	C6H11NO	[M+H]+	Lactams	Caprolactams	C06593		105-60-2	HMDB0062769	BioDeepDB	2	pos	2.51716e+07	2.67399e+07	3.27288e+07	8.46403e+07
M197T96	Gluconic acid		197.066	95.6	196.058	3.16645	C6H12O7	[M+H]+	Organooxygen compounds	Carbohydrates and carbohydrate conjugates	C00257	Carbohydrate metabolism	526-95-4	HMDB0000625	BioDeepDB	2	pos	2.87615e+07	2.79865e+07	2.78298e+07	8.45778e+07
M184T34	1,3-Dihydro-1,3,3-trimethyl-2H-indol-2-ylidene acetaldehyde		184.109	33.8	201.115	6.35433	C13H15NO	[M+H-H2O]+	Extractables/Leachables; Textile Chemicals/Auxiliary/Dyes						mzCloud	1	pos	2.60959e+07	2.82345e+07	2.97219e+07	8.40523e+07
M191T82	trimellitic acid		191.126	82.3	210.14	21.9227	C9H6O6	[M-H2O-H]-	Extractables/Leachables				c("528-44-9", "528-44-9")		mzCloud	1	neg	4.05197e+07	2.34911e+07	1.99023e+07	8.39132e+07
M459T498	Loperamide		459.22	498.2	476.223	9.6555	C29H33ClN2O2	[M+H-H2O]+	Benzene and substituted derivatives	Diphenylmethanes	C07080		53179-11-6	HMDB0004999	mzCloud	1	pos	2.75564e+07	2.5431e+07	3.07885e+07	8.37759e+07
M155T34_3	Loline		155.118	33.8	154.111	0.715146	C8H14N2O	[M+H]+					25161-91-5		MoNA	1	pos	2.05217e+07	2.70267e+07	3.61461e+07	8.36945e+07
M152T131	Guanine		152.057	131.2	151.049	0.815485	C5H5N5O	[M+H]+	Imidazopyrimidines	Purines and purine derivatives	C00242	Nucleotide metabolism	73-40-5	HMDB0000132	mzCloud	2	pos	2.63593e+07	2.72548e+07	2.98309e+07	8.3445e+07
M381T96	PRZ_M382		381.043	95.5	381.041	3.21624	C14H18Cl3N3O3	[M]+							MoNA	1	pos	2.81045e+07	2.65424e+07	2.87903e+07	8.34372e+07
M114T34_3	4-Heptanone		114.103	33.8	114.104	10.2107	C7H14O	[M]+	Organooxygen compounds	Carbonyl compounds			123-19-3	HMDB0004814	BioDeepDB	1	pos	2.51819e+07	2.73235e+07	3.04858e+07	8.29913e+07
M127T163	5-Hydroxymethyl-2-furaldehyde		127.039	163.5	126.032	0.598242	C6H6O3	[M+H]+	Carbonyl compounds	Aldehydes	C11101		67-47-0	HMDB0034355	mzCloud	1	pos	3.37857e+07	3.83231e+07	1.08594e+07	8.29682e+07
M207T589	Ibuprofen		207.138	588.6	206.131	2.04694	C13H18O2	[M+H]+	Phenylpropanoic acids		C01588		15687-27-1	HMDB0001925	MoNA	1	pos	3.45769e+07	2.37268e+07	2.42741e+07	8.25778e+07
M156T34_4	4-hydroxy Nonenal		156.114	33.8	156.115	6.54009	C9H16O2	[M]+					75899-68-2		BioDeepDB	1	pos	2.4631e+07	2.66135e+07	3.13203e+07	8.25648e+07
M203T357	Xanthotoxol		203.033	356.6	202.027	1.47759	C11H6O4	[M+H]+	<U+9999><U+8C46><U+7D20><U+7C7B>		C00841		2009-24-7	HMDB0029457	OTCML	1	pos	2.65709e+07	2.69318e+07	2.8457e+07	8.19598e+07
M137T520	Isoniazid		137.06	519.5	137.059	7.93913	C6H7N3O	[M]+	Pyridines and derivatives	Pyridinecarboxylic acids and derivatives	C07054		54-85-3	HMDB0015086	mzCloud	1	pos	2.32372e+07	2.48991e+07	3.35921e+07	8.17284e+07
M149T785	2,6-Diethylaniline		149.117	784.7	149.12	24.1421	C10H15N	[M]+	Benzene and substituted derivatives	Anilines	C11001		579-66-8	HMDB0032782	MoNA	2	pos	7.15669e+06	7.99071e+06	6.65805e+07	8.17279e+07
M231T280	(3aS,5aR,6R,9aS,9bS)-6-hydroxy-5a-methyl-3,9-dimethylidene-dodecahydronaphtho[1,2-b]furan-2-one		231.134	279.9	248.141	2.11778	C15H20O3	[M+H-H2O]+	Endogenous Metabolites; Natural Products/Medicines						mzCloud	1	pos	2.78769e+07	2.65754e+07	2.71277e+07	8.158e+07
M585T558_2	Magnesium protoporphyrin		585.233	558.5	584.227	2.3512	C34H32MgN4O4	[M+H]+			C03516	Metabolism of cofactors and vitamins	14947-11-6		BioDeepDB	1	pos	2.15427e+07	3.0433e+07	2.93535e+07	8.13293e+07
M319T122	methyl 2,8-dihydroxy-6-(hydroxymethyl)-9-oxo-2,9-dihydro-1H-xanthene-1-carboxylate		319.079	122.2	318.074	8.55214	C16H14O7	[M+H]+	Endogenous Metabolites; Natural Products/Medicines						mzCloud	1	pos	2.5051e+07	2.83307e+07	2.79018e+07	8.12835e+07
M205T985	N1-(4-chlorobenzylidene)piperidin-1-amine		205.089	985.1	222.092	17.3476	C12H15ClN2	[M+H-H2O]+							mzCloud	1	pos	3.59168e+07	2.02033e+07	2.46771e+07	8.07973e+07
M213T484	NP-007995		213.113	483.5	212.105	2.65117	C11H16O4	[M+H]+	Endogenous Metabolites; Natural Products/Medicines						mzCloud	1	pos	2.64733e+07	2.64505e+07	2.78695e+07	8.07932e+07
M171T155	Dimethyltryptamine		171.124	155.2	188.131	2.53617	C12H16N2	[M+H-H2O]+	Indoles and derivatives	Tryptamines and derivatives	C08302		61-50-7	HMDB0005973	BioDeepDB	1	pos	2.58632e+07	1.77412e+07	3.7112e+07	8.07165e+07
M372T732	Oroidine		372.049	731.8	389.046	26.9696	C11H11Br2N5O	[M+H-H2O]+	Carboxylic acids and derivatives	Carboxylic acid derivatives			34649-22-4/		GNPS	1	pos	2.79837e+07	2.86617e+07	2.3973e+07	8.06183e+07
M225T282	Ethoprophos		225.047	281.7	242.056	7.84724	C8H19O2PS2	[M+H-H2O]+			C18687		13194-48-4		BioDeepDB	1	pos	2.71239e+07	2.5493e+07	2.77564e+07	8.03733e+07
M171T340	2-Biphenylol		171.078	339.6	170.073	11.5503	C12H10O	[M+H]+	Benzene and substituted derivatives	Biphenyls and derivatives	C02499		90-43-7	HMDB0032582	BioDeepDB	1	pos	2.24584e+07	1.77959e+07	4.00702e+07	8.03244e+07
M179T925_2	L-Gulonolactone		178.991	924.7	178.048	0.766974	C6H10O6	[M+H]+	Lactones	Gamma butyrolactones	C01040	Carbohydrate metabolism	1128-23-0 / 3327-64-8	HMDB0003466	BioDeepDB	1	pos	3.22538e+07	2.64434e+07	2.14876e+07	8.01848e+07
M171T937_1	Dichlobenil		170.962	937	170.964	16.378	C7H3Cl2N	[M]+			C11040		1194-65-6		MoNA	1	pos	1.68764e+07	3.67399e+07	2.63526e+07	7.9969e+07
M130T183	Pyrrolidonecarboxylic acid		130.05	182.5	129.043	1.42978	C5H7NO3	[M+H]+	Carboxylic acids and derivatives	Amino acids, peptides, and analogues	C02237		4042-36-8	HMDB0000805	BioDeepDB	1	pos	2.69303e+07	2.85267e+07	2.43453e+07	7.98024e+07
M114T100	1-Pyrroline-2-carboxylic acid		114.055	100.4	113.048	1.18911	C5H7NO2	[M+H]+	Pyrrolines		C03564	Amino acid metabolism	2139-03-9	HMDB0006875	BioDeepDB	1	pos	2.88918e+07	2.50148e+07	2.58402e+07	7.97467e+07
M603T472_2	Thalsimidine		603.249	472.1	622.268	0.848001	C37H38N2O7	[M-H2O-H]-							MoNA	1	neg	3.54122e+07	1.65634e+07	2.77422e+07	7.97178e+07
M180T141	Hippuric acid		180.065	140.9	179.058	1.53278	C9H9NO3	[M+H]+	Benzene and substituted derivatives	Benzoic acids and derivatives	C01586	Amino acid metabolism	495-69-2	HMDB0000714	BioDeepDB	2	pos	2.62782e+07	2.65479e+07	2.66234e+07	7.94495e+07
M322T99	MLS002153161-01!Iofetamine hydrochloride116316-03-1		322.025	98.6	339.025	23.4724	C12H19ClIN	[M+H-H2O]+							GNPS	1	pos	2.44138e+07	2.74364e+07	2.75728e+07	7.9423e+07
M188T183	2-Keto-6-acetamidocaproate		188.091	182.9	187.084	1.46737	C8H13NO4	[M+H]+	Keto acids and derivatives	Medium-chain keto acids and derivatives	C05548	Amino acid metabolism	59403-50-8	HMDB0012150	BioDeepDB	2	pos	2.52655e+07	2.79937e+07	2.5793e+07	7.90522e+07
M425T93_2	Thiamine pyrophosphate		425.042	92.7	425.045	6.11704	C12H19N4O7P2S	[M]+	Diazines	Pyrimidines and pyrimidine derivatives	C00068	Carbohydrate metabolism; Amino acid metabolism; Metabolism of cofactors and vitamins	154-87-0	HMDB0001372	BioDeepDB	1	pos	2.73376e+07	2.53672e+07	2.60598e+07	7.87646e+07
M130T666	L-Norleucine		130.085	666.5	131.095	15.559	C6H13NO2	[M-H]-	Carboxylic acids and derivatives	Amino acids, peptides, and analogues			327-57-1	HMDB0001645	BioDeepDB	1	neg	5.7919e+07	1.44257e+07	6.27429e+06	7.8619e+07
M267T324	Methyl 4-cyano-1-oxo-1H-benzo[d]pyrido[2,1-b][1,3]thiazole-3-carboxylate		267.013	323.7	284.026	19.2081	C14H8N2O3S	[M+H-H2O]+							mzCloud	1	pos	2.36991e+07	2.74179e+07	2.74876e+07	7.86046e+07
M126T140	2,4-Diamino-6-hydroxypyrimidine		126.055	140.4	126.054	1.09835	C4H6N4O	[M]+	Diazines	Pyrimidines and pyrimidine derivatives			56-06-4	HMDB0002128	BioDeepDB	1	pos	2.20981e+07	2.58934e+07	3.02848e+07	7.82762e+07
M281T88_2	EMODIC ACID		281.009	87.7	300.027	1.73448	C15H8O7	[M-H2O-H]-					478-45-5		BioDeepDB	1	neg	7.2835e+07	2.96653e+06	2.47025e+06	7.82718e+07
M123T34_1	Nicotinamide		123.055	33.8	122.048	0.812641	C6H6N2O	[M+H]+			C00153		98-92-0	HMDB0001406	OTCML	1	pos	2.43751e+07	2.28527e+07	3.06789e+07	7.79066e+07
M154T76	Acipimox		154.036	76.4	154.124	9.36188	C6H6N2O3	[M]+					51037-30-0		mzCloud	1	pos	2.62101e+07	2.53887e+07	2.61342e+07	7.77329e+07
M293T92_2	3-(2-chloro-10H-phenothiazin-10-yl)propan-1-amine		293.084	91.7	292.077	0.110956	C15H13D2ClN2S	[M+H]+							BioDeepDB	1	pos	2.14148e+07	3.01347e+07	2.60953e+07	7.76447e+07
M245T207	Uridine		245.077	206.6	244.07	0.0423875	C9H12N2O6	[M+H]+	Pyrimidine nucleosides		C00299	Membrane transport; Nucleotide metabolism	58-96-8	HMDB0000296	BioDeepDB	1	pos	2.40828e+07	2.61434e+07	2.72191e+07	7.74453e+07
M356T97	2,5-Diamino-6-(5-phospho-D-ribitylamino)pyrimidin-4(3H)-one		356.119	97.1	355.089	0.678045	C9H18N5O8P	[M+H]+			C18910	Metabolism of cofactors and vitamins			BioDeepDB	1	pos	2.58287e+07	2.38184e+07	2.76112e+07	7.72584e+07
M142T956_2	Pregabalin		142.123	955.8	159.126	28.885	C8H17NO2	[M+H-H2O]+	Carboxylic acids and derivatives	Amino acids, peptides, and analogues			148553-50-8	HMDB14375	BioDeepDB	1	pos	4.68815e+07	1.82532e+07	1.1767e+07	7.69016e+07
M288T396	Estriol		288.144	395.6	288.173	0.178439	C18H24O3	[M]+	Steroids and steroid derivatives	Estrane steroids	C05141		50-27-1	HMDB0000153	BioDeepDB	1	pos	2.47466e+07	2.69543e+07	2.51968e+07	7.68977e+07
M104T92	gamma-Aminobutyric acid		104.071	92.3	103.063	0.953376	C4H9NO2	[M+H]+	Carboxylic acids and derivatives	Amino acids, peptides, and analogues	C00334	Carbohydrate metabolism; Amino acid metabolism; Metabolism of cofactors and vitamins; Metabolism of other amino acids	56-12-2	HMDB0000112	BioDeepDB	2	pos	2.69303e+07	2.57926e+07	2.38912e+07	7.6614e+07
M787T892_1	1,2-Dioleoyl PC		786.595	892.2	785.593	4.89504	C44H84NO8P	[M+H]+					56648-95-4		BioDeepDB	1	pos	9.00372e+06	3.1205e+07	3.62959e+07	7.65046e+07
M187T122	Levamisole		187.06	121.5	204.072	22.8055	C11H12N2S	[M+H-H2O]+	Imidazothiazoles		C07070		14769-73-4	HMDB0014986	BioDeepDB	1	pos	2.44839e+07	2.49766e+07	2.68532e+07	7.63136e+07
M245T142	Carbadox		245.063	141.8	262.07	0.935155	C11H10N4O4	[M+H-H2O]+	Naphthyridines	Quinoxalines			6804-07-5	HMDB0031762	mzCloud	1	pos	2.40996e+07	2.50592e+07	2.70942e+07	7.6253e+07
M164T76	Tyrosine		164.069	75.8	181.074	13.0494	C9H11NO3	[M+H-H2O]+			C00082		60-18-4	HMDB0000158	OTCML	1	pos	3.03616e+07	2.47257e+07	2.08964e+07	7.59837e+07
M427T696_2	Cefoxitin		427.05	696	427.051	2.10748	C16H17N3O7S2	[M]-	Lactams	Beta lactams	C06887		35607-66-0	HMDB0015426	BioDeepDB	1	neg	8.9607e+06	3.3499e+07	3.34697e+07	7.59294e+07
M198T92	4-[(dimethylamino)methylene]-5-phenyl-2,4-dihydro-3H-pyrazol-3-one		198.098	91.8	215.106	4.18004	C12H13N3O	[M+H-H2O]+							mzCloud	1	pos	2.50316e+07	2.53573e+07	2.51807e+07	7.55696e+07
M385T450	(2R,3R,3aR,5R)-5,7-dimethoxy-2-(7-methoxy-2H-1,3-benzodioxol-5-yl)-3-methyl-3a-(prop-2-en-1-yl)-2,3,3a,4,5,6-hexahydro-1-benzofuran-6-one		385.164	450.3	402.168	10.0757	C22H26O7	[M+H-H2O]+	Endogenous Metabolites; Natural Products/Medicines						mzCloud	1	pos	2.48817e+07	2.50315e+07	2.56551e+07	7.55683e+07
M161T441	3-Methyl-3-hydroxypentanedioate		161.043	441.1	162.053	15.8183	C6H10O5	[M-H]-	Fatty Acyls	Fatty acids and conjugates	C03761			HMDB0059737	mzCloud	1	neg	2.75994e+07	4.8923e+06	4.30029e+07	7.54946e+07
M150T827	2-Acetamidoethylphosphonate		150.027	827	167.035	3.10611	C4H10NO4P	[M+H-H2O]+			C21403	Metabolism of other amino acids			BioDeepDB	1	pos	2.05503e+07	2.76308e+07	2.72901e+07	7.54712e+07
M126T185	Aminohydroquinone		126.055	185.1	125.048	1.39622	C6H7NO2	[M+H]+			C14604				BioDeepDB	2	pos	8.40412e+06	2.79612e+07	3.90786e+07	7.5444e+07
M301T421	Oxymorphone		301.127	421.4	301.131	15.276	C17H19NO4	[M]+	Phenanthrenes and derivatives		C08019		76-41-5	HMDB0015323	mzCloud	1	pos	2.81209e+07	2.86371e+07	1.82994e+07	7.50574e+07
M229T431	D-Ribulose 5-phosphate		229.013	431.4	230.019	3.82511	C5H11O8P	[M-H]-	Carbohydrates and carbohydrate conjugates	Monosaccharides	C00199	Carbohydrate metabolism; Energy metabolism; Metabolism of cofactors and vitamins	4151-19-3/551-85-9	HMDB0000618	BioDeepDB	1	neg	2.52795e+07	2.51543e+07	2.45852e+07	7.50189e+07
M107T973	ortho-Toluidine		107.071	973.3	107.073	20.5405	C7H9N	[M]+	Benzene and substituted derivatives	Toluenes	C14403		95-53-4	HMDB0041965	mzCloud	1	pos	5.85336e+06	3.14371e+07	3.73185e+07	7.4609e+07
M369T829	6-Keto-prostaglandin F1a		369.232	828.7	370.236	9.47914	C20H34O6	[M-H]-	Fatty Acyls	Eicosanoids	C05961	Lipid metabolism	58962-34-8	HMDB0002886	BioDeepDB	1	neg	1.14785e+07	5.10582e+07	1.15982e+07	7.41349e+07
M445T85	Cetirizine hydrochloride		444.791	85	461.81	25.3287	C21H25ClN2O3.2HCl	[M+H-H2O]+					83881-52-1/		GNPS	1	pos	1.3114e+07	1.16727e+07	4.9335e+07	7.41217e+07
M346T595	Ginkgolic acid		346.257	595.2	346.251	17.9202	C22H34O3	[M]+	<U+915A><U+7C7B>		C10794		22910-60-7		OTCML	1	pos	2.2999e+07	2.59104e+07	2.52069e+07	7.41163e+07
M407T461	Pasakbumin B		407.134	461.2	424.137	11.7578	C20H24O10	[M+H-H2O]+	<U+841C><U+7C7B>				138809-10-6		OTCML	1	pos	2.43488e+07	2.43996e+07	2.44657e+07	7.32141e+07
M293T668	9,10-EOT		293.211	667.8	292.204	1.10501	C18H28O3	[M+H]+	Carboxylic acids and derivatives	Carbonyl compounds	C16324	Lipid metabolism			MetaDNA	2	pos	2.32491e+07	2.53727e+07	2.44241e+07	7.3046e+07
M281T457	albendazole S-oxide		281.084	456.6	281.083	0.711532	C12H15N3O3S	[M]+	Benzimidazoles		C02809		54029-12-8	HMDB0059609	MoNA	1	pos	2.39802e+07	2.34854e+07	2.55194e+07	7.29851e+07
M363T714	Guanosine 3'-phosphate		363.049	713.7	363.058	24.5146	C10H14N5O8P	[M]+			C06193	Nucleotide metabolism	117-68-0		BioDeepDB	1	pos	2.33766e+07	2.49571e+07	2.46326e+07	7.29663e+07
M373T432_2	MLS002153247-01!Meloxicam sodium salt hydrate		373.018	432.4	373.017	3.50615	C14H12N3NaO4S2	[M]+							GNPS	1	pos	2.18664e+07	2.97112e+07	2.09432e+07	7.25209e+07
M183T463	2',6'-Dihydroxy-4'-methoxyacetophenone		183.065	462.7	182.058	0.961407	C9H10O4	[M+H]+	Organooxygen compounds	Carbonyl compounds	C10680		7507-89-3	HMDB0029646	BioDeepDB	2	pos	2.3564e+07	2.30671e+07	2.57635e+07	7.23945e+07
M130T934_1	Ketoleucine		130.008	934	130.063	2.69345	C6H10O3	[M]+	Keto acids and derivatives	Short-chain keto acids and derivatives	C00233	Amino acid metabolism; Biosynthesis of other secondary metabolites	816-66-0	HMDB0000695	BioDeepDB	2	pos	3.6036e+07	1.01466e+07	2.60955e+07	7.22781e+07
M381T333	ethyl 2-cyano-3-{4-[2-nitro-4-(trifluoromethyl)phenyl]piperazino}acrylate		381.113	333.1	398.12	0.378688	C17H17F3N4O4	[M+H-H2O]+							mzCloud	1	pos	3.12407e+07	1.19322e+07	2.89937e+07	7.21666e+07
M220T95	ornidazole		220.051	95.5	219.626	12.066	C7H10ClN3O3	[M+H]+	Organooxygen compounds	Alcohols and polyols			16773-42-5/		GNPS	1	pos	2.40862e+07	2.11562e+07	2.68097e+07	7.20521e+07
M277T139	NCGC00381106-01!3-(6,8-dimethoxy-1-oxoisochromen-3-yl)-2-hydroxypropanoic acid		277.067	139.4	294.074	1.73681	C14H14O7	[M+H-H2O]+							GNPS	1	pos	2.34752e+07	2.47616e+07	2.36892e+07	7.1926e+07
M147T109	D-Xylonate		147.028	109	166.048	7.54952	C5H10O6	[M-H2O-H]-	Carboxylic acids and derivatives	Alcohols and polyols	C00502	Carbohydrate metabolism	526-91-0	HMDB0059750	MetaDNA	2	neg	2.38297e+07	2.401e+07	2.39528e+07	7.17925e+07
M438T172_2	MLS002153417-01!I-OMe-Tyrphostin AG 538		437.983	172	436.976	0.0080277	C17H12INO5	[M+H]+							GNPS	1	pos	3.59673e+07	1.1276e+07	2.42885e+07	7.15318e+07
M188T124_1	Benzoguanamine		188.092	123.8	187.086	6.22736	C9H9N5	[M+H]+	Extractables/Leachables						mzCloud	1	pos	2.03072e+07	2.44475e+07	2.67143e+07	7.1469e+07
M203T34_3	DEP_204.1383_10.9		203.129	33.8	203.131	10.9003	C13H17NO	[M]+							MoNA	1	pos	1.94605e+07	1.90077e+07	3.29811e+07	7.14494e+07
M223T77	1-Naphthol-5-sulfonic acid		223.008	77.1	224.014	4.6916	C10H8O4S	[M-H]-					117-59-9		MoNA	1	neg	2.6076e+07	2.32589e+07	2.19985e+07	7.13334e+07
M281T77	3-Iodopropynyl butylcarbamate		280.993	76.9	280.991	5.06553	C8H12INO2	[M]+					55406-53-6		MoNA	1	pos	2.38231e+07	1.98537e+07	2.75272e+07	7.1204e+07
M137T65	Phenelzine		137.107	65.1	136.1	1.45871	C8H12N2	[M+H]+	Benzene and substituted derivatives		C07430		51-71-8	HMDB0014918	BioDeepDB	1	pos	2.25454e+07	2.37426e+07	2.48938e+07	7.11817e+07
M323T421	25C-NBF		323.109	421.4	323.109	1.13033	C17H19ClFNO2	[M]+	Drugs of Abuse/Illegal Drugs						mzCloud	1	pos	2.48344e+07	2.44081e+07	2.15085e+07	7.07509e+07
M248T835	Zidovudine		248.079	835.5	267.097	1.16898	C10H13N5O4	[M-H2O-H]-	Pyrimidine nucleosides	Pyrimidine 2',3'-dideoxyribonucleosides	C07210		30516-87-1	HMDB0014638	BioDeepDB	1	neg	3.89743e+07	2.60803e+07	5.64077e+06	7.06954e+07
M442T480	17-phenyl trinor Prostaglandin E2 serinol amide		442.249	479.7	459.262	13.6889	C26H37NO6	[M+H-H2O]+							BioDeepDB	1	pos	2.70641e+07	2.2451e+07	2.11409e+07	7.06561e+07
M476T498	Imatinib		476.258	498.4	493.259	12.8614	C29H31N7O	[M+H-H2O]+					220127-57-1		BioDeepDB	1	pos	1.6379e+07	1.58287e+07	3.84379e+07	7.06457e+07
M248T121	5-nitrothiophene-3-carbaldehyde 3-(2-pyridyl)hydrazone		248.036	121.1	248.037	2.40374	C10H8N4O2S	[M]+							mzCloud	1	pos	2.35996e+07	2.30804e+07	2.38519e+07	7.0532e+07
M478T453	Mibefradil		478.273	453	495.29	20.2102	C29H38FN3O3	[M+H-H2O]+			C07222		116644-53-2		BioDeepDB	1	pos	1.85893e+07	4.24461e+07	9.2937e+06	7.0329e+07
M555T366_2	6,8a-Seco-6,8a-deoxy-5-oxoavermectin ''1b'' aglycone		555.358	366	554.324	18.4766	C33H46O7	[M+H]+			C11961				BioDeepDB	1	pos	2.94835e+07	3.19556e+07	8.87025e+06	7.03094e+07
M283T831	Stearic acid		283.262	831.5	284.272	6.08623	C18H36O2	[M-H]-	Fatty Acyls	Fatty acids and conjugates	C01530	Lipid metabolism	57-11-4/646-29-7	HMDB0000827	MoNA	2	neg	2.35448e+07	2.41684e+07	2.24075e+07	7.01207e+07
M457T487	MLS002154116-01!Levocabastine hydrochloride79547-78-7		457.207	487.4	456.198	2.93062	C26H30ClFN2O2	[M+H]+							GNPS	1	pos	2.30826e+07	2.2835e+07	2.42004e+07	7.0118e+07
M378T351_1	AG-825		378.029	351.4	397.055	20.3496	C19H15N3O3S2	[M-H2O-H]-					149092-50-2		BioDeepDB	1	neg	3.4094e+07	574273	3.54436e+07	7.01118e+07
M509T503_1	MLS001160351-01!		509.206	503.1	526.21	6.76999	C31H30N2O6	[M+H-H2O]+							GNPS	1	pos	1.11161e+07	4.86753e+07	9.98516e+06	6.97766e+07
M195T288	Dolichotheline		195.124	288	195.137	6.5468	C10H17N3O	[M]+			C16696		23100-08-5		BioDeepDB	2	pos	2.38302e+07	2.22264e+07	2.36263e+07	6.9683e+07
M169T93	3,4-Dihydroxybenzeneacetic acid		169.05	93	168.042	0.14197	C8H8O4	[M+H]+	Phenols	Benzenediols	C01161	Amino acid metabolism	102-32-9	HMDB0001336	BioDeepDB	1	pos	2.08905e+07	2.36997e+07	2.48586e+07	6.94489e+07
M169T140	(R)-4-Hydroxymandelate		169.062	140.3	168.042	21.5657	C8H8O4	[M+H]+			C05343				BioDeepDB	1	pos	2.9962e+07	3.06325e+07	8.41771e+06	6.90122e+07
M553T368_2	Furohyperforin		553.373	367.8	552.381	27.9211	C35H52O5	[M+H]+	Prenol lipids	Monoterpenoids			219793-20-1	HMDB0033632	MoNA	1	pos	2.29905e+07	2.48114e+07	2.12009e+07	6.90028e+07
M194T827	3,4,5-Trimethacarb		194.116	826.9	193.11	8.52445	C11H15NO2	[M+H]+	Pesticides/Herbicides						mzCloud	1	pos	5.77461e+06	5.65851e+07	6.61059e+06	6.89703e+07
M192T620	Phendimetrazine		192.138	620.5	191.131	0.12491	C12H17NO	[M+H]+	Oxazinanes	Morpholines	C07904		634-03-7	HMDB0015519	mzCloud	1	pos	2.24536e+07	2.28325e+07	2.36141e+07	6.89002e+07
M221T34_3	7-(2-aminophenyl)heptanoic acid		221.139	33.8	221.142	9.36694	C13H19NO2	[M]+	Endogenous Metabolites; Natural Products/Medicines						mzCloud	1	pos	1.99053e+07	2.03666e+07	2.85596e+07	6.88315e+07
M137T293	4-Methylbenzoic acid		137.06	292.5	136.052	1.12707	C8H8O2	[M+H]+	Benzene and substituted derivatives	Benzoic acids and derivatives	C01454		99-94-5	HMDB0029635	BioDeepDB	1	pos	2.14849e+07	2.32181e+07	2.4001e+07	6.8704e+07
M252T102	Muramic acid		252.108	101.8	251.101	1.28516	C9H17NO7	[M+H]+	Organooxygen compounds	Carbohydrates and carbohydrate conjugates	C06470		c("1114-41-6", "484-57-1")	HMDB0003254	mzCloud	1	pos	2.10672e+07	2.55489e+07	2.20289e+07	6.8645e+07
M300T105	N1-(3,5-dichlorophenyl)-2-(cyclohexylamino)acetamide		300.086	105.3	300.08	21.5983	C14H18Cl2N2O	[M]+							mzCloud	1	pos	2.45532e+07	2.28973e+07	2.08871e+07	6.83376e+07
M409T94	PD 166326		409.058	94.2	426.065	1.71812	C21H16Cl2N4O2	[M+H-H2O]+					185039-91-2		BioDeepDB	1	pos	2.34475e+07	2.32309e+07	2.15908e+07	6.82692e+07
M327T472_1	2,4-Dioxotetrahydropyrimidine D-ribonucleotide		327.051	472.3	326.051	24.0819	C9H15N2O9P	[M+H]+			C04639				BioDeepDB	1	pos	2.16812e+07	2.30291e+07	2.35288e+07	6.82391e+07
M341T588	Triptonide		341.138	588.2	358.142	12.0069	C20H22O6	[M+H-H2O]+	<U+841C><U+7C7B>				38647-11-9		OTCML	1	pos	2.2081e+07	2.18082e+07	2.43487e+07	6.82378e+07
M111T34_1	Imidazole-4-acetaldehyde		111.056	33.8	110.048	2.9135	C5H6N2O	[M+H]+	Azoles	Imidazoles	C05130	Amino acid metabolism	645-14-7	HMDB0003905	BioDeepDB	1	pos	1.98205e+07	2.19604e+07	2.63387e+07	6.81197e+07
M357T393	NCGC00180844-02!(E)-3-[4-methoxy-2-[(2S,3R,4S,5S,6R)-3,4,5-trihydroxy-6-(hydroxymethyl)oxan-2-yl]oxyphenyl]prop-2-enoic acid		357.118	393.2	356.111	0.303037	C16H20O9	[M+H]+							GNPS	1	pos	2.11914e+07	2.23138e+07	2.45023e+07	6.80074e+07
M110T34_2	(E,E)-hepta-2,4-dienal		110.072	33.8	110.154	9.67496	C7H10O	[M]+	Excipients/Additives/Colorants; Endogenous Metabolites				c("4313-03-5", "4313-03-5")		mzCloud	1	pos	1.64952e+07	2.4052e+07	2.72928e+07	6.78399e+07
M518T821	fenticonazole nitrate		518.058	820.8	518.412	23.8555	C24H21Cl2N3O4S	[M+H]+	Organooxygen compounds	Ethers			73151-29-8/		GNPS	1	pos	2.01056e+07	2.30662e+07	2.44995e+07	6.76713e+07
M549T574	UDP-beta-L-rhamnose		549.053	573.6	548.288	0.127587	C15H22N2O16P2	[M-H]-	Organic phosphoric acids and derivatives	Phosphate esters					MoNA	1	neg	2.96921e+07	2.25749e+07	1.5334e+07	6.7601e+07
M384T286	ethyl 2-(methylthio)-4-tetrahydro-1H-pyrrol-1-yl-8-(trifluoromethyl)quinoline-3-carboxylate		384.106	286.1	384.112	14.145	C18H19F3N2O2S	[M]+							mzCloud	1	pos	1.61588e+07	4.19892e+07	9.37943e+06	6.75274e+07
M778T871	1-Stearoyl-2-Oleoyl-sn-Glycero-3-[Phospho-rac-(1-glycerol)]		777.571	871.3	776.557	9.15466	C42H81O10P	[M+H]+							BioDeepDB	1	pos	7.26789e+06	5.39702e+07	6.2825e+06	6.75206e+07
M609T915_2	Reserpine		609.281	914.8	608.273	0.695902	C33H40N2O9	[M+H]+	Yohimbine alkaloids		C06539		50-55-5	HMDB0014351	mzCloud	1	pos	1.81935e+07	1.93705e+07	2.98959e+07	6.74598e+07
M209T761	L-Kynurenine		209.155	760.8	208.085	3.48205	C10H12N2O3	[M+H]+	Organooxygen compounds	Carbonyl compounds	C00328	Amino acid metabolism	2922-83-0 / 343-65-7	HMDB0000684	BioDeepDB	2	pos	1.95497e+07	2.26437e+07	2.49754e+07	6.71688e+07
M185T924_2	Phosphoserine		185.007	923.6	185.009	8.64831	C3H8NO6P	[M]+	Carboxylic acids and derivatives	Amino acids, peptides, and analogues	C01005	Amino acid metabolism; Translation	407-41-0	HMDB0000272	BioDeepDB	1	pos	2.50364e+07	2.01536e+07	2.19619e+07	6.71519e+07
M367T820	Perindopril		367.229	819.6	368.231	15.184	C19H32N2O5	[M-H]-	Carboxylic acids and derivatives	Amino acids, peptides, and analogues	C07706		107133-36-8/82834-16-0	HMDB0014928	BioDeepDB	2	neg	2.21983e+07	2.22191e+07	2.26063e+07	6.70237e+07
M790T815	Zeaxanthin-palmitate		789.628	814.6	806.658	28.4471	C56H86O3	[M+H-H2O]+					87891-75-6		MoNA	1	pos	1.10794e+07	4.39465e+07	1.17751e+07	6.68011e+07
M391T780	Allocholic acid		391.279	780.2	408.288	2.97997	C24H40O5	[M+H-H2O]+	Steroids and steroid derivatives	Bile acids, alcohols and derivatives	C00695		2464-18-8 / 81-25-4	HMDB0000505	BioDeepDB	1	pos	2.17466e+07	9.11899e+06	3.57845e+07	6.66501e+07
M310T97	N-acetylneuraminate		310.113	97.1	308.262	0.829336	C11H18NO9	[M+H]+	Organooxygen compounds	Alcohols and polyols					MoNA	1	pos	1.77334e+07	2.86373e+07	1.99869e+07	6.63576e+07
M261T338	(1S,4Z,12R,13S)-5,10-Dimethyl-8,14,16-trioxatetracyclo[10.2.2.01,13.07,11]hexadeca-4,7(11),9-trien-15-one		261.111	337.9	260.105	0	C15H16O4	[M+H]+	<U+841C><U+7C7B>				13476-25-0		OTCML	1	pos	2.1881e+07	2.48576e+07	1.94714e+07	6.621e+07
M153T262	Thiopurine		153.019	262.5	152.016	24.4618	C5H4N4S	[M+H]+			C01756		50-44-2		MoNA	1	pos	2.02453e+07	2.15698e+07	2.4058e+07	6.58731e+07
M141T459	5-Hydroxymethylcytosine		141.128	459.5	141.128	2.12573	C5H7N3O2	[M]+	Organooxygen compounds	Alcohols and polyols			1123-95-1/		MoNA	1	pos	1.06905e+07	1.12381e+07	4.39349e+07	6.58635e+07
M424T895	Unoprostone isopropyl ester		424.313	895.2	424.319	14.5518	C25H44O5	[M]+					120373-24-2		BioDeepDB	1	pos	2.06492e+07	2.17373e+07	2.33426e+07	6.57291e+07
M282T912	Oleamide		282.28	911.8	281.272	1.85631	C18H35NO	[M+H]+	Fatty Acyls	Fatty amides	C19670		301-02-0	HMDB0002117	mzCloud	1	pos	3.58749e+07	1.37134e+07	1.60647e+07	6.5653e+07
M167T486	Apocynin		167.072	485.9	166.063	8.52329	C9H10O3	[M+H]+	Endogenous Metabolites		C11380		498-02-2		mzCloud	1	pos	2.17109e+07	2.13958e+07	2.25099e+07	6.56166e+07
M130T313	Isoquinoline		130.066	313	129.058	7.87292	C9H7N	[M+H]+	Isoquinolines and derivatives		C06323		119-65-3	HMDB0034244	mzCloud	1	pos	2.18067e+07	2.22144e+07	2.15939e+07	6.5615e+07
M349T299	Derrubone		349.103	298.8	366.11	1.70638	C21H18O6	[M+H-H2O]+					22044-58-2		BioDeepDB	1	pos	1.8836e+07	2.19469e+07	2.48246e+07	6.56075e+07
M426T585	Adenosine 3',5'-diphosphate		426.023	585.1	427.029	2.29096	C10H15N5O10P2	[M-H]-	Purine nucleotides	Purine ribonucleotides	C00054	Energy metabolism; Metabolism of cofactors and vitamins; Nucleotide metabolism	1053-73-2	HMDB0000061	BioDeepDB	1	neg	1.85708e+07	2.33084e+07	2.37256e+07	6.56049e+07
M225T943	NCGC00380608-01!7-chloro-8-hydroxy-6-methoxy-3-methyl-3,4-dihydroisochromen-1-one		225.029	943.1	242.035	8.21	C11H11ClO4	[M+H-H2O]+							GNPS	1	pos	1.03219e+07	1.03677e+07	4.48596e+07	6.55492e+07
M186T114	Carbimazole		186.048	114.5	186.046	9.67492	C7H10N2O2S	[M]+	Azoles	Imidazoles	C07615		22232-54-8	HMDB0014533	BioDeepDB	1	pos	2.18561e+07	2.08717e+07	2.27233e+07	6.54511e+07
M558T336	Novclobiocin 105		558.146	336.2	575.156	4.59737	C28H30ClNO10	[M+H-H2O]+			C12472				BioDeepDB	1	pos	2.2381e+07	2.06822e+07	2.22996e+07	6.53629e+07
M128T34_2	(R)-Sulcatol		128.119	33.8	128.12	7.80524	C8H16O	[M]+	Fatty Acyls	Fatty alcohols	C07288		4630-06-2/1569-60-4	HMDB0030030	MoNA	1	pos	1.62782e+07	2.40712e+07	2.49855e+07	6.53349e+07
M579T503	Pelargonidin 3-O-rutinoside		579.22	502.7	579.171	0.398561	C27H31O14	[M]+			C12644	Biosynthesis of other secondary metabolites			BioDeepDB	1	pos	2.24083e+07	2.36796e+07	1.92353e+07	6.53232e+07
M277T213	PPM-18		277.077	213.4	277.074	10.4909	C17H11NO3	[M]+					65240-86-0		BioDeepDB	1	pos	2.11591e+07	2.26145e+07	2.1549e+07	6.53226e+07
M363T915	GMP		362.926	914.8	363.058	1.89661	C10H14N5O8P	[M]+	Purine nucleotides	Purine ribonucleotides	C00144	Nucleotide metabolism	85-32-5	HMDB0001397	BioDeepDB	1	pos	2.17256e+07	2.01696e+07	2.33647e+07	6.526e+07
M175T77_2	D-Glucurono-6,3-lactone		175.023	77.4	176.032	3.71086	C6H8O6	[M-H]-	Furofurans	Isosorbides	C02670	Carbohydrate metabolism	32449-92-6	HMDB0006355	BioDeepDB	1	neg	2.24517e+07	2.1483e+07	2.11444e+07	6.50791e+07
M262T414	Imazapyr		262.115	414	261.111	12.4983	C13H15N3O3	[M+H]+	Pesticides/Herbicides		C18864		81334-34-1		mzCloud	1	pos	2.09792e+07	2.02849e+07	2.36961e+07	6.49602e+07
M111T104	5-Methyl-2-furancarboxaldehyde		111.044	103.9	110.037	0.0621388	C6H6O2	[M+H]+	Carbonyl compounds	Aldehydes	C11115		620-02-0	HMDB0033002	BioDeepDB	2	pos	4.55001e+06	4.72993e+06	5.56423e+07	6.49223e+07
M182T908	2-dodecenal		182.166	908.2	182.167	8.01469	C12H22O	[M]+							BioDeepDB	1	pos	1.87684e+07	1.89078e+07	2.71718e+07	6.48479e+07
M132T196	5-Aminolevulinic acid		132.066	195.8	131.058	3.02879	C5H9NO3	[M+H]+	Carboxylic acids and derivatives	Amino acids, peptides, and analogues	C00430	Amino acid metabolism; Metabolism of cofactors and vitamins; Membrane transport	106-60-5	HMDB0001149	BioDeepDB	2	pos	2.1128e+07	2.19697e+07	2.16713e+07	6.4769e+07
M163T498_2	p-Methoxycinnamaldehyde		163.075	498.2	162.068	0.466042	C10H10O2	[M+H]+	Cinnamaldehydes		C10475		c("1963-36-6", "24680-50-0")	HMDB0032611	mzCloud	1	pos	1.82749e+07	2.11741e+07	2.49331e+07	6.43821e+07
M273T34_2	Galaxolidone		273.182	33.8	272.178	10.2716	C18H24O2	[M+H]+	Personal Care Products/Cosmetics				256393-37-0		mzCloud	1	pos	161699	5.60104e+07	8.18408e+06	6.43562e+07
M183T76_1	2,3-dihydrothieno-Thiadiazole Carboxylate		182.963	76.4	199.971	7.02199	C6H4N2O2S2	[M+H-H2O]+							BioDeepDB	1	pos	1.91547e+07	1.97534e+07	2.54474e+07	6.43556e+07
M142T34_3	xi-Tetrahydro-6-propyl-2H-pyran-2-one		142.098	33.8	142.099	8.30195	C8H14O2	[M]+	Lactones	Delta valerolactones				HMDB0038310	BioDeepDB	1	pos	1.91427e+07	2.00644e+07	2.5099e+07	6.43061e+07
M610T530	Tri-N-acetylchitotriose		610.242	530.4	627.249	0.740233	C24H41N3O16	[M+H-H2O]+	Organooxygen compounds	Carbohydrates and carbohydrate conjugates			38864-21-0	HMDB0006698	BioDeepDB	1	pos	1.45606e+07	2.5636e+07	2.40756e+07	6.42723e+07
M209T337	5-(6-hydroxy-6-methyloctyl)furan-2(5H)-one		209.155	337.2	226.157	2.36016	C13H22O3	[M+H-H2O]+							BioDeepDB	1	pos	2.33143e+07	1.95193e+07	2.14212e+07	6.42548e+07
M420T371	NCGC00381126-01!6,7-bis(hydroxymethyl)-1-methoxy-8-(3,4,5-trimethoxyphenyl)-5,6,7,8-tetrahydronaphthalene-2,3-diol		420.181	370.9	420.178	6.14531	C22H28O8	[M]+							GNPS	1	pos	1.69037e+07	2.94929e+07	1.78129e+07	6.42095e+07
M832T921_1	Pyrrophenone		832.217	920.8	849.214	12.4546	C49H37F2N3O5S2	[M+H-H2O]+					341973-06-6		BioDeepDB	1	pos	7.34835e+06	2.50651e+07	3.17116e+07	6.41251e+07
M453T579	Glycyrrhetinate		453.333	579.2	470.34	1.83971	C30H46O4	[M+H-H2O]+	Prenol lipids	Triterpenoids	C02283		c("1449-05-4", "471-53-4")	HMDB0011628	mzCloud	1	pos	1.8514e+07	2.27468e+07	2.27847e+07	6.40455e+07
M344T106	(2E)-1-(2-hydroxy-3,4,5,6-tetramethoxyphenyl)-3-phenylprop-2-en-1-one		344.119	105.9	344.126	19.7268	C19H20O6	[M]+	Endogenous Metabolites; Natural Products/Medicines						mzCloud	1	pos	2.1183e+07	2.21384e+07	2.0699e+07	6.40204e+07
M180T96	beta-D-Glucosamine		180.087	95.9	179.079	1.79913	C6H13NO5	[M+H]+	Carbohydrates and carbohydrate conjugates	Aminosaccharides	C08349		c("14257-69-3", "3416-24-8")	HMDB0030091	mzCloud	1	pos	1.76522e+07	2.84627e+07	1.78709e+07	6.39857e+07
M178T34_2	1-PHENYLBIGUANIDE		178.109	33.8	177.101	0.441573	C8H11N5	[M+H]+					102-02-3		BioDeepDB	1	pos	1.61942e+07	1.82749e+07	2.94675e+07	6.39367e+07
M519T921	taurocholate		519.138	920.7	517.685	1.21916		[M+H]+					145-42-6		BioDeepDB	1	pos	9.88253e+06	1.2216e+07	4.16978e+07	6.37963e+07
M167T388	3,4-Dihydroxymandelic acid		167.034	387.6	184.037	0.997123	C8H8O5	[M+H-H2O]+	Phenols	Benzenediols	C05580	Amino acid metabolism	775-01-9	HMDB0001866	BioDeepDB	1	pos	1.94568e+07	2.23922e+07	2.18204e+07	6.36695e+07
M195T764	Isobutyl 4-hydroxybenzoate		195.102	764.2	194.094	1.53766	C11H14O3	[M+H]+			C20342		4247-02-3		OTCML	1	pos	2.74433e+07	1.36749e+07	2.25315e+07	6.36496e+07
M282T279	N1-[4-(3-pyrazin-2-yl-4,5-dihydro-1H-1,2,4-triazol-5-yl)phenyl]acetamide		282.126	279.5	282.123	12.3735	C14H14N6O	[M]-							mzCloud	1	neg	2.12006e+07	2.28997e+07	1.95164e+07	6.36168e+07
M170T252	Pyridoxine		170.081	251.7	169.074	0.0131453	C8H11NO3	[M+H]+	Pyridines and derivatives	Pyridoxines	C00314	Metabolism of cofactors and vitamins	65-23-6	HMDB0000239	BioDeepDB	1	pos	1.96128e+07	2.17678e+07	2.22306e+07	6.36112e+07
M236T883	Didanosine		236.093	883.2	236.091	8.04768	C10H12N4O3	[M]-	Purine nucleosides	Purine 2',3'-dideoxyribonucleosides	C06953		69655-05-6	HMDB0015037	MoNA	1	neg	1.95055e+07	2.22617e+07	2.1598e+07	6.33652e+07
M402T418	YM-58483		402.032	417.6	421.043	18.6307	C15H9F6N5OS	[M-H2O-H]-					223499-30-7		BioDeepDB	1	neg	1.9067e+07	2.40664e+07	2.01657e+07	6.32991e+07
M249T79	4,4'-Sulfonyldiphenol		249.024	78.7	250.03	3.91931	C12H10O4S	[M-H]-	Extractables/Leachables		C14216		80-09-1		mzCloud	1	neg	1.92736e+07	2.17439e+07	2.21512e+07	6.31686e+07
M397T524	Podofilox		397.124	523.7	414.132	0.166195	C22H22O8	[M+H-H2O]+	Lignan lactones	Podophyllotoxins	C10874	Biosynthesis of other secondary metabolites	477-47-4/518-28-5	HMDB0015310	BioDeepDB	1	pos	2.36296e+07	1.69743e+07	2.25633e+07	6.31672e+07
M166T282	L-Phenylalanine		166.086	281.7	165.079	2.53564	C9H11NO2	[M+H]+			C00079	Membrane transport; Metabolism of other amino acids; Biosynthesis of other secondary metabolites; Translation; Amino acid metabolism	673-06-3		BioDeepDB	2	pos	2.22872e+07	2.11428e+07	1.97152e+07	6.31452e+07
M779T84_2	Zeaxanthin-myristate		778.647	84.3	778.626	0.230549	C54H82O3	[M-H2O+NH4]+					119444-86-9		MoNA	1	pos	1.17372e+07	3.86161e+07	1.26131e+07	6.29665e+07
M564T395	NP-018437		564.208	395.2	564.205	5.28087	C24H36O15	[M]+	Endogenous Metabolites; Natural Products/Medicines						mzCloud	1	pos	1.93395e+07	1.82676e+07	2.53269e+07	6.29339e+07
M161T924	Sodium mercaptopyruvate dihydrate		160.984	924.1	177.991	3.93827	C3H7NaO5S	[M+H-H2O]+					10255-67-1		BioDeepDB	1	pos	2.27258e+07	1.92793e+07	2.08815e+07	6.28866e+07
M319T457	Berberine		319.118	457.3	336.124	4.49364	C20H18NO4	[M+H-H2O]+	Protoberberine alkaloids and derivatives		C00757	Biosynthesis of other secondary metabolites	2086-83-1	HMDB0003409	mzCloud	1	pos	2.1591e+07	1.9249e+07	2.19507e+07	6.27907e+07
M261T164	Suprofen		261.058	164.1	260.051	0.341187	C14H12O3S	[M+H]+	Organooxygen compounds	Carbonyl compounds	C07320		40828-46-4	HMDB0015008	BioDeepDB	1	pos	1.97709e+07	2.09251e+07	2.20117e+07	6.27077e+07
M151T454	4-Methoxybenzoate		151.039	453.7	152.047	7.44179	C8H8O3	[M-H]-	Benzene and substituted derivatives	Benzoic acids and derivatives	C02519		c("100-09-4", "1335-08-6")	HMDB0001101	mzCloud	1	neg	2.23403e+07	1.83637e+07	2.19774e+07	6.26814e+07
M764T913_1	(6R)-6beta-Hydroxy-1,4,5,6-tetrahydronicotinamide-adenine dinucleotide phosphate		764.172	912.6	763.102	15.5476	C21H32N7O18P3	[M+H]+			C20483				BioDeepDB	1	pos	2.29643e+07	2.51193e+07	1.45033e+07	6.25869e+07
M610T452_2	Isoliensinine		610.317	451.8	610.304	13.4537	C37H42N2O6	[M-H2O+NH4]+	<U+751F><U+7269><U+78B1><U+7C7B>				6817-41-0		OTCML	1	pos	3.59447e+07	2.65164e+07	49644.5	6.25107e+07
M169T436	Geranic acid		169.123	436.2	168.115	1.33987	C10H16O2	[M+H]+	Prenol lipids	Monoterpenoids	C16461		459-80-3 / 4698-08-2	HMDB0036103	BioDeepDB	1	pos	2.28375e+07	1.24488e+07	2.71683e+07	6.24546e+07
M506T498_2	(9E)-5-hydroxy-17-[(1H-indol-3-yl)methyl]-4-methoxy-7,14,15-trimethyl-13-oxa-18-azatetracyclo[9.8.0.0?a,?a???.0?a??,?a???]nonadec-9-ene-2,19-dione		506.28	498.4	506.278	4.20253	C30H38N2O5	[M]+	Endogenous Metabolites; Natural Products/Medicines						mzCloud	1	pos	3.07526e+07	2.36243e+07	8.04144e+06	6.24183e+07
M441T171	MMV688891		440.981	171.2	440.982	3.29854	C18H11BrF3NO4	[M]+							MoNA	1	pos	2.20733e+07	1.85304e+07	2.18005e+07	6.24042e+07
M130T730	Beta-Leucine		130.085	730.2	131.095	15.559	C6H13NO2	[M-H]-	Carboxylic acids and derivatives	Amino acids, peptides, and analogues	C02486		5699-54-7	HMDB0003640	BioDeepDB	2	neg	3.07301e+07	2.49545e+07	6.70031e+06	6.23849e+07
M341T344	1-O-(3-Hydroxy-4,5-dimethoxybenzoyl)hexopyranose		341.087	344.2	360.106	1.32518	C15H20O10	[M-H2O-H]-							BioDeepDB	1	neg	2.66653e+07	1.92271e+07	1.6451e+07	6.23434e+07
M392T351	(19S)-5,19-Diethyl-8,19-dihydroxy-17-oxa-3,13-diazapentacyclo[11.8.0.02,11.04,9.015,20]henicosa-1(21),2,4,6,8,10,15(20)-heptaene-14,18-dione		392.144	351.3	392.137	16.2645	C22H20N2O5	[M]-					119577-28-5		OTCML	1	neg	2.68909e+07	2.50965e+07	1.01445e+07	6.21318e+07
M173T85	Shikimic acid		173.044	84.5	174.053	4.95604	C7H10O5	[M-H]-	Organooxygen compounds	Alcohols and polyols	C00493	Amino acid metabolism	138-59-0	HMDB0003070	BioDeepDB	2	neg	2.16757e+07	2.54334e+07	1.49565e+07	6.20656e+07
M204T121_2	Carbofuran		204.098	121.2	221.105	2.61639	C12H15NO3	[M+H-H2O]+	Coumarans		C14291		1563-66-2	HMDB0031770	mzCloud	1	pos	2.27421e+07	1.58467e+07	2.3221e+07	6.18098e+07
M177T386	Aesculetin		177.017	385.7	178.027	11.8633	C9H6O4	[M-H]-	Coumarins and derivatives	Hydroxycoumarins	C09263		305-01-1	HMDB0030819	BioDeepDB	2	neg	2.27227e+07	2.07935e+07	1.81619e+07	6.16781e+07
M295T812	13-L-Hydroperoxylinoleic acid		295.227	812.3	312.23	0.0160507	C18H32O4	[M+H-H2O]+	Fatty Acyls	Lineolic acids and derivatives	C04717	Lipid metabolism	33964-75-9	HMDB0003871	BioDeepDB	1	pos	1.54603e+07	2.27374e+07	2.33734e+07	6.15711e+07
M137T936	Alpha-Terpineol		137.133	936.4	154.136	0.72922	C10H18O	[M+H-H2O]+	Prenol lipids	Monoterpenoids	C09902		98-55-5/7785-53-7/NA	HMDB0004043	BioDeepDB	1	pos	2.66867e+07	2.72616e+07	7.60823e+06	6.15565e+07
M265T417	5,7-Dimethoxyflavone		265.083	417.4	282.089	6.1641	C17H14O4	[M+H-H2O]+	Flavonoids	O-methylated flavonoids	C10029		21392-57-4	HMDB0036620	BioDeepDB	1	pos	2.11335e+07	1.87639e+07	2.15928e+07	6.14902e+07
M199T258	N1-ethyl-4-methylbenzene-1-sulfonamide		199.072	258.2	199.067	25.6221	C9H13NO2S	[M]+							mzCloud	1	pos	1.90626e+07	2.04855e+07	2.18619e+07	6.141e+07
M130T34_2	Agmatine		130.123	33.8	130.122	9.63341	C5H14N4	[M]+	Organonitrogen compounds	Guanidines	C00179	Amino acid metabolism	306-60-5	HMDB0001432	mzCloud	1	pos	3.36654e+07	1.30457e+07	1.45875e+07	6.12985e+07
M153T501	(+)-Fenchone		153.127	501.2	152.12	0.233073	C10H16O	[M+H]+	Prenol lipids	Monoterpenoids	C11387		7787-20-4 / 4695-62-9	HMDB0034985	BioDeepDB	1	pos	2.32298e+07	1.73346e+07	2.06761e+07	6.12405e+07
M281T330	NCGC00381408-01!4-hydroxy-1-methoxy-6,6,9a-trimethyl-4,5,5a,7,8,9-hexahydro-1H-benzo[e][2]benzofuran-3-one		281.175	329.9	280.167	1.29724	C16H24O4	[M+H]+							GNPS	1	pos	2.10111e+07	2.01505e+07	2.00602e+07	6.12218e+07
M334T109	N-[3-(aminosulfonyl)phenyl]-2,3-dihydro-1,4-benzodioxine-2-carboxamide		334.064	108.9	334.062	4.96234	C15H14N2O5S	[M]-							mzCloud	1	neg	2.29546e+07	2.12744e+07	1.69526e+07	6.11815e+07
M209T546	Ethyl caffeate		209.081	546.3	208.074	1.43485	C11H12O4	[M+H]+	<U+82EF><U+4E19><U+7D20><U+7C7B>				102-37-4		OTCML	1	pos	1.90448e+07	1.95089e+07	2.26135e+07	6.11672e+07
M438T363	MLS001157898-01!3-(4-chlorophenyl)-2-[[2-[(7-methyl-4-oxo-2,3-dihydro-1H-cyclopenta[c]chromen-9-yl)oxy]acetyl]amino]propanoic acid		438.103	363	455.114	7.60348	C24H22ClNO6	[M+H-H2O]+							MoNA	1	pos	2.05908e+07	1.95284e+07	2.10213e+07	6.11405e+07
M195T623	Neocnidilide		195.139	623.1	194.131	2.92515	C12H18O2	[M+H]+	Lactones	Gamma butyrolactones	C17002		4567-33-3	HMDB0034450	BioDeepDB	2	pos	1.86063e+07	2.11923e+07	2.1157e+07	6.09556e+07
M287T363	Glycineamideribotide		287.051	363	286.057	2.17684	C7H15N2O8P	[M+H]+	Glycinamide ribonucleotides		C03838	Nucleotide metabolism	10074-18-7	HMDB0002022	BioDeepDB	1	pos	1.93472e+07	2.13596e+07	2.02354e+07	6.09422e+07
M339T625	Triflumuron		339.013	625.2	358.033	6.22396	C15H10ClF3N2O3	[M-H2O-H]-	Pesticides/Herbicides		C18615		64628-44-0		mzCloud	1	neg	1.83914e+07	1.98993e+07	2.24491e+07	6.07399e+07
M388T97	Methyl (1S,4aR,7aS)-7-(hydroxymethyl)-1-[(2S,3R,4S,5S,6R)-3,4,5-trihydroxy-6-(hydroxymethyl)oxan-2-yl]oxy-1,4a,5,7a-tetrahydrocyclopenta[c]pyran-4-carboxylate		388.134	97.2	388.137	7.85038	C17H24O10	[M]+	<U+841C><U+7C7B>				24512-63-8		OTCML	1	pos	1.98405e+07	2.15981e+07	1.91879e+07	6.06265e+07
M341T520	NCGC00380904-01!1-(3,4-dihydroxy-5-methoxyphenyl)-7-(3,4-dihydroxyphenyl)heptan-3-one		341.138	520.2	360.157	3.80635	C20H24O6	[M-H2O-H]-							GNPS	1	neg	1.93429e+07	1.96851e+07	2.15353e+07	6.05633e+07
M285T521	Flavokawain b		285.113	521.1	284.105	1.98167	C17H16O4	[M+H]+	<U+916E><U+7C7B>				1775-97-9	HMDB0033691	OTCML	1	pos	1.95632e+07	1.95678e+07	2.13812e+07	6.05122e+07
M267T405	4,4'-Methylene-bis-(2-chloroaniline)		267.049	404.7	266.038	14.6939	C13H12Cl2N2	[M+H]+	Extractables/Leachables		C10999		101-14-4		mzCloud	1	pos	1.94634e+07	1.93246e+07	2.16258e+07	6.04138e+07
M906T869	cis-Resveratrol tetramer		906.268	869.1	906.268	0.853187	C56H42O12	[M]+					17912-85-5		MoNA	1	pos	2.84306e+07	2.29787e+07	8.92055e+06	6.03299e+07
M415T311	7a-Hydroxy-O-carbamoyl-deacetylcephalosporin C		415.085	311.5	432.095	7.38645	C15H20N4O9S	[M+H-H2O]+			C06569				BioDeepDB	1	pos	2.56037e+07	1.00834e+07	2.45086e+07	6.01956e+07
M174T140	N-Acetyl-L-glutamate 5-semialdehyde		174.077	140.3	173.069	0.549125	C7H11NO4	[M+H]+	Carboxylic acids and derivatives	Amino acids, peptides, and analogues	C01250	Amino acid metabolism	13074-21-0	HMDB0006488	BioDeepDB	1	pos	1.84589e+07	1.92859e+07	2.24021e+07	6.0147e+07
M628T472_1	Precose		628.237	472.3	645.248	5.22096	C25H43NO18	[M+H-H2O]+					56180-94-0		OTCML	1	pos	1.43649e+07	1.99928e+07	2.57116e+07	6.00693e+07
M168T968	(2R,3S)-2,3-Dihydroxysuccinic acid hydrate		168.026	967.6	168.027	7.14176	C4H8O7	[M]+					5990-63-6		BioDeepDB	1	pos	3.0435e+07	1.59849e+07	1.34501e+07	5.987e+07
M217T170	MLS000728634-01!		217.021	170.5	234.029	2.33305	C11H10N2S2	[M+H-H2O]+							GNPS	1	pos	2.31085e+07	1.83556e+07	1.83686e+07	5.98327e+07
M206T520	Lipoamide		206.069	519.5	205.06	10.9326	C8H15NOS2	[M+H]+	Dithiolanes	Lipoamides	C00248		940-69-2	HMDB0000962	BioDeepDB	1	pos	1.72964e+07	2.04916e+07	2.18047e+07	5.95927e+07
M347T471	Gibberellin A3		347.149	470.5	346.142	0.0474006	C19H22O6	[M+H]+	Prenol lipids	Diterpenoids	C01699	Metabolism of terpenoids and polyketides	77-06-5	HMDB0003559	BioDeepDB	1	pos	1.8781e+07	1.96216e+07	2.11837e+07	5.95863e+07
M521T442_1	Methyl (4S,5Z,6S)-4-[2-[2-(3,4-dihydroxyphenyl)ethoxy]-2-oxoethyl]-5-ethylidene-6-[(2S,3R,4S,5S,6R)-3,4,5-trihydroxy-6-(hydroxymethyl)oxan-2-yl]oxy-4H-pyran-3-carboxylate		521.162	442.1	540.184	6.90956	C25H32O13	[M-H2O-H]-	<U+841C><U+7C7B>		C09794		32619-42-4	HMDB0035872	OTCML	1	neg	2.21771e+07	2.01873e+07	1.71326e+07	5.9497e+07
M155T321	2-Pyrocatechuic acid		155.034	320.8	154.027	2.08986	C7H6O4	[M+H]+	Benzene and substituted derivatives	Benzoic acids and derivatives	C00196		303-38-8	HMDB0000397	BioDeepDB	1	pos	1.94786e+07	1.79998e+07	2.19299e+07	5.94083e+07
M257T105	AS-605240		257.027	104.8	257.026	3.90051	C12H7N3O2S	[M]+					648450-29-7		BioDeepDB	1	pos	1.74183e+07	2.23365e+07	1.96175e+07	5.93723e+07
M162T161	4-Hydroxycinnamoylmethane		162.077	161	162.068	1.96774	C10H10O2	[M]+			C12088		3160-35-8		BioDeepDB	2	pos	7.66167e+06	1.90839e+07	3.2525e+07	5.92706e+07
M151T925	Zoxazolamine		151.006	924.7	168.009	26.052	C7H5ClN2O	[M+H-H2O]+			C13841		61-80-3		BioDeepDB	1	pos	1.97589e+07	1.93113e+07	1.98533e+07	5.89235e+07
M193T94	Isobornyl propionate		193.155	94.4	210.162	4.9393	C13H22O2	[M+H-H2O]+	Prenol lipids	Monoterpenoids			2756-56-1	HMDB0038249	mzCloud	1	pos	1.97029e+07	2e+07	1.90524e+07	5.87553e+07
M219T122	Carbamazepine		219.087	122.4	236.095	3.03989	C15H12N2O	[M+H-H2O]+	Benzazepines	Dibenzazepines	C06868		298-46-4	HMDB0014704	mzCloud	1	pos	1.898e+07	1.98866e+07	1.98597e+07	5.87263e+07
M118T254	L-Valine		118.086	253.5	117.079	1.05008	C5H11NO2	[M+H]+	Carboxylic acids and derivatives	Amino acids, peptides, and analogues	C00183	Metabolism of cofactors and vitamins; Metabolism of other amino acids; Membrane transport; Biosynthesis of other secondary metabolites; Translation; Amino acid metabolism	72-18-4	HMDB0000883	MoNA	2	pos	6.28253e+06	2.38175e+07	2.82844e+07	5.83844e+07
M609T544_2	Fimbricalyx C		609.239	543.8	608.241	15.5836	C37H36O8	[M+H]+							GNPS	1	pos	1.32198e+07	2.36397e+07	2.10493e+07	5.79088e+07
M166T247	Phenylalanine		166.087	247.2	165.079	2.40838	C9H11NO2	[M+H]+			C00079		63-91-2	HMDB0000159	OTCML	1	pos	1.89823e+07	1.9309e+07	1.92035e+07	5.74949e+07
M224T876	trinexapac		224.209	875.6	224.21	3.5681	C11H12O5	[M]+	Organooxygen compounds	Carbonyl compounds			104273-73-6/143294-89-7/		MoNA	1	pos	1.61403e+07	2.00642e+07	2.0967e+07	5.71715e+07
M336T492	2,2-Bis(4-hydroxyphenyl)hexafluoropropane		336.057	492.1	336.058	4.45998	C15H10F6O2	[M]-	Extractables/Leachables		C14350		1478-61-1		mzCloud	1	neg	2.11929e+07	1.64476e+07	1.95135e+07	5.71539e+07
M249T107	NP-019491		249.144	107.3	266.152	0.703189	C15H22O4	[M+H-H2O]+	Endogenous Metabolites; Natural Products/Medicines						mzCloud	1	pos	1.94359e+07	1.79501e+07	1.97509e+07	5.7137e+07
M130T174	Pipecolic acid		130.092	174.3	129.079	13.9693	C6H11NO2	[M+H]+	Carboxylic acids and derivatives	Amino acids, peptides, and analogues	C00408	Amino acid metabolism; Biosynthesis of other secondary metabolites	535-75-1 / 3105-95-1	HMDB0000070	BioDeepDB	2	pos	2.0132e+07	1.94828e+07	1.75024e+07	5.71173e+07
M245T614_2	4-Acetyl-6-tert-butyl-1,1-dimethylindane		245.194	614.2	244.183	16.7566	C17H24O	[M+H]+	Indanes				13171-00-1	HMDB0031867	mzCloud	1	pos	1.75188e+07	1.91133e+07	2.02282e+07	5.68602e+07
M198T924	Selenomethionine		198.018	924.1	196.995	0.43456	C5H11NO2Se	[M+H]+	Carboxylic acids and derivatives	Amino acids, peptides, and analogues	C05335	Metabolism of other amino acids	3211-76-5	HMDB0003966	BioDeepDB	1	pos	2.19694e+07	1.62046e+07	1.86674e+07	5.68413e+07
M127T276	Thymine		127.051	275.5	126.043	0.614315	C5H6N2O2	[M+H]+	Diazines	Pyrimidines and pyrimidine derivatives	C00178	Nucleotide metabolism	65-71-4	HMDB0000262	BioDeepDB	2	pos	1.96275e+07	1.65465e+07	2.05884e+07	5.67624e+07
M187T129	N-(5-acetamidopentyl)acetamide		187.144	129	186.137	0.554739	C9H18N2O2	[M+H]+	Endogenous Metabolites; Natural Products/Medicines						mzCloud	1	pos	1.92168e+07	1.9329e+07	1.81634e+07	5.67092e+07
M881T84_1	Dereplicator Identification - E'Surugamide_B'		880.579	84.4	897.605	21.2661	C47H79N9O8	[M+H-H2O]+							GNPS	1	pos	1.83111e+07	1.85054e+07	1.98864e+07	5.67028e+07
M238T171	Biopterin		238.092	171.3	237.086	1.83089	C9H11N5O3	[M+H]+	Pteridines and derivatives	Pterins and derivatives	C06313	Metabolism of cofactors and vitamins	22150-76-1	HMDB0000468	BioDeepDB	1	pos	1.9386e+07	2.03828e+07	1.68286e+07	5.65974e+07
M213T415	4-methyl-5-oxo-2-pentyl-2,5-dihydrofuran-3-carboxylic acid		213.112	414.9	212.105	0.774227	C11H16O4	[M+H]+	Endogenous Metabolites; Natural Products/Medicines						mzCloud	1	pos	2.46808e+07	1.60882e+07	1.57504e+07	5.65194e+07
M123T93	4-Hydroxybenzaldehyde		123.045	92.7	122.037	4.25862	C7H6O2	[M+H]+	Organooxygen compounds	Carbonyl compounds	C00633		123-08-0	HMDB0011718	mzCloud	1	pos	2.10313e+07	6.4349e+06	2.90053e+07	5.64715e+07
M297T265	(<U+00C2><U+00B1>)-Aegeline		297.133	264.9	297.136	10.7476	C18H19NO3	[M]-	Cinnamic acids and derivatives	Cinnamic acid amides			37791-13-2	HMDB0033435	GNPS	1	neg	1.88389e+07	1.80557e+07	1.94439e+07	5.63385e+07
M158T181	4,5-Dihydroorotic acid		158.155	180.6	158.033	4.85412	C5H6N2O4	[M]+	Carboxylic acids and derivatives	Amino acids, peptides, and analogues	C00337	Nucleotide metabolism	155-54-4 / 5988-19-2	HMDB0000528	BioDeepDB	2	pos	1.55034e+07	2.09629e+07	1.98114e+07	5.62776e+07
M146T294	(3S,5S)-3,5-Diaminohexanoate		146.118	294.2	146.106	2.46255	C6H14N2O2	[M]+	Carboxylic acids and derivatives	Amino acids, peptides, and analogues	C01186	Amino acid metabolism	17027-83-7	HMDB0012115	BioDeepDB	1	pos	1.76464e+07	1.83402e+07	2.00951e+07	5.60818e+07
M375T399	Geniposidic acid		375.128	398.8	374.121	1.80205	C16H22O10	[M+H]+	Prenol lipids	Terpene glycosides	C11673	Metabolism of terpenoids and polyketides	27741-01-1	HMDB0034942	BioDeepDB	1	pos	1.90433e+07	1.63282e+07	2.06783e+07	5.60497e+07
M307T146	Lauryltrimethylaminium bromide		307.186	146.5	307.188	4.88304	C15H34N. Br	[M]+	Extractables/Leachables; Textile Chemicals/Auxiliary/Dyes; Industrial Chemicals		C20389				mzCloud	1	pos	1.52884e+07	2.21436e+07	1.85975e+07	5.60295e+07
M207T485_1	Scoparone		207.066	484.7	206.058	2.04766	C11H10O4	[M+H]+	Coumarins and derivatives		C09311		120-08-1	HMDB0030818	mzCloud	1	pos	1.65484e+07	1.92625e+07	2.01669e+07	5.59778e+07
M130T621	L-Isoleucine		130.085	620.8	131.095	7.00872	C6H13NO2	[M-H]-	Carboxylic acids and derivatives	Amino acids, peptides, and analogues	C00407	Membrane transport; Metabolism of other amino acids; Biosynthesis of other secondary metabolites; Translation; Amino acid metabolism	73-32-5	HMDB0000172	BioDeepDB	2	neg	1.47389e+07	3.25822e+07	8.50953e+06	5.58307e+07
M378T130	Ketanserin		378.151	130.4	395.164	15.5123	C22H22FN3O3	[M+H-H2O]+			C07464		74050-98-9		BioDeepDB	1	pos	2.52994e+07	1.48829e+07	1.55087e+07	5.5691e+07
M244T125	Cytidine		244.093	125.4	243.085	0.384575	C9H13N3O5	[M+H]+			C00475	Membrane transport; Nucleotide metabolism	65-46-3		BioDeepDB	2	pos	1.81789e+07	1.81074e+07	1.93246e+07	5.56109e+07
M156T253	4-Nitrocatechol		156.029	253.4	155.022	0.640906	C6H5NO4	[M+H]+	Phenols	Nitrophenols	C02235		3316-09-4	HMDB0002916	BioDeepDB	1	pos	1.70178e+07	1.79743e+07	2.05184e+07	5.55106e+07
M151T33	Perillene		151.112	32.7	150.104	1.59485	C10H14O	[M+H]+	<U+841C><U+7C7B>				539-52-6		OTCML	1	pos	1.05335e+07	2.91004e+07	1.57402e+07	5.53741e+07
M137T116	Phenylacetic acid		137.133	115.6	136.052	8.50077	C8H8O2	[M+H]+	Benzene and substituted derivatives		C07086	Amino acid metabolism	103-82-2	HMDB0000209	BioDeepDB	2	pos	3.61003e+07	9.41544e+06	9.84152e+06	5.53573e+07
M402T453_2	Canellin E; (2R,3R,3aR,5R)-3a-Allyl-5,7-dimethoxy-2-(7-methoxy-1,3-benzodioxol-5-yl)-3-methyl-3,3a,4,5-tetrahydro-1-benzofuran-6(2H)-one		402.17	453.5	402.168	4.61348	C22H26O7	[M]+							BioDeepDB	1	pos	8.50337e+06	1.16254e+07	3.51687e+07	5.52975e+07
M189T140	N-Acetylglutamic acid		189.087	140.4	189.064	3.0032	C7H11NO5	[M]+	Carboxylic acids and derivatives	Amino acids, peptides, and analogues	C00624	Amino acid metabolism	1188-37-0	HMDB0001138	BioDeepDB	2	pos	1.75459e+07	1.81588e+07	1.9463e+07	5.51676e+07
M360T96	(3R,6aR,7S,12aS)-5,6,6a,7,8-pentahydroxy-3-methyl-1,2,3,4,5,6,6a,7,12,12a-decahydrotetraphene-1,12-dione		360.113	96.4	360.121	21.1128	C19H20O7	[M]+	Endogenous Metabolites; Natural Products/Medicines						mzCloud	1	pos	1.85047e+07	1.65823e+07	1.99085e+07	5.49955e+07
M281T817	Vaccenic acid		281.248	817.4	282.256	3.20003	C18H34O2	[M-H]-	Fatty Acyls	Fatty acids and conjugates	C08367		693-72-1	HMDB0003231	BioDeepDB	1	neg	1.74675e+07	1.91267e+07	1.82735e+07	5.48678e+07
M140T374	Ethylmethylmaleimide		140.07	373.6	139.063	2.03685	C7H9NO2	[M+H]+							BioDeepDB	1	pos	1.8879e+07	1.91952e+07	1.67907e+07	5.48649e+07
M367T280	N2-(2-{[(2-pyridylmethyl)amino]carbonyl}phenyl)-5-nitro-2-furamide		367.101	279.9	366.096	5.98086	C18H14N4O5	[M+H]+							mzCloud	1	pos	1.829e+07	1.81008e+07	1.84306e+07	5.48214e+07
M177T622	7-Methoxycoumarin		177.054	621.6	176.047	0	C10H8O3	[M+H]+	<U+9999><U+8C46><U+7D20><U+7C7B>		C09268		531-59-9	HMDB0029758	OTCML	1	pos	1.79132e+07	1.82923e+07	1.85994e+07	5.48049e+07
M191T431	3-[(1-Carboxyvinyl)oxy]benzoate		191.034	430.8	208.037	23.734	C10H8O5	[M+H-H2O]+			C20772	Metabolism of cofactors and vitamins			BioDeepDB	2	pos	1.83234e+07	1.77585e+07	1.84159e+07	5.44978e+07
M183T751	Atractylodin		183.078	750.7	182.073	14.7478	C13H10O	[M+H]+			C16918		55290-63-6		OTCML	1	pos	1.89805e+07	1.29232e+07	2.25934e+07	5.44971e+07
M277T772	Stearidonic acid		277.217	771.6	276.209	1.80364	C18H28O2	[M+H]+	Fatty Acyls	Lineolic acids and derivatives	C16300	Lipid metabolism	20290-75-9	HMDB0006547	BioDeepDB	1	pos	1.37443e+07	1.71066e+07	2.3602e+07	5.44529e+07
M553T714	Aurofusarin		553.073	713.7	570.08	1.64171	C30H18O12	[M+H-H2O]+					13191-64-5		MoNA	1	pos	1.60857e+07	2.17545e+07	1.65964e+07	5.44366e+07
M183T307	3,4-Dimethoxybenzoic acid		183.064	306.7	182.058	4.28811	C9H10O4	[M+H]+	<U+915A><U+7C7B>				93-07-2	HMDB0059763	OTCML	1	pos	1.81492e+07	1.66034e+07	1.9639e+07	5.43916e+07
M183T311	Benzophenone		183.078	311.5	182.073	15.7092	C13H10O	[M+H]+	Benzene and substituted derivatives	Benzophenones	C06354		119-61-9	HMDB0032049	mzCloud	1	pos	9.82435e+06	2.73405e+07	1.72183e+07	5.43831e+07
M149T386	Cinnamic acid		149.06	385.9	148.052	2.01261	C9H8O2	[M+H]+			C00423		140-10-3	HMDB0000930	OTCML	1	pos	1.72761e+07	1.73871e+07	1.9688e+07	5.43512e+07
M222T34_2	Mexacarbate		222.135	33.8	222.137	9.90391	C12H18N2O2	[M]+			C18952		315-18-4		BioDeepDB	1	pos	1.71058e+07	1.66701e+07	2.05656e+07	5.43416e+07
M112T883	N-Vinyl-2-pyrrolidone		112.076	882.8	111.068	1.10639	C6H9NO	[M+H]+	Textile Chemicals/Auxiliary/Dyes; Extractables/Leachables; Personal Care Products/Cosmetics; Industrial Chemicals		C19548		88-12-0		mzCloud	2	pos	1.65909e+07	2.46782e+07	1.30681e+07	5.43373e+07
M177T811	Gulonic acid		177.038	810.8	196.058	11.9184	C6H12O7	[M-H2O-H]-	Hydroxy acids and derivatives	Medium-chain hydroxy acids and derivatives	C00800	Carbohydrate metabolism	20246-53-1/526-97-6	HMDB0003290	GNPS	2	neg	1.0661e+07	3.15335e+07	1.21094e+07	5.43039e+07
M177T667	Herniarin		177.054	666.7	176.047	2.58811	C10H8O3	[M+H]+	Coumarins and derivatives		C09268		531-59-9	HMDB0029758	BioDeepDB	1	pos	1.66655e+07	1.85e+07	1.90533e+07	5.42187e+07
M473T415	Methyl 2-hydroxy-4-{3-[(4-oxo-3-phenyl-4H-chromen-7-yl)oxy]propoxy}-3-propylbenzoate		473.198	414.6	472.189	4.93528	C29H28O6	[M+H]+							mzCloud	1	pos	2.15152e+07	2.15316e+07	1.11698e+07	5.42165e+07
M341T475	Vulgaxanthin II		341.102	475.2	340.091	12.6765	C14H16N2O8	[M+H]+	Carboxylic acids and derivatives	Tetracarboxylic acids and derivatives	C08569		1047-87-6	HMDB0029841	MoNA	1	pos	1.65303e+07	1.73687e+07	2.01824e+07	5.40813e+07
M223T365	Tetraglyme		223.154	364.5	222.147	0.895426	C10H22O5	[M+H]+	Industrial Chemicals; Textile Chemicals/Auxiliary/Dyes; Extractables/Leachables						mzCloud	1	pos	1.8135e+07	1.81379e+07	1.75899e+07	5.38628e+07
M183T34_3	Methyprylon		183.124	33.8	183.248	9.98665	C10H17NO2	[M]+	Piperidines	Piperidinones			125-64-4	HMDB0015239	mzCloud	1	pos	1.59535e+07	1.61914e+07	2.16029e+07	5.37478e+07
M256T127	3-(dimethylamino)-1-(5-methyl-3-phenyl-4-isoxazolyl)-2-propen-1-one		256.118	126.5	256.121	13.1883	C15H16N2O2	[M]+							mzCloud	1	pos	1.23287e+07	2.20142e+07	1.93595e+07	5.37024e+07
M216T579	12-Hydroxydodecanoic acid		216.196	579.1	216.173	3.2789	C12H24O3	[M]+	Hydroxy acids and derivatives	Medium-chain hydroxy acids and derivatives	C08317		505-95-3	HMDB0002059	BioDeepDB	2	pos	1.67037e+07	1.80775e+07	1.85568e+07	5.3338e+07
M163T837	Dipropylene glycol dimethyl ether		163.132	837.1	162.126	7.78785	C8H18O3	[M+H]+	Extractables/Leachables; Textile Chemicals/Auxiliary/Dyes; Industrial Chemicals						mzCloud	1	pos	3.0118e+07	9.28663e+06	1.3839e+07	5.32436e+07
M301T918	all-trans-Retinoic acid		301.141	917.8	300.209	1.13306	C20H28O2	[M+H]+	Prenol lipids	Retinoids	C00777		302-79-4	HMDB0001852	BioDeepDB	1	pos	2.71337e+07	2.05343e+07	5.50406e+06	5.3172e+07
M216T260	N1-pyrazin-2-yl-4-chlorobenzamide		216.024	259.7	233.036	21.5514	C11H8ClN3O	[M+H-H2O]+							mzCloud	1	pos	1.60326e+07	1.56989e+07	2.13273e+07	5.30588e+07
M239T250	Pterostilbene		239.103	249.6	256.11	1.6311	C16H16O3	[M+H-H2O]+			C10287	Biosynthesis of other secondary metabolites	537-42-8	HMDB0130987	OTCML	1	pos	2.50054e+07	1.36502e+07	1.43795e+07	5.30351e+07
M169T36	3,4-Dihydroxymandelaldehyde		169.05	36.4	168.042	3.09967	C8H8O4	[M+H]+	Benzene and substituted derivatives	Phenylacetaldehydes	C05577	Amino acid metabolism	13023-73-9	HMDB0006242	BioDeepDB	1	pos	1.42992e+07	1.25041e+07	2.61441e+07	5.29474e+07
M229T399	alpha-Santonin		229.12	398.6	246.126	9.75033	C15H18O3	[M+H-H2O]+			C02206		481-06-1		BioDeepDB	1	pos	3.45787e+07	9.12451e+06	9.23954e+06	5.29427e+07
M167T448	Desaminotyrosine		167.071	447.8	166.063	1.9393	C9H10O3	[M+H]+	Phenylpropanoic acids		C01744		501-97-3	HMDB0002199	BioDeepDB	1	pos	1.6565e+07	1.75435e+07	1.87327e+07	5.28412e+07
M314T93	Norisoboldine		314.134	93	313.131	10.1867	C18H19NO4	[M+H]+	<U+751F><U+7269><U+78B1><U+7C7B>				23599-69-1		OTCML	1	pos	1.59961e+07	2.0237e+07	1.63222e+07	5.25554e+07
M247T281	Pyridoxal 5'-phosphate		247.024	281.4	247.025	2.02409	C8H10NO6P	[M]+	Pyridines and derivatives	Pyridine carboxaldehydes	C00018	Metabolism of cofactors and vitamins	54-47-7	HMDB0001491	BioDeepDB	1	pos	1.80932e+07	1.7056e+07	1.73969e+07	5.25461e+07
M232T34_2	NP-020155		232.155	33.8	231.147	3.72954	C11H21NO4	[M+H]+	Endogenous Metabolites; Natural Products/Medicines						mzCloud	1	pos	1.56029e+07	1.44927e+07	2.24287e+07	5.25244e+07
M153T464	1,2-Epoxy-p-menth-8-ene		153.128	464.2	152.12	2.6122	C10H16O	[M+H]+	Oxepanes		C07271	Metabolism of terpenoids and polyketides	1195-92-2	HMDB0035158	BioDeepDB	2	pos	1.77773e+07	1.58241e+07	1.89218e+07	5.25232e+07
M122T148	L-Cysteine		122.06	148	121.02	26.3928	C3H7NO2S	[M+H]+	Carboxylic acids and derivatives	Amino acids, peptides, and analogues	C00097	Metabolism of cofactors and vitamins; Metabolism of other amino acids; Translation; Amino acid metabolism; Folding, sorting and degradation; Energy metabolism	52-90-4	HMDB0000574	BioDeepDB	2	pos	1.90073e+07	1.64717e+07	1.69131e+07	5.23921e+07
M277T623	Pentyl octanoate		277.217	623	294.219	16.7164	C18H30O3	[M+H-H2O]+	Carboxylic acids and derivatives	Carbonyl compounds	C04780	Lipid metabolism	638-25-5	HMDB0036217	MetaDNA	2	pos	1.78469e+07	1.73197e+07	1.71554e+07	5.23219e+07
M208T319	Furazolidone		208.033	319.2	225.039	7.85453	C8H7N3O5	[M+H-H2O]+	Furans	Nitrofurans	C07999		67-45-8	HMDB0014752	mzCloud	1	pos	1.74556e+07	1.70834e+07	1.77106e+07	5.22497e+07
M351T651	(1S,17S)-3,7,9-trihydroxy-17-methyl-16,21-dioxapentacyclo[15.3.1.0??,?a???.0???,?a?l.0???,?a?a]henicosa-2,4(13),6,8,10,14-hexaene-5,12-dione		351.085	651	368.09	6.92463	C20H16O7	[M+H-H2O]+	Endogenous Metabolites; Natural Products/Medicines						mzCloud	1	pos	1.58955e+07	1.78358e+07	1.84807e+07	5.22119e+07
M435T404	Dihydrogeranylgeranyl diphosphate		435.201	404.4	452.209	1.76011	C20H38O7P2	[M+H-H2O]+			C17439				BioDeepDB	1	pos	2.08474e+07	1.66189e+07	1.46577e+07	5.2124e+07
M351T667	Prostaglandin G2		351.215	666.8	368.22	0.380675	C20H32O6	[M+H-H2O]+	Fatty Acyls	Eicosanoids	C05956	Lipid metabolism	51982-36-6	HMDB0003235	BioDeepDB	1	pos	2.1119e+07	1.42624e+07	1.66876e+07	5.2069e+07
M369T370	O1-(2-Thienylcarbonyl)-3-[(2-pyridylthio)methyl]benzene-1-carbohydroximamide		369.06	369.9	369.061	1.81034	C18H15N3O2S2	[M]-							mzCloud	1	neg	2.0102e+07	1.43341e+07	1.76225e+07	5.20587e+07
M203T86	NP-020902		203.087	85.6	202.084	20.1862	C9H14O5	[M+H]+	Endogenous Metabolites; Natural Products/Medicines						mzCloud	1	pos	1.92066e+07	1.37089e+07	1.90771e+07	5.19926e+07
M628T472_2	Resiniferatoxin		628.252	472.3	628.267	23.7166	C37H40O9	[M]+	Endogenous Metabolites		C09179		57444-62-9		mzCloud	1	pos	1.80615e+07	1.8727e+07	1.51389e+07	5.19274e+07
M391T511	AM1248		391.279	510.6	390.267	11.527	C26H34N2O	[M+H]+	Drugs of Abuse/Illegal Drugs				335160-66-2		mzCloud	1	pos	2.90044e+07	8.23409e+06	1.46681e+07	5.19066e+07
M133T385	Cinnamaldehyde		133.065	385.2	132.058	0.208795	C9H8O	[M+H]+	Cinnamaldehydes		C00903	Biosynthesis of other secondary metabolites	104-55-2 / 14371-10-9	HMDB0003441	BioDeepDB	1	pos	1.63445e+07	1.83553e+07	1.71504e+07	5.18503e+07
M319T717	Butyl 9,12-octadecadienoate		319.288	717.2	336.303	22.5393	C22H40O2	[M+H-H2O]+							BioDeepDB	1	pos	4.75585e+06	2.28978e+07	2.41799e+07	5.18335e+07
M192T191	N-Ethyl-N-Methylcathinone		192.135	191.4	191.131	18.7685	C12H17NO	[M+H]+					1157739-24-6		BioDeepDB	1	pos	1.78733e+07	1.67423e+07	1.69343e+07	5.15499e+07
M146T268	Spermidine		146.06	267.6	145.158	0.0207867	C7H19N3	[M+H]+	Organonitrogen compounds	Amines	C00315	Amino acid metabolism; Membrane transport; Metabolism of other amino acids; Biosynthesis of other secondary metabolites	124-20-9	HMDB0001257	BioDeepDB	1	pos	1.61882e+07	1.60451e+07	1.92444e+07	5.14777e+07
M364T97	MLS000069540-01!NALOXONE HYDROCHLORIDE		364.134	97.5	363.124	9.03001	C19H22ClNO4	[M+H]+							MoNA	1	pos	1.62065e+07	1.66039e+07	1.86119e+07	5.14222e+07
M177T114	Galactonic acid		177.039	114.1	196.058	6.28528	C6H12O7	[M-H2O-H]-	Hydroxy acids and derivatives	Medium-chain hydroxy acids and derivatives	C00880	Carbohydrate metabolism	13382-27-9	HMDB0000565	mzCloud	1	neg	1.89041e+07	1.67276e+07	1.57152e+07	5.13469e+07
M305T107	Melphalan		305.086	107.3	304.075	2.36983	C13H18Cl2N2O2	[M+H]+	Carboxylic acids and derivatives	Amino acids, peptides, and analogues	C07122		148-82-3	HMDB0015176	BioDeepDB	1	pos	1.58565e+07	1.65931e+07	1.88848e+07	5.13344e+07
M307T709	Benzatropine		307.19	709.5	307.194	11.7191	C21H25NO	[M]+	Benzene and substituted derivatives	Diphenylmethanes	C06846		86-13-5	HMDB0014390	BioDeepDB	1	pos	1.76367e+07	1.53106e+07	1.82053e+07	5.11526e+07
M124T34_1	3-Hydroxybenzyl alcohol glucoside		124.051	33.8	124.052	9.67343	C7H8O2	[M]+	Organooxygen compounds	Carbohydrates and carbohydrate conjugates	C03351		143995-98-6 / 620-24-6	HMDB0038331	BioDeepDB	1	pos	1.36273e+07	1.50878e+07	2.2424e+07	5.1139e+07
M216T106_1	6-Aminopenicillanic acid		216.055	105.7	216.057	10.1826	C8H12N2O3S	[M]+	Carboxylic acids and derivatives	Amino acids, peptides, and analogues	C02954		551-16-6	HMDB0060618	BioDeepDB	1	pos	1.40052e+07	1.89953e+07	1.80904e+07	5.10909e+07
M377T112	N-[4-(2,3-dihydroimidazo[2,1-b][1,3]thiazol-6-yl)phenyl]-3,5-dimethyl-4-isoxazolesulfonamide		377.069	111.8	376.066	11.2918	C16H16N4O3S2	[M+H]+							mzCloud	1	pos	1.38965e+07	1.39056e+07	2.32885e+07	5.10906e+07
M248T112	Pyrimethamine		248.085	111.7	248.083	9.27101	C12H13ClN4	[M]+	Diazines	Pyrimidines and pyrimidine derivatives	C07391		58-14-0	HMDB0014350	mzCloud	1	pos	1.70294e+07	1.61653e+07	1.779e+07	5.09847e+07
M268T327	(2,6-dimethylmorpholino)(1-methyl-5-nitro-1H-pyrazol-4-yl)methanone		268.117	326.9	268.117	1.32414	C11H16N4O4	[M]+							mzCloud	1	pos	1.62735e+07	1.64961e+07	1.81905e+07	5.09601e+07
M187T944	L-Cysteic acid monohydrate		186.956	944.4	187.015	0.214685	C3H9NO6S	[M]+					23537-25-9		BioDeepDB	1	pos	2.17802e+07	9.12103e+06	1.9913e+07	5.08142e+07
M159T233	Canavanine		159.085	233.1	176.091	7.75687	C5H12N4O3	[M+H-H2O]+	Carboxylic acids and derivatives	Amino acids, peptides, and analogues	C00308		543-38-4	HMDB0002706	mzCloud	1	pos	1.66925e+07	1.72193e+07	1.6712e+07	5.06238e+07
M207T34_4	Triethylene glycol monobutyl ether		207.16	33.8	206.152	5.86408	C10H22O4	[M+H]+	Industrial Chemicals						mzCloud	1	pos	1.58236e+07	1.59721e+07	1.8765e+07	5.05606e+07
M360T257	Tributyl citrate		360.213	256.6	360.215	4.45121	C18H32O7	[M]+	Extractables/Leachables; Personal Care Products/Cosmetics; Textile Chemicals/Auxiliary/Dyes; Industrial Chemicals						mzCloud	1	pos	1.54256e+07	1.66355e+07	1.8497e+07	5.05581e+07
M229T677_1	Myristic acid		229.18	676.7	228.209	4.83998	C14H28O2	[M+H]+	Fatty Acyls	Fatty acids and conjugates	C06424	Lipid metabolism	544-63-8	HMDB0000806	BioDeepDB	2	pos	1.62946e+07	1.5617e+07	1.85876e+07	5.04993e+07
M331T302	PQQ		331.022	302	330.012	5.43771	C14H6N2O8	[M+H]+	Quinolines and derivatives	Pyrroloquinolines	C00113		72909-34-3	HMDB0013636	BioDeepDB	1	pos	1.82355e+07	1.65306e+07	1.56836e+07	5.04497e+07
M248T34_2	Mirtazapine		248.15	33.8	265.158	1.07193	C17H19N3	[M+H-H2O]+	Piperazinoazepines		C07570		c("85650-52-8", "61337-67-5")	HMDB0014514	mzCloud	1	pos	1.4263e+07	1.49638e+07	2.11951e+07	5.04219e+07
M209T587	6-Methoxymellein		209.081	586.6	208.074	2.02792	C11H12O4	[M+H]+	Benzopyrans	2-benzopyrans	C02381		13410-15-6	HMDB0038510	BioDeepDB	2	pos	1.69455e+07	1.5194e+07	1.81552e+07	5.02947e+07
M829T815_1	PC(18_1_10-HDoHE)		828.555	814.8	847.573	1.05022	C48H82NO9P	[M-H2O-H]-							MoNA	1	neg	2.56099e+07	9.43555e+06	1.49889e+07	5.00343e+07
M608T346_3	NCGC00385798-01_C31H43N7O6_		608.311	345.8	609.327	14.9695	C31H43N7O6	[M-H]-							GNPS	1	neg	13188.6	2.68371e+07	2.30955e+07	4.99458e+07
M345T313	Clotrimazole		345.111	313	344.108	13.5493	C22H17ClN2	[M+H]+	Triphenyl compounds		C06922		23593-75-1	HMDB0001922	BioDeepDB	1	pos	2.15029e+07	2.30325e+07	5.26403e+06	4.97994e+07
M346T121	Cefadroxil		346.082	121	363.089	0.96509	C16H17N3O5S	[M+H-H2O]+	Lactams	Beta lactams	C06878		66592-87-8/50370-12-2	HMDB0015271	BioDeepDB	1	pos	1.42029e+07	1.74976e+07	1.80917e+07	4.97923e+07
M535T698	Epitheaflagallin 3-O-gallate		535.067	697.6	552.09	29.6355	C27H20O13	[M+H-H2O]+	<U+915A><U+7C7B>				102067-92-5		OTCML	1	pos	1.27868e+07	1.704e+07	1.99265e+07	4.97533e+07
M321T385	Jatrorrhizine		321.131	384.5	338.139	3.42228	C20H20NO4+	[M+H-H2O]+	<U+751F><U+7269><U+78B1><U+7C7B>		C09553		3621-38-3		OTCML	1	pos	1.69841e+07	1.62419e+07	1.65136e+07	4.97397e+07
M281T302	9-Riburonosyladenine		281.1	301.8	281.076	2.20968	C10H11N5O5	[M]+			C11501				BioDeepDB	2	pos	4.96944e+06	2.15806e+07	2.3105e+07	4.9655e+07
M366T690	Cefaclor		366.031	689.9	367.039	2.94677	C15H14ClN3O4S	[M-H]-	Carboxylic acids and derivatives	Amino acids, peptides, and analogues	C06877		53994-73-3	HMDB0014971	MoNA	1	neg	1.57583e+07	1.36221e+07	2.01962e+07	4.95765e+07
M370T832	4-oxo-4-[(3-{4-[4-(trifluoromethyl)pyrimidin-2-yl]piperazino}propyl)amino]butanoic acid		370.158	832.3	389.167	23.8163	C16H22F3N5O3	[M-H2O-H]-							mzCloud	1	neg	8.75362e+06	1.86811e+07	2.21378e+07	4.95725e+07
M424T96	MMV007471		424.118	95.7	424.119	1.8505	C23H21ClN2O4	[M]+							MoNA	1	pos	1.94381e+07	1.56042e+07	1.45286e+07	4.95708e+07
M431T457	Kaempferol-7-O-<U+03B2>-D-glucopyranoside		431.107	457	448.108	15.6202		[M+H-H2O]+	<U+916E><U+7C7B>				16290-07-6		OTCML	1	pos	2.13005e+07	1.12243e+07	1.69039e+07	4.94286e+07
M445T520	Diosmetin-7-O-<U+03B2>-D-glucopyranoside		445.121	520.1	462.123	11.5339		[M+H-H2O]+	<U+916E><U+7C7B>				20126-59-4		OTCML	1	pos	1.75447e+07	1.56073e+07	1.62635e+07	4.94155e+07
M193T483	Myristicin		193.086	482.8	192.079	1.2151	C11H12O3	[M+H]+	Benzodioxoles		C10480		607-91-0	HMDB0035873	BioDeepDB	2	pos	1.47289e+07	1.62492e+07	1.84161e+07	4.93942e+07
M237T102_3	Midodrine		237.116	102.5	254.127	0.43306	C12H18N2O4	[M+H-H2O]+	Benzene and substituted derivatives	Methoxybenzenes	C07890		133163-28-7 / 42794-76-3 / 3092-17-9	HMDB0014356	BioDeepDB	1	pos	1.68042e+07	1.59084e+07	1.66213e+07	4.93339e+07
M111T142	1,3-Benzenediol		111.044	141.8	110.037	3.60216	C6H6O2	[M+H]+	Benzene and substituted derivatives	Phenols and derivatives	C01751		108-46-3	HMDB0032037	BioDeepDB	1	pos	1.56355e+07	1.60489e+07	1.76227e+07	4.93071e+07
M151T929	Beta-Carboline		151.062	928.5	168.069	2.21102	C11H8N2	[M+H-H2O]+	Indoles and derivatives	Pyridoindoles	C20157		244-63-3	HMDB0012897	MoNA	1	pos	1.83513e+07	5.79085e+06	2.50628e+07	4.9205e+07
M165T722	Jasmone		165.128	722.4	164.12	3.1733	C11H16O	[M+H]+	Organooxygen compounds	Carbonyl compounds	C08490		488-10-8	HMDB0035601	mzCloud	2	pos	1.61087e+07	1.6218e+07	1.68505e+07	4.91772e+07
M149T368	(E)-3-(4-Hydroxyphenyl)-2-propenal		149.06	367.6	148.052	2.64661	C9H8O2	[M+H]+	Cinnamaldehydes		C05608	Biosynthesis of other secondary metabolites	20711-53-9/2538-87-6	HMDB0040986	MoNA	2	pos	1.62335e+07	1.68466e+07	1.6092e+07	4.91721e+07
M411T363_1	Rosavin		411.16	362.9	428.168	2.70698	C20H28O10	[M+H-H2O]+	<U+82EF><U+4E19><U+7D20><U+7C7B>				84954-92-7		OTCML	1	pos	32526.7	4.90491e+07	59979.1	4.91416e+07
M183T724	Pesticide1_Acephate_C4H10NO3PS_O,S-Dimethyl acetylphosphoramidothioate		183.01	724	183.012	8.20068	C4H10NO3PS	[M]+					30560-19-1		MoNA	1	pos	2.30814e+07	2.05999e+07	5.45011e+06	4.91314e+07
M221T93	rufinamide		221.186	93	238.194	4.36737	C10H8F2N4O	[M+H-H2O]+					106308-44-5/		GNPS	1	pos	1.78101e+07	1.5976e+07	1.52202e+07	4.90063e+07
M292T94	HA-1077		292.114	94.2	291.104	7.79322	C14H17N3O2S	[M+H]+					203911-27-7		BioDeepDB	1	pos	1.50346e+07	1.74763e+07	1.64929e+07	4.90038e+07
M191T406	<U+03B2>-Asarone		191.108	406.3	208.117	8.19431		[M+H-H2O]+	<U+82EF><U+4E19><U+7D20><U+7C7B>				5273-86-9		OTCML	1	pos	1.59667e+07	1.66714e+07	1.63533e+07	4.89914e+07
M359T533	N1-(5-Phospho-a-D-ribosyl)-5,6-dimethylbenzimidazole		359.111	532.9	358.093	1.79814	C14H19N2O7P	[M+H]+	Benzimidazole ribonucleosides and ribonucleotides		C04778	Metabolism of cofactors and vitamins	975-91-7	HMDB0003882	BioDeepDB	1	pos	1.32273e+07	1.72889e+07	1.84464e+07	4.89626e+07
M145T322_2	Maleic acid homopolymer		145.051	322.1	144.042	12.5749	C6H8O4	[M+H]+	Fatty Acyls	Fatty acids and conjugates	C00922	Metabolism of cofactors and vitamins	26099-09-2 / 488-21-1	HMDB0036232	BioDeepDB	1	pos	1.61872e+07	1.52201e+07	1.75164e+07	4.89237e+07
M115T982	(S)-5-Hydroxymethyl-2[5H]-furanone		115.04	981.6	114.032	0.375105	C5H6O3	[M+H]+							BioDeepDB	1	pos	4.71238e+06	3.12021e+07	1.2937e+07	4.88515e+07
M117T230	Deoxyribose		117.055	229.9	134.058	0.0258924	C5H10O4	[M+H-H2O]+	Organooxygen compounds	Carbohydrates and carbohydrate conjugates	C01801	Carbohydrate metabolism	533-67-5	HMDB0003224	BioDeepDB	1	pos	1.29333e+07	1.61026e+07	1.97446e+07	4.87804e+07
M142T76_2	5-Methylbarbiturate		142.052	76.5	142.038	0.0847307	C5H6N2O3	[M]+			C05281	Nucleotide metabolism	2417-22-3		BioDeepDB	1	pos	2.12452e+07	1.19999e+07	1.54866e+07	4.87317e+07
M141T139_2	1-Hydroxymethylnaphthalene		141.066	138.9	158.073	0.440286	C11H10O	[M+H-H2O]+	Naphthalenes		C14089		4780-79-4	HMDB0060322	BioDeepDB	1	pos	1.59756e+07	1.61851e+07	1.64736e+07	4.86342e+07
M212T210	acridine-9(10H)-thione		212.053	210.3	211.046	2.14104	C13H9NS	[M+H]+							mzCloud	1	pos	1.56509e+07	1.67198e+07	1.60946e+07	4.84653e+07
M383T410	Thiocarlide		383.207	409.6	400.218	10.2163	C23H32N2O2S	[M+H-H2O]+					910-86-1		BioDeepDB	1	pos	1.71243e+07	1.57247e+07	1.5591e+07	4.844e+07
M355T925	Profenofos		354.931	924.7	371.935	9.67512	C11H15BrClO3PS	[M+H-H2O]+	Pesticides/Herbicides		C18404		41198-08-7		mzCloud	1	pos	2.02306e+07	1.52968e+07	1.28758e+07	4.84032e+07
M212T94	alpha-D-Galacturonic acid		212.077	94.4	194.043	0.363076	C6H10O7	[M+NH4]+					91510-62-2	HMDB0003363	BioDeepDB	1	pos	1.28113e+07	1.85342e+07	1.70031e+07	4.83487e+07
M214T34	Clasto-Lactacystin beta-lactone		214.109	33.8	213.1	8.01473	C10H15NO4	[M+H]+					154226-60-5		BioDeepDB	1	pos	1.31434e+07	1.35216e+07	2.16275e+07	4.82925e+07
M149T533	Estragole		149.096	533.3	148.089	0.046668	C10H12O	[M+H]+	Phenol ethers	Anisoles	C10452	Biosynthesis of other secondary metabolites	140-67-0	HMDB0034121	BioDeepDB	2	pos	1.19277e+07	1.30816e+07	2.32817e+07	4.8291e+07
M615T555_1	Chlorophyllide		615.241	555.5	614.238	6.13743	C35H34MgN4O5	[M+H]+			C02139	Metabolism of cofactors and vitamins	14897-06-4 724691-52-5 / 14897-06-4		BioDeepDB	1	pos	5.05822e+06	2.05426e+07	2.26309e+07	4.82317e+07
M506T124	NP-008800		506.167	123.8	506.164	6.80472	C21H30O14	[M]+	Endogenous Metabolites; Natural Products/Medicines						mzCloud	1	pos	1.50393e+07	8.40395e+06	2.47651e+07	4.82083e+07
M177T219	Methyl beta-D-galactoside		176.973	218.9	194.079	6.07425	C7H14O6	[M+H-H2O]+			C03619	Membrane transport	1824-94-8		BioDeepDB	2	pos	1.60477e+07	1.5434e+07	1.66886e+07	4.81704e+07
M209T249	Carnosine		209.094	248.8	226.107	24.2283	C9H14N4O3	[M+H-H2O]+	Peptidomimetics	Hybrid peptides	C00386	Amino acid metabolism; Metabolism of other amino acids	305-84-0	HMDB0000033	BioDeepDB	2	pos	1.57775e+07	1.57643e+07	1.65515e+07	4.80932e+07
M267T486	N'-(3,4-Dimethoxyphenethyl)-N,N-dimethylthiourea		267.123	485.8	268.125	20.6924	C13H20N2O2S	[M-H]-							mzCloud	1	neg	1.53289e+07	1.58328e+07	1.68455e+07	4.80072e+07
M256T168	Propyzamide		256.03	168.2	255.022	4.78068	C12H11Cl2NO	[M+H]+			C14333		23950-58-5		BioDeepDB	1	pos	1.80443e+07	1.32815e+07	1.6635e+07	4.79608e+07
M222T76	Acetazolamide		221.982	76.4	221.988	25.2272	C4H6N4O3S2	[M]+	Azoles	Thiadiazoles	C06805		59-66-5	HMDB0014957	BioDeepDB	1	pos	1.44727e+07	1.6178e+07	1.72557e+07	4.79063e+07
M151T38	D-Ribose		151.036	38.1	150.053	4.95661	C5H10O5	[M+H]+	Organooxygen compounds	Carbohydrates and carbohydrate conjugates	C00121	Carbohydrate metabolism; Membrane transport	613-83-2 / 50-69-1	HMDB0000283	BioDeepDB	2	pos	1.19255e+07	1.1077e+07	2.4879e+07	4.78816e+07
M293T711	9(S)-HPOT		293.212	710.6	310.214	0.514225	C18H30O4	[M+H-H2O]+			C16321	Lipid metabolism	111004-08-1		BioDeepDB	2	pos	1.445e+07	1.62746e+07	1.71489e+07	4.78735e+07
M355T451	Xanthohumol		355.153	450.9	354.147	1.62183	C21H22O5	[M+H]+	Linear 1,3-diarylpropanoids	Chalcones and dihydrochalcones	C16417	Biosynthesis of other secondary metabolites	6754-58-1	HMDB0037479	BioDeepDB	1	pos	1.61747e+07	1.65033e+07	1.51253e+07	4.78033e+07
M198T614	Vanillylmandelic acid		198.185	614.2	198.053	2.18205	C9H10O5	[M]+	Phenols	Methoxyphenols	C05584	Amino acid metabolism	55-10-7	HMDB0000291	BioDeepDB	2	pos	1.4748e+07	1.58334e+07	1.72013e+07	4.77827e+07
M168T75	3-thio-Pheneacrylic Acid methyl ester		168.021	75	168.025	20.2385	C8H8O2S	[M]+					135835-43-7		BioDeepDB	1	pos	1.61309e+07	1.56961e+07	1.58399e+07	4.76668e+07
M165T254	Vanylglycol		165.053	253.7	184.074	11.572	C9H12O4	[M-H2O-H]-	Phenols	Methoxyphenols	C05594	Amino acid metabolism	534-82-7/67423-45-4	HMDB0001490	BioDeepDB	2	neg	1.97232e+07	1.22625e+07	1.56731e+07	4.76588e+07
M223T280	4'-Hydroxyflavanone		223.067	280.2	240.079	17.7794	C15H12O3	[M+H-H2O]+			C19896				BioDeepDB	1	pos	3.02752e+07	7.74911e+06	9.39326e+06	4.74176e+07
M625T502_2	Methyl hesperidin		625.227	501.5	624.213	11.0744		[M+H]+	<U+916E><U+7C7B>				11013-97-1		OTCML	1	pos	1.59465e+07	1.51765e+07	1.62779e+07	4.74009e+07
M177T461_2	2-Isopropylmalic acid		177.075	461	176.069	7.20601	C7H12O5	[M+H]+	Fatty Acyls	Fatty acids and conjugates	C02504	Carbohydrate metabolism; Amino acid metabolism	3237-44-3	HMDB0000402	BioDeepDB	1	pos	1.81147e+07	1.42638e+07	1.48967e+07	4.72751e+07
M209T510	Sinapoyl aldehyde		209.081	510.5	208.074	0.50073	C11H12O4	[M+H]+			C05610	Biosynthesis of other secondary metabolites	4206-58-0		BioDeepDB	2	pos	1.61575e+07	1.39952e+07	1.70405e+07	4.71932e+07
M170T329	Selenocysteine		169.978	328.6	168.964	1.99304	C3H7NO2Se	[M+H]+	Carboxylic acids and derivatives	Amino acids, peptides, and analogues	C05688	Metabolism of other amino acids	3614-08-2 / 10236-58-5	HMDB0003288	BioDeepDB	1	pos	1.41719e+07	1.611e+07	1.68712e+07	4.71532e+07
M261T112	NP-013326		261.108	112.1	260.105	15.4534	C15H16O4	[M+H]+	Endogenous Metabolites; Natural Products/Medicines						mzCloud	1	pos	1.42915e+07	1.59201e+07	1.66869e+07	4.68985e+07
M408T498_2	MLS001141219-01!N-benzyl-2-[(4,8,8-trimethyl-2-oxo-9,10-dihydropyrano[2,3-h]chromen-5-yl)oxy]acetamide		408.179	498.4	407.173	4.28464	C24H25NO5	[M+H]+							GNPS	1	pos	2.05069e+07	5.84707e+06	2.05106e+07	4.68646e+07
M186T264	4'-(Imidazol-1-yl)acetophenone		186.077	264.5	186.079	12.4301	C11H10N2O	[M]+	Endogenous Metabolites						mzCloud	1	pos	1.43814e+07	1.667e+07	1.58058e+07	4.68572e+07
M435T484	betamethasone acetate		435.208	484.4	434.498	22.8464	C24H31FO6	[M+H]+	Organooxygen compounds	Carbonyl compounds			987-24-6/		MoNA	1	pos	1.17659e+07	1.82226e+07	1.68391e+07	4.68275e+07
M391T615	(R)-Butaprost		391.278	614.8	408.288	6.23698	C24H40O5	[M+H-H2O]+					69648-38-0		BioDeepDB	1	pos	1.61923e+07	9.17668e+06	2.14582e+07	4.68271e+07
M299T325	D-4'-Phosphopantothenate		299.075	325.3	299.077	5.68419	C9H18NO8P	[M]+	Carboxylic acids and derivatives	Amino acids, peptides, and analogues	C03492	Metabolism of cofactors and vitamins; Metabolism of other amino acids	5875-50-3	HMDB0001016	BioDeepDB	1	pos	1.51926e+07	1.42384e+07	1.7377e+07	4.6808e+07
M163T68	FENBUTYRAMIDE		163.097	68.4	163.1	16.6406	C10H13NO	[M]+							BioDeepDB	1	pos	1.1132e+06	3.95706e+07	6.08466e+06	4.67685e+07
M195T528	3-Methyl-L-tyrosine		195.102	527.9	195.089	3.56864	C10H13NO3	[M]+			C20800				BioDeepDB	2	pos	1.51116e+07	1.51879e+07	1.63755e+07	4.6675e+07
M189T172	2-imino-3a-methylperhydro-5lambda~6~-thieno[3,4-d][1,3]thiazole-5,5-dione		189.005	172	206.018	29.8138	C6H10N2O2S2	[M+H-H2O]+							mzCloud	1	pos	1.61151e+07	1.41112e+07	1.64342e+07	4.66605e+07
M102T789	Hexylamine		102.129	789	101.12	10.5212	C6H15N	[M+H]+	Amines	Primary amines	C08306		111-26-2	HMDB0032323	MoNA	1	pos	1.1758e+07	1.51929e+07	1.97016e+07	4.66525e+07
M338T806	Erucic acid		338.342	806.3	338.318	2.57222	C22H42O2	[M]+	Fatty Acyls	Fatty acids and conjugates	C08316	Lipid metabolism	112-86-7	HMDB0002068	BioDeepDB	2	pos	2.85659e+07	9.47053e+06	8.60661e+06	4.6643e+07
M227T918	4-oxododecanedioic acid		227.126	917.8	244.131	9.07101	C12H20O5	[M+H-H2O]+	Endogenous Metabolites; Natural Products/Medicines						mzCloud	1	pos	9.02987e+06	2.08189e+07	1.67803e+07	4.66291e+07
M306T381	Bialaphos		306.118	381.3	323.125	1.74443	C11H22N3O6P	[M+H-H2O]+	Endogenous Metabolites; Pesticides/Herbicides		C06457	Metabolism of other amino acids	35597-43-4		mzCloud	1	pos	1.3923e+07	1.53407e+07	1.73429e+07	4.66066e+07
M185T394	makaluvamine C		185.091	394	202.097	4.02816	[C11H12N3O]+	[M+H-H2O]+							GNPS	1	pos	1.67302e+07	1.2316e+07	1.75379e+07	4.65841e+07
M161T252	4-Acetamido-2-aminobutanoic acid		161.095	251.8	160.085	15.0471	C6H12N2O3	[M+H]+	Carboxylic acids and derivatives	Amino acids, peptides, and analogues	C06442	Amino acid metabolism	1190-46-1	HMDB0031411	BioDeepDB	1	pos	1.57775e+07	1.39012e+07	1.68971e+07	4.65759e+07
M199T931	xi-5-Dodecanolide		199.17	931.4	198.162	1.31131	C12H22O2	[M+H]+	Lactones	Delta valerolactones			3051-22-7	HMDB0037742	BioDeepDB	1	pos	6.88934e+06	2.86368e+07	1.09122e+07	4.64384e+07
M277T324_1	2-[(3-methylbenzo[b]thiophen-2-yl)carbonyl]benzoic acid		277.031	324.5	296.051	5.14363	C17H12O3S	[M-H2O-H]-							mzCloud	1	neg	1.49164e+07	1.36042e+07	1.7771e+07	4.62916e+07
M309T682	2,3-Dinor-8-iso prostaglandin F2alpha		309.206	682	326.209	0.022222	C18H30O5	[M+H-H2O]+			C14794	Lipid metabolism	221664-05-7		BioDeepDB	2	pos	1.50587e+07	1.45712e+07	1.66552e+07	4.62851e+07
M121T213	Phenylethylamine		121.027	212.6	121.089	12.1971	C8H11N	[M]-	Benzene and substituted derivatives	Phenethylamines	C05332	Amino acid metabolism	64-04-0	HMDB0012275	BioDeepDB	2	neg	2.63464e+07	3.56631e+06	1.6278e+07	4.61907e+07
M757T447_2	Angiotensin IV		757.394	447	774.407	6.42466	C40H54N8O8	[M+H-H2O]+	Carboxylic acids and derivatives	Amino acids, peptides, and analogues	C15849		12676-15-2	HMDB0001038	mzCloud	1	pos	54623.2	1.6924e+07	2.91699e+07	4.61485e+07
M173T34_2	Ligustrazine hydrochloride		173.082	33.8	172.077	10.989	C8H13ClN2	[M+H]+					76494-51-4		OTCML	1	pos	1.22694e+07	1.34282e+07	2.02135e+07	4.5911e+07
M154T245	MLS001148121-01!		154.05	244.7	153.043	0.200688	C7H7NO3	[M+H]+							GNPS	1	pos	1.54864e+07	1.44921e+07	1.58311e+07	4.58097e+07
M135T844	Phenyl acetate		134.892	844	136.052	9.14993	C8H8O2	[M-H]-			C00548		122-79-2		BioDeepDB	2	neg	1.36033e+07	2.58124e+07	6.32947e+06	4.57452e+07
M240T230	Cyanazine		240.086	230.2	240.089	10.8294	C9H13ClN6	[M]+	Pesticides/Herbicides		C14299		21725-46-2		mzCloud	1	pos	1.73229e+07	1.84052e+07	1.00102e+07	4.57383e+07
M379T94_2	Asp-His-OH		379.085	94.3	378.081	0.310228	C15H14N4O8	[M+H]+							BioDeepDB	1	pos	3.88847e+06	2.00864e+07	2.17579e+07	4.57328e+07
M418T502	4-[(benzylimino)methyl]-2-methoxyphenyl 3,4,5-trimethoxybenzoate		418.158	501.5	435.168	7.06322	C25H25NO6	[M+H-H2O]+							mzCloud	1	pos	1.3011e+07	1.52758e+07	1.73341e+07	4.56209e+07
M194T93	D-Pinitol		194.066	93.1	194.079	0.5552	C7H14O6	[M]+	Organooxygen compounds	Alcohols and polyols	C03844		10284-63-6	HMDB0034219	BioDeepDB	1	pos	1.50651e+07	1.56838e+07	1.48694e+07	4.56184e+07
M440T375_1	MLS001140521-01!1-[(2S)-2-aminopropanoyl]-N-[(2S)-1-(4-fluoroanilino)-1-oxo-3-phenylpropan-2-yl]piperidine-4-carboxamide		440.222	375.1	440.222	0.611073	C24H29FN4O3	[M]+							GNPS	1	pos	103889	114724	4.51689e+07	4.53875e+07
M158T159	Tranexamic Acid		158.118	158.9	157.11	3.31398	C8H15NO2	[M+H]+	Carboxylic acids and derivatives	Amino acids, peptides, and analogues	C12535		1197-18-8	HMDB0014447	MoNA	1	pos	1.47853e+07	1.53509e+07	1.52057e+07	4.53419e+07
M208T283	N-Acetyl-L-phenylalanine		208.097	283.5	207.089	2.29121	C11H13NO3	[M+H]+	Carboxylic acids and derivatives	Amino acids, peptides, and analogues	C03519	Amino acid metabolism	2018-61-3	HMDB0000512	BioDeepDB	2	pos	1.55856e+07	1.4732e+07	1.49444e+07	4.5262e+07
M387T505	Cetirizine N-oxide		387.144	505.2	404.15	2.19294	C21H25ClN2O4	[M+H-H2O]+	Therapeutics/Prescription Drugs; Sports Doping Drugs; Endogenous Metabolites						mzCloud	1	pos	1.3696e+07	1.50387e+07	1.64975e+07	4.52322e+07
M271T105	N-Benzoyl-4-methoxyanthranilate		271.086	104.6	271.084	5.5333	C15H13NO4	[M]+			C04208				BioDeepDB	1	pos	1.60229e+07	1.33488e+07	1.576e+07	4.51317e+07
M748T827_2	PG(16_0_18_1(9Z))[U]		747.526	827.5	748.525	10.2859	C40H77O10P	[M-H]-							BioDeepDB	1	neg	6.00448e+06	3.45291e+07	4.57724e+06	4.51109e+07
M115T33	Delta-Hexanolactone		115.075	32.7	114.068	3.95885	C6H10O2	[M+H]+	Lactones	Delta valerolactones			823-22-3	HMDB0000453	BioDeepDB	1	pos	1.27236e+07	2.50785e+07	7.30328e+06	4.51054e+07
M435T104	[(2R,3S,4S,5R,6S)-6-(3,4-dihydroxybenzoyl)oxy-3,4,5-trihydroxyoxan-2-yl]methyl 3,4-dihydroxybenzoate		435.077	104.4	452.095	26.299	C20H20O12	[M+H-H2O]+							MoNA	1	pos	1.5075e+07	1.22028e+07	1.78072e+07	4.50849e+07
M559T853	NCGC00380158-01!2-[2-[2-[[2-[2-(2-hydroxypropanoylamino)-3-methylbutanoyl]oxy-3-methylbutanoyl]amino]-3-methylbutanoyl]oxypropanoylamino]-3-methylbutanoic acid		559.307	853.3	559.31	6.06937	C26H45N3O10	[M]-							MoNA	1	neg	1.83496e+07	3.84225e+06	2.2854e+07	4.50459e+07
M615T555_2	NCGC00381001-01_C32H41NO11_		615.252	555.5	615.268	25.4548	C32H41NO11	[M]+							GNPS	1	pos	2.14112e+07	1.49844e+07	8.63257e+06	4.50281e+07
M253T116	L-Djenkolic acid		253.032	115.7	254.04	0.881027	C7H14N2O4S2	[M-H]-			C08275		498-59-9		MoNA	1	neg	1.38457e+07	1.59697e+07	1.50586e+07	4.4874e+07
M231T34_2	Sphaerindicin; (3aR,5aR,9bR)-3a-Hydroxy-5a,9-dimethyl-3-methylene-3a,4,5,5a,6,7,8,9b-octahydronaphtho[1,2-b]furan-2(3H)-one		231.136	33.8	248.141	8.63994	C15H20O3	[M+H-H2O]+							BioDeepDB	1	pos	1.25521e+07	1.29975e+07	1.92749e+07	4.48245e+07
M174T158	L-Arginine		174.112	158	174.112	1.72303	C6H14N4O2	[M]+	Carboxylic acids and derivatives	Amines	C00062	Amino acid metabolism; Membrane transport; Biosynthesis of other secondary metabolites; Translation	157-06-2	HMDB0003416	MetaDNA	2	pos	1.89274e+07	2.03899e+07	5.39359e+06	4.47109e+07
M182T228_2	Hydroxyphenyllactic acid		182.045	228.3	182.058	1.51102	C9H10O4	[M]+	Phenylpropanoic acids		C03672		306-23-0	HMDB0000755	BioDeepDB	1	pos	1.36981e+07	1.55776e+07	1.53851e+07	4.46608e+07
M172T264	N-Butyryl-L-homoserine lactone		172.097	264.5	171.089	0.139456	C8H13NO3	[M+H]+			C11837		67605-85-0		BioDeepDB	1	pos	1.35751e+07	1.52041e+07	1.57878e+07	4.45671e+07
M147T741	trans-Cinnamate		146.965	740.8	148.052	1.65856	C9H8O2	[M-H]-			C00423	Amino acid metabolism; Metabolism of cofactors and vitamins; Biosynthesis of other secondary metabolites	140-10-3		BioDeepDB	2	neg	1.49773e+07	1.48532e+07	1.4674e+07	4.45044e+07
M415T451	Diltiazem		415.175	450.9	414.161	14.2005	C22H26N2O4S	[M+H]+	Benzothiazepines		C06958		42399-41-7	HMDB0014487	MoNA	1	pos	1.43136e+07	1.47707e+07	1.54083e+07	4.44926e+07
M123T441	2-Phenylethanol		123.081	440.8	122.073	3.44489	C8H10O	[M+H]+	Benzene and substituted derivatives		C05853	Amino acid metabolism	60-12-8	HMDB0033944	BioDeepDB	1	pos	1.38578e+07	1.52396e+07	1.53951e+07	4.44924e+07
M355T83	Chrysosplenetin		355.086	82.6	374.1	12.4533	C19H18O8	[M-H2O-H]-	<U+916E><U+7C7B>		C10030		603-56-5		OTCML	1	neg	1.45139e+07	1.46364e+07	1.53209e+07	4.44713e+07
M259T454	Galactose 1-phosphate		259.024	453.7	260.136	4.46822	C6H13O9P	[M-H]-	Organooxygen compounds	Alcohols and polyols			2255-14-3	HMDB0000645	MoNA	1	neg	1.69535e+07	1.20363e+07	1.54328e+07	4.44226e+07
M124T987	Picolinic acid		124.039	987.4	123.032	0.770723	C6H5NO2	[M+H]+	Pyridines and derivatives	Pyridinecarboxylic acids and derivatives	C10164	Amino acid metabolism	98-98-6/14639-25-9	HMDB0002243	MoNA	1	pos	2.18255e+07	1.6906e+07	5.63724e+06	4.43687e+07
M401T472	Dihydroanhydropodorhizol		401.159	472.1	400.152	0.189451	C22H24O7	[M+H]+			C10557	Biosynthesis of other secondary metabolites	40456-50-6		BioDeepDB	1	pos	1.58066e+07	1.47419e+07	1.37411e+07	4.42896e+07
M153T140	p-Hydroxyphenylacetic acid		153.066	140.4	152.047	1.87418	C8H8O3	[M+H]+	Phenols	1-hydroxy-2-unsubstituted benzenoids	C00642	Amino acid metabolism	156-38-7	HMDB0000020	BioDeepDB	1	pos	1.48055e+07	1.41892e+07	1.52648e+07	4.42596e+07
M160T156	Betonicine		160.097	155.8	159.089	0.50422	C7H13NO3	[M+H]+	Carboxylic acids and derivatives	Amino acids, peptides, and analogues	C08269		515-25-3	HMDB0029412	MoNA	1	pos	1.5298e+07	1.60335e+07	1.29012e+07	4.42327e+07
M310T122	N-Acetylneuraminic acid		310.113	122.2	309.106	0.013577	C11H19NO9	[M+H]+	Organooxygen compounds	Carbohydrates and carbohydrate conjugates	C19910		131-48-6	HMDB0000230	BioDeepDB	1	pos	1.42585e+07	1.82872e+07	1.16833e+07	4.4229e+07
M324T421	Prazepam		324.107	421.4	324.103	12.0331	C19H17ClN2O	[M]+	Benzodiazepines	1,4-benzodiazepines	C07366		2955-38-6	HMDB0015527	MoNA	1	pos	1.37402e+07	1.43019e+07	1.61501e+07	4.41922e+07
M181T249	Dulcin		181.096	248.8	180.09	7.59819	C9H12N2O2	[M+H]+	Benzene and substituted derivatives	N-phenylureas	C19415		150-69-6	HMDB0032565	BioDeepDB	1	pos	1.3777e+07	1.51612e+07	1.52439e+07	4.4182e+07
M163T212	2-Hydroxyadipic acid		163.06	212.5	162.053	1.37372	C6H10O5	[M+H]+	Fatty Acyls	Fatty acids and conjugates	C02360		18294-85-4	HMDB0000321	BioDeepDB	1	pos	1.38808e+07	1.51985e+07	1.50584e+07	4.41377e+07
M431T386	Orcinol gentiobioside		431.145	386.3	448.158	12.6222	C19H28O12	[M+H-H2O]+	<U+915A><U+7C7B>				164991-86-0		OTCML	1	pos	1.24783e+07	1.45493e+07	1.69728e+07	4.40003e+07
M203T872	Benzoyl phosphate		203.007	871.5	202.003	8.81086	C7H7O5P	[M+H]+	Benzene and substituted derivatives	Benzoic acids and derivatives	C06206		6659-26-3	HMDB0060440	BioDeepDB	1	pos	2.22973e+07	5.92184e+06	1.57669e+07	4.3986e+07
M162T315	Cyclamic acid		162.055	314.7	179.062	5.76347	C6H13NO3S	[M+H-H2O]+	Sulfamic acid derivatives	Cyclamates	C02824		100-88-9	HMDB0031340	MoNA	1	pos	1.40144e+07	1.56448e+07	1.42964e+07	4.39556e+07
M275T82	4-amino-2-(4-chlorophenyl)-6-(methylthio)pyrimidine-5-carbonitrile		275.019	81.8	276.024	10.6585	C12H9ClN4S	[M-H]-							mzCloud	1	neg	1.34518e+07	1.48573e+07	1.56189e+07	4.3928e+07
M349T905	Enalaprilat		349.183	904.7	348.168	16.8129	C18H24N2O5	[M+H]+	Carboxylic acids and derivatives	Amino acids, peptides, and analogues	C11720		76420-72-9	HMDB0041886	BioDeepDB	2	pos	1.50924e+07	1.54663e+07	1.32514e+07	4.381e+07
M417T445	Puerarin		417.123	445.4	416.111	11.3252	C21H20O9	[M+H]+	Phenylpropanoids and polyketides	Isoflavonoids	C10524		3681-99-0	HMDB0240265	mzCloud	1	pos	1.46242e+07	1.45675e+07	1.46181e+07	4.38098e+07
M256T928	Metrifonate		255.923	927.8	255.923	0	C4H8Cl3O4P	[M]+			C07971		52-68-6		BioDeepDB	1	pos	4.53589e+06	3.7057e+07	2.13837e+06	4.37312e+07
M137T207	3-Hydroxybenzoic acid		137.022	206.9	138.032	6.45212	C7H6O3	[M-H]-	Benzene and substituted derivatives	Benzoic acids and derivatives	C00587	Amino acid metabolism	99-06-9	HMDB0002466	BioDeepDB	2	neg	1.87625e+07	7.79333e+06	1.71687e+07	4.37245e+07
M394T732	Daphnoretine Acetate		394.068	731.8	394.069	2.20116	C21H14O8	[M]+							MoNA	1	pos	1.46794e+07	1.53944e+07	1.35467e+07	4.36205e+07
M177T68	Ascorbate		176.972	68.2	176.032	0.96623	C6H8O6	[M+H]+			C00072	Carbohydrate metabolism; Metabolism of other amino acids	50-81-7		BioDeepDB	2	pos	1.44315e+07	7.0985e+06	2.20739e+07	4.36039e+07
M324T253	PRZ_M323b		324.002	253.1	322.988	20.2089	C12H12Cl3NO3	[M+H]+							MoNA	1	pos	1.53239e+07	1.40951e+07	1.40328e+07	4.34518e+07
M429T633_1	Trifolirhizin		429.114	633.3	446.121	1.01139	C22H22O10	[M+H-H2O]+	Isoflavonoids	Furanoisoflavonoids	C10538		6807-83-6	HMDB0036630	GNPS	1	pos	1.71045e+07	1.9819e+07	6.47611e+06	4.33996e+07
M275T96	Brevifolincarboxylic acid		275.017	95.5	292.022	7.69772	C13H8O8	[M+H-H2O]+	<U+915A><U+7C7B>				18490-95-4		OTCML	1	pos	1.28847e+07	1.46705e+07	1.58297e+07	4.33848e+07
M405T466	Osajin		405.174	466	404.162	0.601666	C25H24O5	[M+H]+			C10511		482-53-1		BioDeepDB	1	pos	1.4109e+07	1.46999e+07	1.45109e+07	4.33199e+07
M131T76_2	Iminoaspartic acid		131.02	76.2	131.022	15.2649	C4H5NO4	[M]+	Carboxylic acids and derivatives	Dicarboxylic acids and derivatives	C05840	Metabolism of cofactors and vitamins	79067-61-1	HMDB0001131	BioDeepDB	1	pos	1.37862e+07	1.31891e+07	1.63411e+07	4.33164e+07
M179T750	(1S,2R,4S)-(-)-Bornyl acetate		179.143	750.2	196.146	24.7511	C12H20O2	[M+H-H2O]+			C09837		5655-61-8		BioDeepDB	2	pos	1.34084e+07	1.57716e+07	1.41014e+07	4.32814e+07
M391T977	Cholic acid		391.291	977.4	408.288	26.9876	C24H40O5	[M+H-H2O]+			C00695		81-25-4	HMDB0000619	OTCML	1	pos	1.2132e+07	1.18636e+07	1.91779e+07	4.31735e+07
M213T630	Propenyl-L-NIO		213.148	630.2	213.148	0.343109	C10H19N3O2	[M]-							BioDeepDB	1	neg	8.08019e+06	1.58846e+07	1.91066e+07	4.30714e+07
M217T258	4,4'-Thiodianiline		217.082	258.2	216.072	13.4695	C12H12N2S	[M+H]+	Extractables/Leachables		C19303		139-65-1		mzCloud	1	pos	1.39363e+07	1.48211e+07	1.40121e+07	4.27694e+07
M295T266	6-Tuliposide B		295.103	266	294.095	2.45338	C11H18O9	[M+H]+			C21186				BioDeepDB	1	pos	1.37093e+07	1.3733e+07	1.53087e+07	4.2751e+07
M186T498	?-Pyrrolidinopropiophenone		186.119	498.1	203.131	26.2208	C13H17NO	[M+H-H2O]+	Drugs of Abuse/Illegal Drugs; Sports Doping Drugs						mzCloud	1	pos	2.3726e+07	8.4628e+06	1.05111e+07	4.26998e+07
M387T247	NP-020916		387.164	247.2	406.184	3.89289	C18H30O10	[M-H2O-H]-	Endogenous Metabolites; Natural Products/Medicines						mzCloud	1	neg	2.60419e+07	2963.78	1.66311e+07	4.26759e+07
M102T95	3-Aminoisobutanoic acid		102.054	95.3	103.063	2.79882	C4H9NO2	[M-H]-	Carboxylic acids and derivatives	Amino acids, peptides, and analogues	C05145		144-90-1 / 10569-72-9	HMDB0003911	BioDeepDB	1	neg	1.4061e+07	1.4615e+07	1.39259e+07	4.26019e+07
M239T313	CID 3631		239.149	313.1	256.158	3.0483	C16H20N2O	[M+H-H2O]+	<U+751F><U+7269><U+78B1><U+7C7B>				103548-82-9		OTCML	1	pos	1.38293e+07	1.40501e+07	1.46272e+07	4.25066e+07
M144T104	4-Guanidinobutanoic acid		144.076	103.6	145.085	4.6958	C5H11N3O2	[M-H]-	Carboxylic acids and derivatives	Amino acids, peptides, and analogues	C01035	Amino acid metabolism	463-00-3	HMDB0003464	BioDeepDB	2	neg	1.51839e+07	1.26935e+07	1.45673e+07	4.24447e+07
M181T34_1	Pilosinine		181.097	33.8	180.09	0.808273	C9H12N2O2	[M+H]+					38993-86-1		MoNA	1	pos	1.34794e+07	1.38131e+07	1.49909e+07	4.22834e+07
M197T255	NCGC00381364-02_C10H16N2O2_Pyrrolo[1,2-a]pyrazine-1,4-dione, hexahydro-3-(1-methylethyl)-		197.13	255	196.121	9.8729	C10H16N2O2	[M+H]+					2854-40-2		GNPS	1	pos	1.35253e+07	1.41053e+07	1.46027e+07	4.22332e+07
M277T398	GW 9662		277.034	398.4	276.03	0.00497551	C13H9ClN2O3	[M+H]+			C15627		22978-25-2		BioDeepDB	1	pos	1.33741e+07	1.43621e+07	1.44337e+07	4.21699e+07
M187T325	5-Guanidino-3-methyl-2-oxopentanoate		187.109	325.5	187.096	7.32153	C7H13N3O3	[M]+			C20234				BioDeepDB	1	pos	1.27815e+07	1.29085e+07	1.64654e+07	4.21554e+07
M408T498_1	MLS001141215-01!N-(pyridin-4-ylmethyl)-2-[(4,8,8-trimethyl-2-oxo-9,10-dihydropyrano[2,3-h]chromen-5-yl)oxy]acetamide		408.167	498.1	408.169	3.97354	C23H24N2O5	[M]+							GNPS	1	pos	8.59446e+06	2.21635e+07	1.12914e+07	4.20493e+07
M261T177	N1-(3,5-dichlorophenyl)-3-amino-3-hydroxyiminopropanamide		261.009	176.6	261.007	7.73161	C9H9Cl2N3O2	[M]+							mzCloud	1	pos	1.36611e+07	1.35859e+07	1.46196e+07	4.18665e+07
M475T141	Picroside I		475.169	140.9	492.171	12.2777		[M+H-H2O]+	<U+841C><U+7C7B>				27409-30-9		OTCML	1	pos	1.37438e+07	1.36241e+07	1.44883e+07	4.18561e+07
M189T520	N6-Acetyl-L-lysine		189.127	520.3	188.116	19.5636	C8H16N2O3	[M+H]+	Carboxylic acids and derivatives	Amino acids, peptides, and analogues	C02727	Amino acid metabolism	692-04-6	HMDB0000206	BioDeepDB	2	pos	2.07352e+07	1.007e+07	1.08915e+07	4.16967e+07
M183T77	Histamine dihydrochloride		182.903	77.3	183.033	1.17624	C5H11Cl2N3	[M]+					56-92-8		BioDeepDB	1	pos	1.52111e+07	1.42264e+07	1.22521e+07	4.16896e+07
M257T124	Pinocembrin		257.085	123.8	256.074	17.1149	C15H12O4	[M+H]+	<U+916E><U+7C7B>		C09827	Biosynthesis of other secondary metabolites	480-39-7	HMDB0141337	OTCML	1	pos	1.07122e+07	1.77234e+07	1.32301e+07	4.16657e+07
M377T341	(13As)-11-hydroxy-3,10-dimethoxy-7-methyl-6,8,13,13a-tetrahydro-5H-isoquinolino[2,1-b]isoquinolin-7-ium-2-olate;hydrochloride		377.136	341	377.139	10.0388	C20H24ClNO4	[M]+	<U+751F><U+7269><U+78B1><U+7C7B>				104112-82-5		OTCML	1	pos	1.26773e+07	1.40563e+07	1.49099e+07	4.16435e+07
M144T111	2-Amino-4-chloro-6-methylpyrimidine		144.034	111.4	143.025	12.4901	C5H6ClN3	[M+H]+					5600-21-5		BioDeepDB	1	pos	1.26423e+07	1.30571e+07	1.57582e+07	4.14576e+07
M145T952	3-Hydroxymethylglutaric acid		145.049	952.4	162.053	27.8112	C6H10O5	[M+H-H2O]+	Fatty Acyls	Fatty acids and conjugates	C03761		503-49-1	HMDB0000355	BioDeepDB	2	pos	7.86086e+06	2.26936e+07	1.08896e+07	4.1444e+07
M171T35	Butylidenephthalide		171.077	35.1	188.084	4.11511	C12H12O2	[M+H-H2O]+			C16924		551-08-6		OTCML	1	pos	1.69133e+07	1.36418e+07	1.08161e+07	4.13713e+07
M430T422	NCGC00347615-02!methyl 3,5-dichloro-2-hydroxy-6-(4-hydroxy-2-methoxy-6-methoxycarbonylphenoxy)-4-methylbenzoate		430.022	421.7	430.022	0.644543	C18H16Cl2O8	[M]-							GNPS	1	neg	1.37755e+07	1.17471e+07	1.58478e+07	4.13705e+07
M287T104	norclobazam		287.057	104.4	286.051	5.16035	C15H11ClN2O2	[M+H]+	Benzodiazepines				22316-55-8	HMDB0060970	mzCloud	1	pos	1.31611e+07	1.29496e+07	1.52087e+07	4.13194e+07
M199T286	Ethyl gallate		199.06	286.1	198.053	0	C9H10O5	[M+H]+	<U+915A><U+7C7B>				831-61-8	HMDB0033836	OTCML	1	pos	9.90753e+06	9.59142e+06	2.18172e+07	4.13161e+07
M223T667	Ethyl ferulate		223.097	666.8	222.089	0	C12H14O4	[M+H]+	<U+82EF><U+4E19><U+7D20><U+7C7B>				4046-02-0		OTCML	1	pos	1.34808e+07	1.30627e+07	1.47077e+07	4.12511e+07
M520T713	Pseudohypericin		520.078	713.1	520.079	2.88418	C30H16O9	[M]-			C10392		55954-61-5		MoNA	1	neg	1.4732e+07	1.22578e+07	1.42247e+07	4.12145e+07
M572T399	MLS001401456-01!IMATINIB MESYLATE		572.235	398.7	589.247	8.02048	C30H35N7O4S	[M+H-H2O]+							GNPS	1	pos	1.40092e+07	1.25813e+07	1.46182e+07	4.12087e+07
M427T350_2	MLS001334037-01!Reboxetine mesylate hydrate		427.165	350.4	427.166	3.91715	C20H29NO7S	[M]+							GNPS	1	pos	1.10126e+07	1.77454e+07	1.22555e+07	4.10135e+07
M337T105	Psoralidin		337.111	105.3	336.1	12.2334	C20H16O5	[M+H]+	Isoflavonoids	Coumestans	C10523		18642-23-4	HMDB0034050	mzCloud	2	pos	6.50178e+06	2.59975e+07	8.51229e+06	4.10116e+07
M483T284_1	Penoxsulam		483.067	284.1	483.064	6.62434	C16H14F5N5O5S	[M]-	Pesticides/Herbicides		C18481		219714-96-2		mzCloud	1	neg	1.00265e+07	1.92398e+07	1.17417e+07	4.10079e+07
M245T805	Isopimpinellin		245.045	805.2	246.053	1.32221	C13H10O5	[M-H]-	Coumarins and derivatives	Furanocoumarins	C02162		482-27-9	HMDB0034312	GNPS	1	neg	2.19534e+07	1.55097e+07	3.50858e+06	4.09717e+07
M244T34_2	(3S,9aS)-3-benzyl-octahydro-1H-pyrido[1,2-a]pyrazin-1-one		244.155	33.8	244.158	8.86024	C15H20N2O	[M]+	Endogenous Metabolites; Natural Products/Medicines						mzCloud	1	pos	1.07708e+07	1.05217e+07	1.96003e+07	4.08927e+07
M363T93	MLS000859959-01!1,3-PBIT dihydrobromide		363.031	93	362.023	0.349028	C12H19BrN4S2	[M+H]+							GNPS	1	pos	1.36044e+07	1.46267e+07	1.26526e+07	4.08837e+07
M125T694	2-carboxy-Pyrimidine		125.037	693.7	124.027	7.12503	C5H4N2O2	[M+H]+					31519-62-7		BioDeepDB	1	pos	1.18975e+07	2.32679e+07	5.56528e+06	4.07306e+07
M574T503	8-Ethyl-12-methylbacteriochlorophyllide d		574.263	502.7	574.243	1.43488	C33H34MgN4O4	[M-H2O+NH4]+			C21431	Metabolism of cofactors and vitamins			BioDeepDB	1	pos	1.33963e+07	1.32519e+07	1.40572e+07	4.07053e+07
M371T81	GLAFENINE		371.08	80.8	372.088	0.246027	C19H17ClN2O4	[M-H]-					3820-67-5		BioDeepDB	1	neg	1.25796e+07	1.3267e+07	1.4721e+07	4.05676e+07
M278T127	Chlorothiazide		277.936	126.7	294.949	18.587	C7H6ClN3O4S2	[M+H-H2O]+	Thiadiazines	Benzothiadiazines	C07461		58-94-6	HMDB0015018	MoNA	1	pos	1.28814e+07	1.12193e+07	1.63674e+07	4.04681e+07
M348T115	Ajugol		348.141	115.2	348.142	2.38983	C15H24O9	[M]+	<U+841C><U+7C7B>				52949-83-4		OTCML	1	pos	1.29807e+07	1.17263e+07	1.575e+07	4.0457e+07
M381T539	Econazole		381.023	539	380.025	24.6074	C18H15Cl3N2O	[M+H]+	Benzene and substituted derivatives	Benzylethers	C08068		27220-47-9	HMDB0015259	BioDeepDB	2	pos	1.2754e+07	1.23124e+07	1.53729e+07	4.04392e+07
M633T501_1	NP-000722		633.249	501.2	650.257	2.08774	C32H42O14	[M+H-H2O]+	Endogenous Metabolites; Natural Products/Medicines						mzCloud	1	pos	1.17577e+07	1.59212e+07	1.2693e+07	4.03719e+07
M423T457	Glucoiberin		423.033	456.9	423.033	0.472777	C11H21NO10S3	[M]-	Organooxygen compounds	Carbohydrates and carbohydrate conjugates	C08411		554-88-1	HMDB0038406	MoNA	1	neg	1.50689e+07	1.10538e+07	1.41922e+07	4.03149e+07
M340T349	Rosiglitazone		340.11	348.9	357.115	8.88398	C18H19N3O3S	[M+H-H2O]+					316371-84-3		BioDeepDB	1	pos	1.33526e+07	1.29552e+07	1.39459e+07	4.02537e+07
M275T259	NCGC00160278-01!7,8-Dihydroxy-3-(2-methyl-thiazol-4-yl)-chromen-4-one		275.019	259.4	275.025	23.7394	C13H9NO4S	[M]+							GNPS	1	pos	1.19813e+07	1.44967e+07	1.37396e+07	4.02176e+07
M325T778	4-Dodecylbenzenesulfonic acid		325.184	777.9	326.192	1.19785	C18H30O3S	[M-H]-	Extractables/Leachables; Personal Care Products/Cosmetics; Industrial Chemicals						mzCloud	1	neg	5.62669e+06	1.4663e+07	1.98929e+07	4.01826e+07
M128T613	Glutamic acid		128.033	613	147.053	14.59	C5H9NO4	[M-H2O-H]-			C00025		56-86-0	HMDB0000148	OTCML	1	neg	9.49839e+06	8.89636e+06	2.16911e+07	4.00859e+07
M175T369	2-Hydroxy-1,4-naphthoquinone		175.039	369.3	174.032	1.7139	C10H6O3	[M+H]+			C10368		83-72-7		OTCML	2	pos	1.22192e+07	1.39443e+07	1.38622e+07	4.00257e+07
M161T195	Tolazoline		161.112	195.1	160.1	26.5382	C10H12N2	[M+H]+	Benzene and substituted derivatives		C07147		59-98-3	HMDB0014935	MoNA	1	pos	1.33445e+07	1.29177e+07	1.37399e+07	4.00021e+07
M306T305	Sertraline		306.078	305.1	305.074	6.36026	C17H17Cl2N	[M+H]+	Tetralins	Tametralines	C07246		79617-96-2	HMDB0005010	BioDeepDB	1	pos	1.24044e+07	1.28215e+07	1.47644e+07	3.99903e+07
M132T419	Ornithine		132.089	419	132.09	5.29945	C5H12N2O2	[M]+	Carboxylic acids and derivatives	Amino acids, peptides, and analogues	C00077	Amino acid metabolism; Membrane transport; Metabolism of other amino acids	3184-13-2/70-26-8	HMDB0000214	BioDeepDB	1	pos	1.4014e+07	1.33756e+07	1.23443e+07	3.97339e+07
M387T403_1	Moluccanin		387.104	403.2	386.1	6.45821	C20H18O8	[M+H]+	<U+9999><U+8C46><U+7D20><U+7C7B>				116521-73-4		OTCML	1	pos	1.57278e+07	1.37887e+07	1.02028e+07	3.97193e+07
M392T536	N-arachidonoyl taurine		392.227	535.8	411.244	3.46823	C22H37NO4S	[M-H2O-H]-							BioDeepDB	1	neg	1.36937e+07	1.32582e+07	1.27503e+07	3.97022e+07
M146T929	(S)-2-amino-6-oxohexanoate		146.082	928.5	145.074	0.762846	C6H11NO3	[M+H]+	Carboxylic acids and derivatives	Amino acids, peptides, and analogues	C04076	Amino acid metabolism; Biosynthesis of other secondary metabolites		HMDB0059595	BioDeepDB	1	pos	2.41758e+07	7.43982e+06	8.07679e+06	3.96924e+07
M222T535	N-benzyl-1-methyl-1H-pyrazolo[3,4-d]pyrimidin-4-amine		222.113	535	239.117	12.7798	C13H13N5	[M+H-H2O]+							BioDeepDB	1	pos	1.23545e+07	1.35667e+07	1.37491e+07	3.96703e+07
M275T154	N-(1,1-diethylprop-2-ynyl)-N'-phenethylthiourea		275.16	154.2	274.15	8.19375	C16H22N2S	[M+H]+							mzCloud	1	pos	1.21208e+07	1.5025e+07	1.24698e+07	3.96156e+07
M421T372	NCGC00384977-01_C21H28O10_2-Hydroxycyclohexyl 2-O-[(2E)-3-(3,4-dihydroxyphenyl)-2-propenoyl]-beta-D-glucopyranoside		421.149	371.6	440.168	1.79769	C21H28O10	[M-H2O-H]-							GNPS	1	neg	1.07848e+07	1.34071e+07	1.53789e+07	3.95709e+07
M368T413	3-O-feruloyl-D-quinic acid		368.103	412.7	368.335	19.6473	C17H20O9	[M]+	Endogenous Metabolites; Natural Products/Medicines						mzCloud	1	pos	8.93995e+06	1.66357e+07	1.39757e+07	3.95514e+07
M398T450	N5-(2-((((S)-2,3-dihydroxy-2-((S)-1-hydroxyethyl)butanoyl)oxy)methyl)phenyl)glutamine		398.168	450.3	398.169	3.28404	C18H26N2O8	[M]+							BioDeepDB	1	pos	1.21829e+07	1.27712e+07	1.44713e+07	3.94254e+07
M169T405	Homogentisic acid		169.05	405	168.042	0.14197	C8H8O4	[M+H]+	Benzene and substituted derivatives	Phenylacetic acids	C00544	Amino acid metabolism; Metabolism of cofactors and vitamins	451-13-8	HMDB0000130	BioDeepDB	1	pos	4.19996e+06	1.64077e+07	1.87639e+07	3.93716e+07
M603T502_1	N-Demethylansamitocin P-3		603.238	501.5	620.25	7.07183	C31H41ClN2O9	[M+H-H2O]+			C20138				BioDeepDB	1	pos	1.20949e+07	1.24987e+07	1.47641e+07	3.93577e+07
M231T34_1	Fenfluramine		231.125	33.9	231.124	4.75934	C12H16F3N	[M]+			C06996		458-24-2		BioDeepDB	1	pos	1.04398e+07	9.7308e+06	1.91832e+07	3.93538e+07
M396T94_2	benzyl 4-{[(1,3-benzodioxol-5-ylmethyl)amino]carbonyl}tetrahydro-1(2H)-pyridinecarboxylate		396.161	94.4	396.169	18.2297	C22H24N2O5	[M]+							mzCloud	1	pos	1.23106e+07	1.2526e+07	1.43755e+07	3.92121e+07
M569T886_2	NCGC00381139-01!6-benzyl-3-butan-2-yl-9-(7-hydroxy-6-oxooctyl)-1,4,7,10-tetrazabicyclo[10.4.0]hexadecane-2,5,8,11-tetrone		569.331	885.6	570.342	5.37331	C31H46N4O6	[M-H]-							GNPS	1	neg	6.96813e+06	1.42741e+07	1.79399e+07	3.91821e+07
M291T139	Aurin		291.106	138.9	290.094	2.37492	C19H14O3	[M+H]+			C14213		603-45-2		BioDeepDB	1	pos	1.75706e+07	1.94545e+07	2.11963e+06	3.91448e+07
M300T140	TMS		300.13	140.3	300.136	21.1879	C18H20O4	[M]+					24144-92-1		BioDeepDB	1	pos	1.36247e+07	1.38515e+07	1.16595e+07	3.91357e+07
M275T266	Rutacultin		275.124	266	274.121	13.0307	C16H18O4	[M+H]+	Coumarins and derivatives				31526-60-0	HMDB0034132	GNPS	1	pos	1.17365e+07	1.3155e+07	1.42112e+07	3.91027e+07
M172T35_1	3-Dehydroshikimate		171.993	35.1	172.037	0.106319	C7H8O5	[M]+			C02637	Amino acid metabolism	2922-42-1		BioDeepDB	2	pos	1.06788e+07	1.298e+07	1.54371e+07	3.90959e+07
M151T521	2'-Hydroxy-5'-methylacetophenone		151.076	520.6	150.068	1.93744	C9H10O2	[M+H]+	Benzene and substituted derivatives	Acetophenones			1450-72-2	HMDB0032592	BioDeepDB	1	pos	1.22101e+07	1.32832e+07	1.35784e+07	3.90717e+07
M387T407	Thifensulfuron-methyl		387.032	406.9	387.031	3.10052	C12H13N5O6S2	[M]+			C10957		79277-27-3		MoNA	1	pos	1.20303e+07	1.38631e+07	1.30871e+07	3.89806e+07
M162T190	O-Acetyl-L-homoserine		162.076	189.8	161.069	0.902072	C6H11NO4	[M+H]+			C01077	Amino acid metabolism	7540-67-2		BioDeepDB	2	pos	3.81818e+06	1.68792e+07	1.82547e+07	3.89521e+07
M387T597	(-)-5'-Demethylyatein		387.145	596.8	386.137	0.964897	C21H22O7	[M+H]+			C21184	Biosynthesis of other secondary metabolites			BioDeepDB	2	pos	1.16067e+07	1.24723e+07	1.48073e+07	3.88863e+07
M305T62	clioquinol		304.913	62.1	304.91	8.38272	C9H5ClINO	[M]-					130-26-7		BioDeepDB	1	neg	1.32708e+07	1.2592e+07	1.29802e+07	3.8843e+07
M347T403	25T-NBOMe		347.154	403.2	347.156	3.21	C19H25NO3S	[M]+	Drugs of Abuse/Illegal Drugs						mzCloud	1	pos	9.96106e+06	1.89163e+07	9.94473e+06	3.88221e+07
M167T927	2(3H)-Benzothiazolethione		166.989	926.7	166.986	17.9652	C7H5NS2	[M]+	Benzothiazoles		C14437		149-30-4	HMDB0030524	MoNA	1	pos	1.26764e+07	1.30772e+07	1.30662e+07	3.88199e+07
M185T613	1,4-Dimethyl-7-ethylazulene		185.131	613.2	184.125	5.27193	C14H16	[M+H]+	Prenol lipids	Sesquiterpenoids	C09633		529-05-5	HMDB0036470	BioDeepDB	1	pos	5.617e+06	1.42947e+07	1.87822e+07	3.86938e+07
M113T820	2-Imino-4-methylpiperidine		113.108	820.1	112.1	0.0048509	C6H12N2	[M+H]+					165383-72-2		BioDeepDB	1	pos	1.80379e+07	1.53213e+07	5.32811e+06	3.86873e+07
M164T842	Mephentermine		164.143	842.3	163.136	2.29069	C11H17N	[M+H]+	Benzene and substituted derivatives	Phenethylamines	C07889		100-92-5/1212-72-2	HMDB0015452	BioDeepDB	1	pos	3.99111e+06	1.62321e+07	1.84336e+07	3.86568e+07
M213T623	Dodecanedioic acid		213.149	623.1	230.152	12.7502	C12H22O4	[M+H-H2O]+	Fatty Acyls	Fatty acids and conjugates	C02678		693-23-2	HMDB0000623	BioDeepDB	2	pos	1.22356e+07	1.27233e+07	1.36909e+07	3.86498e+07
M408T104	Ethyl (4-oxo-7,9-diphenylpyrido[3',2' 4,5]furo[3,2-d]pyrimidin-3(4H)-yl)acetate		408.122	103.6	425.138	19.6562	C25H19N3O4	[M+H-H2O]+							mzCloud	1	pos	1.13637e+07	1.18517e+07	1.54224e+07	3.86378e+07
M321T424	2-hydroxy-6-[2-hydroxy-6-(hydroxymethyl)-4-methoxyphenoxy]-4-methylbenzoic acid		321.094	423.6	320.09	9.58864	C16H16O7	[M+H]+	Endogenous Metabolites; Natural Products/Medicines						mzCloud	1	pos	1.40166e+07	1.29581e+07	1.15983e+07	3.8573e+07
M358T268	Gardenin B		358.106	267.6	358.105	2.92371	C19H18O7	[M]+	<U+916E><U+7C7B>		C15109		2798-20-1		OTCML	1	pos	1.09036e+07	1.0442e+07	1.71755e+07	3.85211e+07
M190T104	Diaminopimelic acid		190.108	104.3	190.095	0.666071	C7H14N2O4	[M]+	Carboxylic acids and derivatives	Amino acids, peptides, and analogues	C00666	Amino acid metabolism	583-93-7 / 14289-34-0 / NA	HMDB0001370	BioDeepDB	2	pos	1.58901e+07	1.43779e+07	8.2526e+06	3.85207e+07
M197T268	vanillylmandelate		197.044	268.4	197.165	6.83816	C9H9O5	[M-H]-	Carboxylic acids and derivatives	Carboxylic acid derivatives	C05584				GNPS	1	neg	1.18933e+07	1.38585e+07	1.27324e+07	3.84842e+07
M139T506	4-Acetyl-1-methylcyclohexene		139.112	506	138.104	0.786989	C9H14O	[M+H]+	Organooxygen compounds	Carbonyl compounds			6090-09-1	HMDB0033434	BioDeepDB	1	pos	1.20727e+07	1.36835e+07	1.2704e+07	3.84601e+07
M175T306	Isoferulic acid		175.039	306.3	194.058	5.19885	C10H10O4	[M-H2O-H]-	Cinnamic acids and derivatives	Hydroxycinnamic acids and derivatives	C10470		537-73-5	HMDB0000955	mzCloud	1	neg	1.27552e+07	1.26717e+07	1.29964e+07	3.84233e+07
M483T330	NP-022035		483.157	329.9	500.153	24.0978	C22H28O13	[M+H-H2O]+	Endogenous Metabolites; Natural Products/Medicines						mzCloud	1	pos	1.09956e+07	1.42558e+07	1.31711e+07	3.84225e+07
M249T87_2	Phenazine-1,6-dicarboxylic acid		249.027	87.1	268.048	10.8823	C14H8N2O4	[M-H2O-H]-			C12119		23462-25-1		MoNA	1	neg	1.28382e+07	1.25149e+07	1.29688e+07	3.83219e+07
M587T394	Trimethoxy-3,4,5-cinnamate-vincamajine		587.265	394	586.676	17.5007	C34H38N2O7	[M+H]+							GNPS	1	pos	1.37079e+07	1.14451e+07	1.3163e+07	3.83159e+07
M113T35	3-Furoic acid		113.024	35.1	112.016	0.0816276	C5H4O3	[M+H]+					488-93-7	HMDB00444	BioDeepDB	1	pos	1.34544e+07	1.16261e+07	1.31615e+07	3.8242e+07
M164T33	NP-022231		164.095	33.3	163.084	22.9506	C6H13NO4	[M+H]+	Endogenous Metabolites; Natural Products/Medicines						mzCloud	1	pos	1.06842e+07	9.63296e+06	1.78215e+07	3.81387e+07
M156T34_2	L-Histidine		156.077	33.8	155.07	1.77075	C6H9N3O2	[M+H]+	Carboxylic acids and derivatives	Amino acids, peptides, and analogues	C00135	Amino acid metabolism; Membrane transport; Metabolism of other amino acids; Translation	71-00-1	HMDB0000177	BioDeepDB	1	pos	1.14827e+07	1.14085e+07	1.52181e+07	3.81093e+07
M291T76	2-cyclopropyl-5-(1,3-thiazol-2-yl)-7-(trifluoromethyl)pyrazolo[1,5-a]pyrimidine		291.034	75.7	310.05	7.51932	C13H9F3N4S	[M-H2O-H]-							mzCloud	1	neg	1.23838e+07	1.39153e+07	1.17981e+07	3.80971e+07
M361T99	4,4'-Methylenebis(3-chloro-2,6-diethylaniline)		361.154	98.9	378.163	5.31723	C21H28Cl2N2	[M+H-H2O]+	Extractables/Leachables						mzCloud	1	pos	1.12487e+07	1.31855e+07	1.35277e+07	3.79619e+07
M328T233	1-(4-chlorophenyl)-4-[(3-pyridinylmethylene)amino]tetrahydro-2,5-pyrazinedione		328.066	232.8	328.073	19.8234	C16H13ClN4O2	[M]+							mzCloud	1	pos	1.063e+07	1.35517e+07	1.37738e+07	3.79555e+07
M172T938_1	NORELEAGNINE		172.103	937.6	172.1	18.3124	C11H12N2	[M]+					16502-01-5		BioDeepDB	1	pos	9.75287e+06	1.07917e+07	1.73881e+07	3.79327e+07
M579T680	dTDP-D-galacturonate		579.058	679.9	578.055	7.03902	C16H24N2O17P2	[M+H]+			C03034				BioDeepDB	1	pos	1.30785e+07	1.02732e+07	1.45157e+07	3.78673e+07
M290T173	MLS001076555-01!		290.018	172.7	307.03	14.1825	C13H16Cl3NO	[M+H-H2O]+							GNPS	1	pos	1.18862e+07	1.32679e+07	1.26303e+07	3.77845e+07
M188T182	(2S,4S)-4-Hydroxy-2,3,4,5-tetrahydrodipicolinate		188.055	182.2	187.048	0.65938	C7H9NO5	[M+H]+			C20258	Amino acid metabolism; Biosynthesis of other secondary metabolites			BioDeepDB	1	pos	1.11335e+07	1.34204e+07	1.32151e+07	3.7769e+07
M405T537	Losartan		405.154	537.5	422.162	0.65654	C22H23ClN6O	[M+H-H2O]+	Benzene and substituted derivatives	Biphenyls and derivatives	C07072		114798-26-4	HMDB0014816	BioDeepDB	1	pos	1.01081e+07	1.17355e+07	1.58499e+07	3.76934e+07
M766T869	beta-Nicotinamide adenine dinucleotide phosphate sodium salt hydrate		765.576	869.2	765.39	0.305342	C21H28N7O17P3	[M]+					698999-85-8		BioDeepDB	1	pos	1.54051e+06	2.57118e+07	1.02201e+07	3.74724e+07
M174T123_1	toluene 2,6-diisocyanate		174.04	122.5	174.156	16.8205	C9H6N2O2	[M]+	Extractables/Leachables				91-08-7		mzCloud	1	pos	1.12414e+07	1.27805e+07	1.33205e+07	3.73423e+07
M113T123	2-Heptanone		112.983	122.8	114.105	0.391331	C7H14O	[M-H]-	Organooxygen compounds	Carbonyl compounds	C08380		110-43-0	HMDB0003671	BioDeepDB	1	neg	1.26664e+07	1.26336e+07	1.19753e+07	3.72754e+07
M164T65_2	3-Phenylbutyric acid		164.083	65.5	164.084	6.27506	C10H12O2	[M]+	Phenylpropanoic acids				4593-90-2	HMDB0001955	BioDeepDB	1	pos	1.27208e+07	1.11114e+07	1.33944e+07	3.72267e+07
M326T379	Acepromazine		326.141	378.8	326.457	12.5223	C19H22N2OS	[M]+	Benzothiazines	Phenothiazines			61-00-7	HMDB0015552	mzCloud	1	pos	1.17019e+07	1.21145e+07	1.33545e+07	3.7171e+07
M329T116	Calcium 2-(trimethylammonio)ethyl phosphate chloride tetrahydrate		328.991	116.5	329.032	14.6895	C5H21CaClNO8P	[M]+					72556-74-2		BioDeepDB	1	pos	9.78422e+06	1.17402e+07	1.55048e+07	3.70292e+07
M315T466	2'-Hydroxy-4,4',6'-trimethoxychalcone		315.123	466	314.115	0.317337	C18H18O5	[M+H]+	<U+916E><U+7C7B>				37951-13-6	HMDB0033586	OTCML	1	pos	1.0978e+07	1.17638e+07	1.42284e+07	3.69701e+07
M345T138	Disperse blue 35		345.08	138.5	362.09	7.06378	C20H14N2O5	[M+H-H2O]+	Extractables/Leachables; Textile Chemicals/Auxiliary/Dyes						mzCloud	1	pos	1.5804e+07	1.64775e+07	4.68073e+06	3.69623e+07
M235T34_4	Cinnamoylcholine		235.155	33.8	234.149	3.96036	[C14H20NO2]+	[M+H]+							MoNA	1	pos	1.163e+07	9.55941e+06	1.57568e+07	3.69463e+07
M217T483	NCGC00380632-01_C10H16O5_(4S,5S,6E,8S,10R)-4,5,8-Trihydroxy-10-methyl-3,4,5,8,9,10-hexahydro-2H-oxecin-2-one		217.107	482.8	216.1	0.232088	C10H16O5	[M+H]+							GNPS	1	pos	1.75455e+07	9.56693e+06	9.81537e+06	3.69278e+07
M109T578	m-Cresol		109.102	577.7	108.058	1.26779	C7H8O	[M+H]+	Phenols	Cresols	C01467		108-39-4	HMDB0002048	BioDeepDB	1	pos	1.21439e+07	1.25159e+07	1.22547e+07	3.69144e+07
M180T614	Rimantadine		180.175	614.5	179.167	1.24324	C12H21N	[M+H]+	Organonitrogen compounds	Amines	C07236		13392-28-4	HMDB0014621	mzCloud	1	pos	1.19535e+07	1.23409e+07	1.26041e+07	3.68986e+07
M183T761	Acephate		183.011	760.6	183.012	7.10341	C4H10NO3PS	[M]+			C14426		30560-19-1		BioDeepDB	1	pos	8.02347e+06	2.13986e+07	7.46043e+06	3.68825e+07
M547T394_2	Prostaglandin E2 p-benzamidophenyl ester		547.299	394	547.293	9.88848	C33H41NO6	[M]+					57790-53-1		BioDeepDB	1	pos	1.06118e+07	1.61028e+07	1.01546e+07	3.68692e+07
M387T74_1	dCDP		387.02	74.1	387.023	8.78508	C9H15N3O10P2	[M]-	Organic oxoanionic compounds	Organic pyrophosphates	C00705	Nucleotide metabolism	800-73-7	HMDB0001245	BioDeepDB	1	neg	1.3022e+07	1.14096e+07	1.24076e+07	3.68392e+07
M126T924_2	Dimethyl phosphate		126.006	924.1	126.008	19.8025	C2H7O4P	[M]+	Industrial Chemicals				813-78-5		mzCloud	1	pos	1.14786e+07	1.49447e+07	1.02729e+07	3.66962e+07
M113T136	2-Furoate		113.023	136.5	112.016	1.98189	C5H4O3	[M+H]+	Furans	Furoic acid and derivatives	C01546		88-14-2	HMDB0000617	mzCloud	1	pos	1.19326e+07	1.19272e+07	1.27112e+07	3.65709e+07
M475T308	1-(3-methoxy-4-{[(2S,3R,4S,5S,6R)-3,4,5-trihydroxy-6-({[(2R,3R,4R,5R,6S)-3,4,5-trihydroxy-6-methyloxan-2-yl]oxy}methyl)oxan-2-yl]oxy}phenyl)ethan-1-one		475.183	308.3	474.174	3.99335	C21H30O12	[M+H]+	Endogenous Metabolites; Natural Products/Medicines						mzCloud	1	pos	1.18626e+07	1.16474e+07	1.30198e+07	3.65298e+07
M173T107	7-Methoxy-4-methylcoumarin		173.056	107.3	190.063	3.12038	C11H10O3	[M+H-H2O]+					2555-28-4		OTCML	1	pos	1.25441e+07	1.24759e+07	1.15071e+07	3.6527e+07
M798T484_4	NCGC00380181-01_C41H66O15_1-O-[(2beta,3beta,5xi,9xi,18xi)-2,23,29-Trihydroxy-28-oxo-3-(beta-D-xylopyranosyloxy)olean-12-en-28-yl]-beta-D-glucopyranose		798.421	484.2	798.44	24.1369	C41H66O15	[M]+							GNPS	1	pos	1.04525e+07	1.2256e+07	1.3797e+07	3.65055e+07
M344T711	Dodecanoylcarnitine		344.279	710.9	343.272	0.501379	C19H37NO4	[M+H]+	Fatty Acyls	Fatty acid esters			25518-54-1	HMDB0002250	BioDeepDB	1	pos	1.2192e+07	1.09526e+07	1.33075e+07	3.64522e+07
M215T34_2	DEP_216.1383_16.4		215.13	33.8	215.131	5.17903	C14H17NO	[M]+							MoNA	1	pos	1.02063e+07	9.60628e+06	1.65955e+07	3.64081e+07
M244T241	3-Pyrimidin-2-yl-2-pyrimidin-2-ylmethyl-Propionic Acid		244.101	241.1	244.096	20.788	C12H12N4O2	[M]+							BioDeepDB	1	pos	1.0906e+07	1.27297e+07	1.27362e+07	3.6372e+07
M141T79	cis,cis-Muconate		141.018	78.8	142.027	11.5163	C6H6O4	[M-H]-	Fatty Acyls	Fatty acids and conjugates	C02480		c("505-70-4", "1119-72-8")	HMDB0006331	mzCloud	1	neg	1.207e+07	1.18421e+07	1.24442e+07	3.63564e+07
M379T394	Carbenicillin		379.101	394	378.089	12.1973	C17H18N2O6S	[M+H]+	Carboxylic acids and derivatives	Amino acids, peptides, and analogues	C06869		4697-36-3	HMDB0014717	BioDeepDB	1	pos	1.14997e+07	1.27326e+07	1.21074e+07	3.63396e+07
M623T533_2	7,8-Dimethoxy-3-(4-methoxyphenyl)-4-oxo-4H-chromen-5-yl 2-O-pentopyranosylhexopyranoside		623.212	532.9	622.19	23.2066	C29H34O15	[M+H]+							BioDeepDB	1	pos	1.25274e+07	1.26481e+07	1.10524e+07	3.62279e+07
M237T879	cis-7-Hexadecenoic Acid		237.221	878.7	254.225	18.3533	C16H30O2	[M+H-H2O]+					2416-19-5		BioDeepDB	1	pos	1.23691e+07	1.13732e+07	1.24548e+07	3.61971e+07
M333T361	Dehydroandrographolide		333.206	361.4	332.206	0		[M+H]+	<U+841C><U+7C7B>				134418-28-3		OTCML	1	pos	1.10408e+07	1.20031e+07	1.3145e+07	3.61889e+07
M199T443	(3E)-3-[(1R,5R,6S)-5-Hydroxy-7-oxabicyclo[4.1.0]heptan-2-ylidene]-2-oxopropanoate		199.06	443.1	198.053	1.62765	C9H10O5	[M+H]+			C21086	Biosynthesis of other secondary metabolites			BioDeepDB	2	pos	1.15588e+07	1.18777e+07	1.27334e+07	3.61699e+07
M112T95	Cytosine		112.051	95	111.043	0.467337	C4H5N3O	[M+H]+	Diazines	Pyrimidines and pyrimidine derivatives	C00380	Nucleotide metabolism	71-30-7	HMDB0000630	BioDeepDB	2	pos	1.12153e+07	1.17801e+07	1.31622e+07	3.61577e+07
M237T77	Fluroxypyr		236.959	77.1	253.966	2.67556	C7H5Cl2FN2O3	[M+H-H2O]+			C18858		69377-81-7		MoNA	1	pos	1.16289e+07	1.31955e+07	1.12978e+07	3.61222e+07
M270T205_2	Estrone		270.156	205	270.162	4.73485	C18H22O2	[M]+	Steroids and steroid derivatives	Estrane steroids	C00468		53-16-7	HMDB0000145	BioDeepDB	1	pos	1.18795e+07	1.13063e+07	1.28675e+07	3.60533e+07
M159T257	Oxoadipic acid		158.977	256.5	160.037	0.26629	C6H8O5	[M-H]-	Keto acids and derivatives	Medium-chain keto acids and derivatives	C00322	Amino acid metabolism	3184-35-8	HMDB0000225	BioDeepDB	2	neg	6.55995e+06	6.76488e+06	2.2702e+07	3.60268e+07
M198T442	Dibenzylamine		198.126	441.6	197.12	10.728	C14H15N	[M+H]+	Extractables/Leachables						mzCloud	1	pos	4.05591e+06	8.0246e+06	2.39072e+07	3.59877e+07
M168T34_1	1-(4-hydroxyphenyl)propane-1,2-diol		168.077	33.8	168.079	9.78273	C9H12O3	[M]+	Endogenous Metabolites; Natural Products/Medicines						mzCloud	1	pos	1.14139e+07	1.05156e+07	1.39584e+07	3.58878e+07
M148T136	Hydroxyisoleucine		148.097	135.9	147.09	0.675233	C6H13NO3	[M+H]+			C20802		55399-93-4		OTCML	1	pos	1.18688e+07	1.21954e+07	1.17707e+07	3.58348e+07
M430T514	5-methyl-N-[2-morpholino-5-(trifluoromethyl)phenyl]-1-phenyl-1H-pyrazole-3-carboxamide		430.162	513.6	430.162	0.556625	C22H21F3N4O2	[M]+							mzCloud	1	pos	9.99458e+06	1.58226e+07	9.99916e+06	3.58164e+07
M254T161	Anabasamine		254.16	161	253.343	21.5361	C16H19N3	[M+H]+	Organonitrogen compounds	Amines					GNPS	1	pos	1.12735e+07	1.2656e+07	1.18815e+07	3.5811e+07
M449T411	3,4-Dimethoxyphenyl 6-O-pentopyranosylhexopyranoside		449.178	411	448.158	27.0442	C19H28O12	[M+H]+							mzCloud	1	pos	9.76506e+06	1.33481e+07	1.26784e+07	3.57916e+07
M439T213	NP-013296		439.177	212.6	438.168	4.48751	C25H26O7	[M+H]+	Endogenous Metabolites; Natural Products/Medicines						mzCloud	1	pos	1.30469e+07	1.33391e+07	9.25139e+06	3.56373e+07
M569T530_1	Baccatin III		569.234	530.4	586.241	0.586753	C31H38O11	[M+H-H2O]+			C11900	Metabolism of terpenoids and polyketides	27548-93-2		BioDeepDB	1	pos	1.43701e+07	1.27265e+07	8.53417e+06	3.56307e+07
M283T74	Sphingosine Kinase Inhibitor 2		283.008	74.1	302.028	4.49238	C15H11ClN2OS	[M-H2O-H]-					312636-16-1		BioDeepDB	1	neg	1.22139e+07	1.25179e+07	1.08847e+07	3.56165e+07
M378T395	9-hydroxy-8-{[(2S,3R,4S,5S,6R)-3,4,5-trihydroxy-6-(hydroxymethyl)oxan-2-yl]oxy}-1H,3H-naphtho[2,3-c]furan-1-one		378.096	394.5	378.095	3.7499	C18H18O9	[M]+	Endogenous Metabolites; Natural Products/Medicines						mzCloud	1	pos	1.45261e+07	1.04008e+07	1.06868e+07	3.56137e+07
M223T34_3	PHE_241.1699_9.7		223.155	33.8	240.163	0.382514	C16H20N2	[M+H-H2O]+			D08355		86-21-5		MoNA	1	pos	1.12598e+07	9.86649e+06	1.44814e+07	3.56077e+07
M593T823	NCGC00169957-03_C30H51N5O7_3-sec-Butyl-16-isobutyl-6-isopropyl-5,8,9-trimethyldodecahydropyrrolo[1,2-d][1,4,7,10,13,16]oxapentaazacyclononadecine-1,4,7,10,14,17(11H,16H)-hexone		593.371	823.2	593.379	13.9019	C30H51N5O7	[M]-					2503-26-6		GNPS	1	neg	1.48577e+07	1.10076e+07	9.6538e+06	3.55191e+07
M195T559_2	2-Amino-2-deoxy-D-gluconate		195.175	559	195.074	2.15286	C6H13NO6	[M]+			C03752	Carbohydrate metabolism	3646-68-2		BioDeepDB	2	pos	9.8313e+06	1.00058e+07	1.56667e+07	3.55039e+07
M242T34	Selagine		242.14	33.8	242.142	6.24844	C15H18N2O	[M]+	<U+751F><U+7269><U+78B1><U+7C7B>				102518-79-6		OTCML	1	pos	9.76505e+06	1.01904e+07	1.54879e+07	3.54434e+07
M199T93	3-(3,4-Dihydroxyphenyl)lactic acid		199.06	93	198.053	1.12529	C9H10O5	[M+H]+	Phenylpropanoic acids		C01207		23028-17-3	HMDB0003503	BioDeepDB	1	pos	1.01603e+07	1.35287e+07	1.17478e+07	3.54369e+07
M460T521	NCGC00380388-01!		460.262	521.1	477.263	14.5078	C28H35N3O4	[M+H-H2O]+							GNPS	1	pos	9.16984e+06	2.2283e+07	3.96674e+06	3.54196e+07
M132T104	Beta-Guanidinopropionic acid		132.077	104.1	131.07	0.00488886	C4H9N3O2	[M+H]+	Organonitrogen compounds	Guanidines	C03065		353-09-3	HMDB0013222	BioDeepDB	1	pos	1.09022e+07	1.13542e+07	1.3122e+07	3.53785e+07
M341T98	Cellobiose		341.107	97.7	342.116	3.19826	C12H22O11	[M-H]-			C00185	Carbohydrate metabolism; Membrane transport	16462-44-5 / 528-50-7		BioDeepDB	2	neg	1.16165e+07	1.19791e+07	1.17416e+07	3.53372e+07
M131T90	Oxalacetic acid		131	90.3	132.006	12.7939	C4H4O5	[M-H]-	Keto acids and derivatives	Short-chain keto acids and derivatives	C00036	Carbohydrate metabolism; Amino acid metabolism; Energy metabolism	328-42-7 / 149-63-3	HMDB0000223	BioDeepDB	1	neg	1.19227e+07	1.14881e+07	1.19228e+07	3.53336e+07
M146T34_2	Glutamine		146.071	33.8	146.069	12.7185	C5H10N2O3	[M]+	Carboxylic acids and derivatives	Amino acids, peptides, and analogues	C00303		c("6899-04-3", "585-21-7")	HMDB0013240	mzCloud	1	pos	8.76277e+06	1.01464e+07	1.64006e+07	3.53097e+07
M171T430	delta-Decalactone		171.138	429.9	170.131	1.83928	C10H18O2	[M+H]+	Lactones	Delta valerolactones			705-86-2	HMDB37116	BioDeepDB	1	pos	1.20655e+07	1.12466e+07	1.19733e+07	3.52854e+07
M522T879	NCGC00385512-01!5-hydroxy-2-(3-hydroxy-4-methoxyphenyl)-3,6-dimethoxy-7-[(2S,3R,4S,5S,6R)-3,4,5-trihydroxy-6-(hydroxymethyl)oxan-2-yl]oxychromen-4-one		522.148	878.7	522.137	19.2759	C24H26O13	[M-H2O+NH4]+							GNPS	1	pos	2.34028e+07	7.2008e+06	4.66909e+06	3.52727e+07
M265T337	Isoniazid alpha-ketoglutaric acid		265.069	337.1	265.07	3.39534	C11H11N3O5	[M]+	Pyridines and derivatives	Pyridinecarboxylic acids and derivatives	C16625		1152-31-4	HMDB0060663	BioDeepDB	1	pos	1.37423e+07	1.1098e+07	1.03262e+07	3.51665e+07
M272T690	N-lauroylsarcosine		272.222	690.1	271.215	1.17473	C15H29NO3	[M+H]+					97-78-9		MoNA	1	pos	1.14026e+07	1.15532e+07	1.21562e+07	3.5112e+07
M241T295	5-Methyl-2'-deoxycytidine		241.107	295.3	241.106	2.07377	C10H15N3O4	[M]-	Pyrimidine nucleosides	Pyrimidine 2'-deoxyribonucleosides	C03592		838-07-3	HMDB0002224	mzCloud	1	neg	1.10565e+07	1.33308e+07	1.07118e+07	3.50991e+07
M167T122	Synephrine		167.093	122.2	167.095	10.946	C9H13NO2	[M]+			C04548		94-07-5	HMDB0004826	OTCML	1	pos	1.06425e+07	1.19003e+07	1.25502e+07	3.5093e+07
M141T924_1	O-Phosphoethanolamine		140.976	923.6	141.019	0.328446	C2H8NO4P	[M]+	Organic phosphoric acids and derivatives	Phosphate esters	C00346	Lipid metabolism	1071-23-4	HMDB0000224	BioDeepDB	1	pos	1.34644e+07	1.08534e+07	1.07171e+07	3.5035e+07
M153T485	Ortho-Hydroxyphenylacetic acid		153.054	484.7	152.047	0.496555	C8H8O3	[M+H]+	Benzene and substituted derivatives	Phenylacetic acids	C05852	Amino acid metabolism	614-75-5	HMDB0000669	MoNA	1	pos	1.09609e+07	1.20191e+07	1.20284e+07	3.50084e+07
M796T84_2	Coenzyme Q9		795.626	84.3	794.621	2.73495	C54H82O4	[M+H]+	Prenol lipids	Quinone and hydroquinone lipids	C01967	Metabolism of cofactors and vitamins	303-97-9	HMDB0006707	BioDeepDB	1	pos	8.15459e+06	6.57648e+06	2.01807e+07	3.49117e+07
M157T945	Uracil 5-carboxylate		156.966	945.2	156.017	2.56994	C5H4N2O4	[M+H]+			C03030		23945-44-0		BioDeepDB	2	pos	2.21578e+07	7.09814e+06	5.63371e+06	3.48896e+07
M292T123	5-bromo-N-(4,5-dihydro-1H-imidazol-2-yl)quinoxalin-6-amine		292.022	122.5	291.012	8.44656	C11H10BrN5	[M+H]+							GNPS	1	pos	1.18441e+07	1.32861e+07	9.70461e+06	3.48348e+07
M393T588	Phe4Cl-Ser-OH		393.05	588.3	394.057	1.26561	C17H15ClN2O7	[M-H]-							BioDeepDB	1	neg	1.09807e+07	1.1361e+07	1.21948e+07	3.45366e+07
M261T796	3,7-dimethyl-1-(5-oxohexyl)purine-2,6-dione		261.127	796.1	278.138	12.4707	C13H18N4O3	[M+H-H2O]+							GNPS	1	pos	1.09314e+07	3.61856e+06	1.99865e+07	3.45364e+07
M114T114	Methimazole		114.027	114.5	114.025	17.5397	C4H6N2S	[M]+	Azolines	Imidazolines	C07190		60-56-0	HMDB0014901	BioDeepDB	1	pos	1.04867e+07	1.15329e+07	1.2511e+07	3.45306e+07
M199T220	O-Phosphothreonine		199.024	220.3	199.025	3.51717	C4H10NO6P	[M]+	Carboxylic acids and derivatives	Amino acids, peptides, and analogues	C12147	Metabolism of cofactors and vitamins	1114-81-4	HMDB0011185	BioDeepDB	1	pos	1.36378e+07	1.87719e+07	1.98061e+06	3.43904e+07
M200T903	Butylate		200.148	903	217.15	26.6503	C11H23NOS	[M+H-H2O]+	Pesticides/Herbicides		C14323		2008-41-5		mzCloud	1	pos	1.55202e+07	3.81391e+06	1.50541e+07	3.43882e+07
M205T639	4-Hydroxy-3-(3-methyl-2-butenyl)acetophenone		205.123	639.1	204.115	1.92201	C13H16O2	[M+H]+	Organooxygen compounds	Carbonyl compounds	C10702		26932-05-8/35816-89-8	HMDB0030770	MoNA	2	pos	1.17523e+07	1.05291e+07	1.2091e+07	3.43724e+07
M219T258	8-Methoxykynurenate		219.05	258.2	219.053	1.40186	C11H9NO4	[M]+	Quinolines and derivatives	Quinoline carboxylic acids	C05830	Amino acid metabolism	2929-14-8	HMDB0060426	BioDeepDB	1	pos	1.14789e+07	1.3719e+07	9.13681e+06	3.43347e+07
M459T510	Desmethyl thiosildenafil		459.16	510.4	476.166	2.83957	C21H28N6O3S2	[M+H-H2O]+	Counterfeit Drug (Therapeutic); Sports Doping Drugs						mzCloud	1	pos	1.43676e+07	9.04695e+06	1.0906e+07	3.43205e+07
M577T397	Didymin		577.183	396.9	594.195	8.18112	C28H34O14	[M+H-H2O]+	<U+916E><U+7C7B>				14259-47-3		OTCML	1	pos	1.41421e+07	6.5239e+06	1.36485e+07	3.43145e+07
M140T34_4	Tropinone		140.107	33.8	139.1	2.14122	C8H13NO	[M+H]+			C00783	Biosynthesis of other secondary metabolites	532-24-1		BioDeepDB	1	pos	1.17889e+07	1.32303e+07	9.26499e+06	3.42842e+07
M332T118	4-[2-cyano-2-(2-pyridyl)vinyl]phenyl thiophene-2-carboxylate		332.061	118.2	332.062	3.75935	C19H12N2O2S	[M]+							mzCloud	1	pos	1.16191e+07	1.04876e+07	1.21247e+07	3.42314e+07
M134T93	Isochavicol		134.082	93	134.073	1.61417	C9H10O	[M]+			C20464	Biosynthesis of other secondary metabolites	20649-39-2 539-12-8		BioDeepDB	1	pos	1.17714e+07	1.1258e+07	1.11481e+07	3.41775e+07
M384T107	Lacto-N-biose I		384.15	106.9	383.143	0.0961292	C14H25NO11	[M+H]+	Organooxygen compounds	Carbohydrates and carbohydrate conjugates	C06372		50787-09-2	HMDB0006575	BioDeepDB	1	pos	8.61683e+06	1.45052e+07	1.1011e+07	3.4133e+07
M235T438	Arecoline hydrobromide		235.024	437.8	235.021	11.9562	C8H14BrNO2	[M]+	<U+751F><U+7269><U+78B1><U+7C7B>				300-08-3		OTCML	1	pos	1.134e+07	1.19443e+07	1.08475e+07	3.41319e+07
M311T595	13(S)-HpOTrE		311.222	595.2	310.214	0.0765631	C18H30O4	[M+H]+			C04785	Lipid metabolism	67597-26-6		BioDeepDB	2	pos	1.0126e+07	1.17626e+07	1.21778e+07	3.40665e+07
M218T76	gamma-L-Glutamyl-D-alanine		218.094	76.4	218.09	15.5896	C8H14N2O5	[M]+			C03738				BioDeepDB	1	pos	9.77691e+06	8.0763e+06	1.61563e+07	3.40095e+07
M503T425_1	Amcinonide		503.244	424.6	502.572	0.313327	C28H35FO7	[M+H]+	Organooxygen compounds	Alcohols and polyols			51022-69-6	HMDB0014433	GNPS	1	pos	1.17082e+07	1.28163e+07	9.3815e+06	3.39059e+07
M223T34_1	N(alpha)-gamma-L-Glutamylhistamine		223.119	33.8	240.122	18.0801	C10H16N4O3	[M+H-H2O]+			C04138				BioDeepDB	1	pos	9.78883e+06	1.03429e+07	1.37614e+07	3.38932e+07
M429T633_2	N-(7,8-dimethoxy-2-oxo-2H-chromen-3-yl)-4a,5,8-trihydroxy-N-methyl-4a,5,8,8a-tetrahydro-4H-1,2-benzoxazine-3-carboxamide		429.128	633.3	446.133	6.30042	C21H22N2O9	[M+H-H2O]+	Endogenous Metabolites; Natural Products/Medicines						mzCloud	1	pos	5.07427e+06	4.80632e+06	2.39879e+07	3.38685e+07
M273T189	CHLORMEZANONE		273.024	188.8	273.023	3.14286	C11H12ClNO3S	[M]+					80-77-3		BioDeepDB	1	pos	3.16564e+06	1.03115e+07	2.03764e+07	3.38535e+07
M347T379	Nifedipine		347.125	379.2	346.116	2.94995	C17H18N2O6	[M+H]+	Pyridines and derivatives	Hydropyridines	C07266		21829-25-4	HMDB0015247	BioDeepDB	2	pos	1.09963e+07	1.14905e+07	1.13456e+07	3.38323e+07
M389T389	Ethanone		389.12	389.1	408.142	8.07462	C20H24O9	[M-H2O-H]-	<U+918C><U+7C7B>				80358-06-1		OTCML	1	neg	1.15375e+07	1.03169e+07	1.19573e+07	3.38117e+07
M321T394	Dimefuron		321.11	394	338.115	9.44847	C15H19ClN4O3	[M+H-H2O]+	Pesticides/Herbicides		C18783		34205-21-5		mzCloud	1	pos	1.12301e+07	1.08995e+07	1.16685e+07	3.37981e+07
M909T919	NCGC00381088-01_C42H54O23_alpha-D-Glucopyranoside, 3-O-[(2E)-3-(4-hydroxyphenyl)-1-oxo-2-propen-1-yl]-beta-D-fructofuranosyl O-6-deoxy-alpha-L-mannopyranosyl-(1->4)-O-6-deoxy-alpha-L-mannopyranosyl-(1->3)-4-O-[(2E)-3-(4-hydroxyphenyl)-1-oxo-2-propen-1-yl]-		909.275	919.3	926.306	25.5742	C42H54O23	[M+H-H2O]+							GNPS	1	pos	1.73276e+07	7.95293e+06	8.44597e+06	3.37265e+07
M121T395	Acetophenone		121.065	394.5	120.058	1.02424	C8H8O	[M+H]+	Organooxygen compounds	Carbonyl compounds	C07113		98-86-2	HMDB0033910	mzCloud	1	pos	1.08242e+07	1.14118e+07	1.147e+07	3.37061e+07
M316T313	3'-O-Methyltricetin		316.076	313.1	316.058	9.25093	C16H12O7	[M-H2O+NH4]+			C19739				BioDeepDB	1	pos	1.14635e+07	1.12044e+07	1.10318e+07	3.36997e+07
M273T34_1	1-Dehydro-[6]-gingerdione		273.146	33.8	290.152	4.51774	C17H22O4	[M+H-H2O]+			C17746	Biosynthesis of other secondary metabolites			BioDeepDB	1	pos	9.25691e+06	9.21524e+06	1.52107e+07	3.36829e+07
M454T483	PC(6_0_6_0)		454.243	482.8	453.249	29.345	C20H40NO8P	[M+H]+							BioDeepDB	1	pos	1.48293e+07	8.48073e+06	1.03497e+07	3.36597e+07
M371T474	Trazodone		371.149	473.6	371.151	5.11923	C19H22ClN5O	[M]+	Diazinanes	Piperazines	C07156		19794-93-5	HMDB0014794	BioDeepDB	1	pos	1.03062e+07	1.19335e+07	1.13304e+07	3.35701e+07
M399T941	NCGC00380630-01!3,5-dichloro-2-(2,4-dihydroxy-6-methoxycarbonylphenoxy)-6-methoxy-4-methylbenzoic acid		398.991	940.7	416.007	21.4009	C17H14Cl2O8	[M+H-H2O]+							GNPS	1	pos	1.13296e+07	1.39105e+07	8.29843e+06	3.35385e+07
M419T352_2	Fenvalerate		419.13	351.9	419.129	3.05086	C25H22ClNO3	[M]+	Fatty Acyls	Fatty acid esters	C10988		51630-58-1	HMDB0031791	mzCloud	1	pos	3.68285e+06	8.4308e+06	2.14163e+07	3.35299e+07
M471T97	MK-886		471.074	96.9	472.082	2.59832	C27H34ClNO2S	[M-H]-	Benzene and substituted derivatives	Halobenzenes					MoNA	1	neg	1.08181e+07	1.09064e+07	1.17962e+07	3.35207e+07
M263T454	Parthenin		263.128	454.1	262.12	0.763241	C15H18O4	[M+H]+			C09523		508-59-8		BioDeepDB	2	pos	1.10508e+07	1.06873e+07	1.17275e+07	3.34656e+07
M497T142_2	[6-Hydroxy-8-methyl-3-[3,4,5-trihydroxy-6-(hydroxymethyl)oxan-2-yl]oxy-9,10-dioxatetracyclo[4.3.1.02,5.03,8]decan-2-yl]methyl 4-hydroxybenzoate		497.159	141.8	496.158	13.1789	C23H28O12	[M+H]+	<U+841C><U+7C7B>				39011-91-1		OTCML	1	pos	2.03461e+07	734889	1.23352e+07	3.34162e+07
M171T122	Metronidazole		171.066	122.2	171.064	7.01485	C6H9N3O3	[M]+	Azoles	Imidazoles	C07203		443-48-1	HMDB0015052	MoNA	1	pos	1.10932e+07	1.07591e+07	1.1513e+07	3.33654e+07
M603T502_2	SSR146977		603.252	501.5	620.268	14.5015	C35H42Cl2N4O2	[M+H-H2O]+							mzCloud	1	pos	1.06016e+07	1.05509e+07	1.21699e+07	3.33224e+07
M102T92	1-Aminocyclopropanecarboxylic acid		102.056	91.9	101.048	0.194608	C4H7NO2	[M+H]+	Carboxylic acids and derivatives	Amino acids, peptides, and analogues	C01234	Amino acid metabolism	22059-21-8	HMDB0036458	BioDeepDB	1	pos	1.94467e+06	1.67308e+07	1.46168e+07	3.32923e+07
M331T503	Eurycomalactone		331.154	502.7	348.157	12.8218	C19H24O6	[M+H-H2O]+	<U+841C><U+7C7B>		C08759		23062-24-0		OTCML	1	pos	9.53809e+06	1.17539e+07	1.19945e+07	3.32865e+07
M563T336	dTDP-5-dimethyl-L-lyxose		563.101	336.2	562.096	5.28502	C17H28N2O15P2	[M+H]+			C12481				BioDeepDB	1	pos	1.08858e+07	1.10755e+07	1.13248e+07	3.32861e+07
M150T469	D-Cathinone		150.092	468.9	149.084	2.82494	C9H11NO	[M+H]+	Endogenous Metabolites; Drugs of Abuse/Illegal Drugs		C08301	Amino acid metabolism	71031-15-7		mzCloud	1	pos	1.18169e+07	9.33783e+06	1.21232e+07	3.32779e+07
M375T397	Haloperidol		375.14	397.1	375.14	0.533134	C21H23ClFNO2	[M]+	Organooxygen compounds	Carbonyl compounds	C01814		52-86-8	HMDB0014645	BioDeepDB	1	pos	9.83988e+06	1.26692e+07	1.07598e+07	3.32689e+07
M251T511	Coenzyme Q1		251.127	510.7	250.121	1.13515	C14H18O4	[M+H]+	Endogenous Metabolites						mzCloud	1	pos	1.09754e+07	1.18154e+07	1.03652e+07	3.3156e+07
M375T644	2-{2-[(2Z)-pent-2-en-1-yl]-3-{[3,4,5-trihydroxy-6-(hydroxymethyl)oxan-2-yl]oxy}cyclopentyl}acetic acid		375.201	643.6	374.194	0.650161	C18H30O8	[M+H]+	Endogenous Metabolites; Natural Products/Medicines						mzCloud	1	pos	1.13438e+07	1.12154e+07	1.04792e+07	3.30383e+07
M383T925	MMV687807		383.019	924.7	383.015	9.72408	C15H8ClF6NO2	[M]+							MoNA	1	pos	1.14654e+07	1.14458e+07	1.01114e+07	3.30226e+07
M213T343	Pinosylvin		213.076	342.6	212.084	0.0871459	C14H12O2	[M+H]+			C01745	Biosynthesis of other secondary metabolites	102-61-4 / 22139-77-1		BioDeepDB	1	pos	1.12503e+07	1.08865e+07	1.08493e+07	3.29861e+07
M373T483	(2E,4E)-5-[(7R,8S)-7-Hydroxy-4-methoxycarbonyl-9-methyl-11-oxo-10-oxatricyclo[6.3.2.01,7]tridec-3-en-9-yl]-2-methylpenta-2,4-dienoic acid		373.165	482.8	390.168	13.08	C21H26O7	[M+H-H2O]+	<U+841C><U+7C7B>				82601-41-0		OTCML	1	pos	1.04205e+07	1.11619e+07	1.13249e+07	3.29073e+07
M236T103	N1,N1-dimethyl-4-[3-(methylthio)-4,5-dihydro-1H-1,2,4-triazol-5-yl]aniline		236.113	102.8	236.11	14.9622	C11H16N4S	[M]+							mzCloud	1	pos	1.10884e+07	1.10522e+07	1.07512e+07	3.28918e+07
M276T280	N-Acetylmuramate		276.108	279.9	293.111	16.0589	C11H19NO8	[M+H-H2O]+	Organooxygen compounds	Carbohydrates and carbohydrate conjugates	C02713	Carbohydrate metabolism	61633-75-8/10597-89-4	HMDB0060493	MoNA	2	pos	1.09175e+07	1.13671e+07	1.05534e+07	3.28379e+07
M173T858	MBZP		173.137	858.4	190.147	15.9677	C12H18N2	[M+H-H2O]+	Drugs of Abuse/Illegal Drugs						mzCloud	1	pos	5.71795e+06	5.17439e+06	2.18987e+07	3.2791e+07
M522T521_1	GTP		521.985	521.1	522.991	3.59397	C10H16N5O14P3	[M-H]-	Purine nucleotides	Purine ribonucleotides	C00044	Metabolism of cofactors and vitamins; Transport and catabolism; Nucleotide metabolism; Folding, sorting and degradation	86-01-1	HMDB0001273	BioDeepDB	1	neg	1.08844e+07	1.04648e+07	1.13944e+07	3.27436e+07
M182T441	Harman		182.084	440.8	182.084	3.8334	C12H10N2	[M]+			C09209		486-84-0	HMDB0035196	OTCML	1	pos	8.06506e+06	1.02732e+07	1.4398e+07	3.27363e+07
M396T365	APIGENIN TRIACETATE		396.092	364.5	396.085	18.386	C21H16O8	[M]+					3316-46-9		BioDeepDB	1	pos	1.00106e+07	1.10736e+07	1.16399e+07	3.27241e+07
M253T322	Tyrosyl-Alanine		253.119	322.1	252.111	0.857266	C12H16N2O4	[M+H]+	Carboxylic acids and derivatives	Amino acids, peptides, and analogues				HMDB0029098	mzCloud	1	pos	1.08084e+07	9.99755e+06	1.18877e+07	3.26936e+07
M190T143	Homocitrulline		190.119	143.3	189.111	2.23018	C7H15N3O3	[M+H]+	Carboxylic acids and derivatives	Amino acids, peptides, and analogues	C02427		1190-49-4	HMDB0000679	BioDeepDB	1	pos	1.07042e+07	1.10752e+07	1.09054e+07	3.26848e+07
M276T93	Sudan II		276.123	93.1	276.126	11.455	C18H16N2O	[M]+			C19526		3118-97-6		OTCML	1	pos	9.78553e+06	1.17269e+07	1.11456e+07	3.2658e+07
M335T103	Neochlorogenic acid		335.086	103	354.095	27.1274	C16H18O9	[M-H2O-H]-			C17147		c("906-33-2", "202650-88-2")		mzCloud	1	neg	1.07989e+07	1.18225e+07	1.0036e+07	3.26574e+07
M141T95	2-Methoxyhydroquinone		141.055	94.9	140.047	0.575221	C7H8O3	[M+H]+							BioDeepDB	1	pos	7.64981e+06	7.30728e+06	1.76762e+07	3.26332e+07
M369T341	O-Feruloylgalactarate		369.077	341	386.085	0.720716	C16H18O11	[M+H-H2O]+			C03156				BioDeepDB	1	pos	1.04739e+07	1.05876e+07	1.15394e+07	3.26008e+07
M565T466_1	dTDP-D-galactose		565.093	465.8	564.076	17.7387	C16H26N2O16P2	[M+H]+	Pyrimidine nucleotides	Pyrimidine nucleotide sugars	C02097		5817-97-0	HMDB0006876	BioDeepDB	1	pos	9.20679e+06	9.66502e+06	1.37266e+07	3.25984e+07
M166T253	Coixol		166.05	253.3	165.043	1.62	C8H7NO3	[M+H]+	<U+751F><U+7269><U+78B1><U+7C7B>				532-91-2	HMDB0036582	OTCML	1	pos	1.04933e+07	1.10367e+07	1.10585e+07	3.25885e+07
M627T121_1	Delphin		627.171	121.2	627.156	8.96725	C27H31O17	[M-H2O+NH4]+	Flavonoids	Flavonoid glycosides	C16312	Biosynthesis of other secondary metabolites	17670-06-3	HMDB0030693	BioDeepDB	1	pos	1.0862e+07	1.00323e+07	1.15725e+07	3.24668e+07
M309T393	Dihydrosterigmatocystin		309.073	393.2	326.079	4.31613	C18H14O6	[M+H-H2O]+			C20445				BioDeepDB	1	pos	1.13844e+07	1.06746e+07	1.03623e+07	3.24213e+07
M260T170	3-amino-2,7,9-trimethylpyrido[3',2'_4,5]thieno[3,2-d]pyrimidin-4(3H)-one		260.077	169.7	260.073	13.5279	C12H12N4OS	[M]+							mzCloud	1	pos	1.16802e+07	1.02468e+07	1.04014e+07	3.23285e+07
M161T807	N-Formyl-L-aspartate		161.033	807.1	161.032	1.86298	C5H7NO5	[M]-	Carboxylic acids and derivatives	Amino acids, peptides, and analogues	C01044	Amino acid metabolism	19427-28-2	HMDB0060495	MoNA	1	neg	1.08971e+07	1.05466e+07	1.07421e+07	3.21858e+07
M153T297	FAPy-adenine		153.066	297.3	153.065	0.0926696	C5H7N5O	[M]+	Diazines	Pyrimidines and pyrimidine derivatives	C06502		5122-36-1	HMDB0004816	BioDeepDB	1	pos	1.01738e+07	1.13917e+07	1.05866e+07	3.21522e+07
M127T928_2	1-Naphthol		127.051	927.6	144.058	4.99013	C10H8O	[M+H-H2O]+	Naphthalenes	Naphthols and derivatives	C11714		90-15-3	HMDB0012138	BioDeepDB	1	pos	9.85774e+06	1.09692e+07	1.13087e+07	3.21357e+07
M211T34_2	1-(2,6-difluorobenzyl)piperidine hydrochloride		211.119	33.8	211.117	8.26121	C12H15F2N	[M]+							mzCloud	1	pos	9.13951e+06	9.33099e+06	1.35689e+07	3.20394e+07
M387T282	Secoxyloganin		387.134	282.5	404.132	23.4338	C17H24O11	[M+H-H2O]+	<U+841C><U+7C7B>				58822-47-2		OTCML	1	pos	2.13931e+07	4.37373e+06	6.23487e+06	3.20017e+07
M297T846	5'-Methylthioadenosine		297.242	846.3	297.09	4.97132	C11H15N5O3S	[M]-	5'-deoxyribonucleosides	5'-deoxy-5'-thionucleosides	C00170	Amino acid metabolism; Metabolism of terpenoids and polyketides	2457-80-9	HMDB0001173	BioDeepDB	2	neg	1.03967e+07	1.82034e+07	3.39014e+06	3.19902e+07
M611T452_2	Leukotriene C4-d5		611.323	451.8	628.319	18.4837	C30H40D5N3O9S	[M+H-H2O]+							BioDeepDB	1	pos	1.21264e+07	7.05886e+06	1.27786e+07	3.19639e+07
M171T111	MLS001049034-01!1-phenylpyrrole-2-carbaldehyde		171.066	111.4	171.068	16.4493	C11H9NO	[M]+							GNPS	1	pos	9.87318e+06	7.08736e+06	1.49897e+07	3.19502e+07
M537T576	Dendroamide C		537.096	576.2	536.097	15.8386	C21H24N6O5S3	[M+H]+							GNPS	1	pos	1.37301e+07	5.79674e+06	1.24211e+07	3.19479e+07
M699T568_3	Salvianolic acid L		699.133	568.4	718.153	3.13948	C36H30O16	[M-H2O-H]-	Naphthalenes	Phenylnaphthalenes				HMDB0037370	MoNA	1	neg	6.01774e+06	9.22964e+06	1.66864e+07	3.19338e+07
M503T425_2	Purmorphamine		503.256	424.6	520.259	9.06041	C31H32N6O2	[M+H-H2O]+					483367-10-8		BioDeepDB	1	pos	1.3897e+07	6.76451e+06	1.12536e+07	3.19151e+07
M401T474	N1-(2-Methoxyphenyl)-2-({2-[(2-methoxyanilino)carbothioyl]hydrazino}carbonyl)hydrazine-1-carbothioamide		401.086	473.8	420.104	1.3964	C17H20N6O3S2	[M-H2O-H]-							mzCloud	1	neg	1.28364e+07	1.05804e+07	8.47924e+06	3.1896e+07
M963T85_1	2-{1-[5-({5-[(3,5-dihydroxy-4-methoxy-6-methyloxan-2-yl)oxy]-4-methoxy-6-methyloxan-2-yl}oxy)-11-hydroxy-2,15-dimethyltetracyclo[8.7.0.0??,???.0?a?a,?a???]heptadec-7-en-14-yl]ethoxy}-6-({[3,4,5-trihydroxy-6-(hydroxymethyl)oxan-2-yl]oxy}methyl)oxane-3,4,5-triol		962.516	85	962.509	7.22591	C47H78O20	[M]+	Endogenous Metabolites; Natural Products/Medicines						mzCloud	1	pos	1.27355e+07	1.25457e+07	6.60763e+06	3.18888e+07
M397T294	N-[5-methyl-2-(trifluoromethyl)-3-furyl]-N'-(2-{[3-(trifluoromethyl)-2-pyridinyl]amino}ethyl)urea		397.111	294.1	396.102	3.85042	C15H14F6N4O2	[M+H]+							mzCloud	1	pos	1.07815e+07	1.03005e+07	1.07871e+07	3.18691e+07
M467T330_1	Kuromanine		467.074	329.9	484.077	9.83783	C21H21ClO11	[M+H-H2O]+	<U+82B1><U+9752><U+7D20><U+7C7B>				7084-24-4		OTCML	1	pos	8.31427e+06	1.14219e+07	1.21036e+07	3.18397e+07
M147T137	Dihydroxyfumaric acid hydrate		147.064	137.2	148.07	7.31655	C4H4O6	[M-H]-					199926-38-0		BioDeepDB	1	neg	1.11862e+07	1.14538e+07	9.13337e+06	3.17734e+07
M197T231	MLS001201787-01!Giparmen		197.056	231.5	214.063	3.75436	C13H10O3	[M+H-H2O]+							GNPS	1	pos	1.03037e+07	1.02807e+07	1.11829e+07	3.17673e+07
M144T369	2-Naphthylamine		144.081	368.7	143.073	2.94279	C10H9N	[M+H]+	Naphthalenes		C02227		91-59-8	HMDB0041802	mzCloud	1	pos	9.74118e+06	1.0873e+07	1.11503e+07	3.17645e+07
M487T409	2,3-Dihydroxybutanedioic acid;methyl (1R,15S,18R)-17-ethyl-3,13-diazapentacyclo[13.3.1.02,10.04,9.013,18]nonadeca-2(10),4,6,8,16-pentaene-1-carboxylate		487.216	409.1	486.2	17.052	C25H30N2O8	[M+H]+	<U+751F><U+7269><U+78B1><U+7C7B>				4168-17-6		OTCML	1	pos	1.15269e+07	1.0011e+07	1.01285e+07	3.16664e+07
M273T460	Azatadine		273.168	459.8	290.178	11.2239	C20H22N2	[M+H-H2O]+	Benzocycloheptapyridines		C07774		3964-81-6	HMDB0014857	mzCloud	1	pos	1.01718e+07	1.086e+07	1.05795e+07	3.16114e+07
M193T536	2,3-Phenazinediamine		193.085	535.9	210.091	9.77642	C12H10N4	[M+H-H2O]+					655-86-7		MoNA	1	pos	9.67077e+06	1.11461e+07	1.0784e+07	3.16009e+07
M145T34_3	N-Acetylcadaverine		145.134	33.7	144.126	0.0297745	C7H16N2O	[M+H]+	Carboxylic acids and derivatives	Carboxylic acid derivatives			32343-73-0	HMDB0002284	BioDeepDB	1	pos	7.75802e+06	2.18196e+07	2.00995e+06	3.15876e+07
M151T454	2-Methoxy-4-vinylphenol		151.076	454.1	150.068	1.98576	C9H10O2	[M+H]+	Phenols	Methoxyphenols	C17883		7786-61-0	HMDB0013744	BioDeepDB	1	pos	9.40896e+06	1.15193e+07	1.0648e+07	3.15762e+07
M333T266_1	2-[(4-cyclopropyl-5-hydroxy-4H-1,2,4-triazol-3-yl)sulfanyl]-1-(2,3-dihydro-1,4-benzodioxin-6-yl)-1-ethanone		333.08	265.6	333.078	5.62424	C15H15N3O4S	[M]+							mzCloud	1	pos	9.46736e+06	1.0682e+07	1.13683e+07	3.15177e+07
M199T129_1	4-Chlorobenzophenone		199.024	128.7	216.034	13.8606	C13H9ClO	[M+H-H2O]+					134-85-0		MoNA	1	pos	1.3467e+07	3.91236e+06	1.41311e+07	3.15105e+07
M356T353	Jatrorrhizine hydrochloride		356.105	352.5	373.108	11.9291	C20H20ClNO4	[M+H-H2O]+	<U+751F><U+7269><U+78B1><U+7C7B>				6681-15-8		OTCML	1	pos	1.06775e+07	9.56169e+06	1.11817e+07	3.14209e+07
M138T929	Salicylamide		138.055	928.6	137.048	0.173843	C7H7NO2	[M+H]+	Phenols	1-hydroxy-4-unsubstituted benzenoids			65-45-2	HMDB0015687	BioDeepDB	1	pos	2.37249e+07	3.51376e+06	4.17587e+06	3.14146e+07
M345T175	MMV676501		344.922	175.3	344.92	5.14969	C11H5Cl2N3O2S2	[M]+							MoNA	1	pos	1.00553e+07	9.40817e+06	1.19483e+07	3.14117e+07
M341T644	Desmethylxanthohumol		341.138	643.6	340.131	0.51592	C20H20O5	[M+H]+	Linear 1,3-diarylpropanoids	Chalcones and dihydrochalcones	C16416	Biosynthesis of other secondary metabolites	115063-39-3	HMDB0030610	BioDeepDB	1	pos	9.8432e+06	1.13722e+07	1.01021e+07	3.13175e+07
M146T927	Isoquinoline N-oxide		146.06	927.2	145.053	0.821221	C9H7NO	[M+H]+					1532-72-5		BioDeepDB	1	pos	1.03511e+07	1.10506e+07	9.89171e+06	3.12934e+07
M433T416	Medicocarpin		433.149	416.2	432.142	0.093927	C22H24O9	[M+H]+	Isoflavonoids	Furanoisoflavonoids	C16223		52766-70-8	HMDB0033855	BioDeepDB	2	pos	7.43077e+06	1.09171e+07	1.29313e+07	3.12791e+07
M126T65_2	1-Methylhistamine		126.103	65.1	125.095	3.73212	C6H11N3	[M+H]+	Organonitrogen compounds	Amines	C05127	Amino acid metabolism	501-75-7	HMDB0000898	BioDeepDB	1	pos	1.08563e+07	1.18655e+07	8.53875e+06	3.12606e+07
M259T112	2,2-Dichloro-N-(2,6-diethylphenyl)acetamide		259.058	111.8	259.053	18.6463	C12H15Cl2NO	[M]+							mzCloud	1	pos	8.90428e+06	1.07882e+07	1.15505e+07	3.1243e+07
M387T548	N-2-(4-{[(2,6-Dimethoxy-4-pyrimidinyl)amino]sulfonyl}phenyl)-2-furamide		387.07	547.9	404.079	4.70447	C17H16N4O6S	[M+H-H2O]+	Endogenous Metabolites						mzCloud	1	pos	9.36568e+06	1.00522e+07	1.17911e+07	3.1209e+07
M233T34_2	cis-N-Methyl-(S)-7,8,13,14-tetrahydroprotoberberine		233.151	33.9	250.16	2.85651	C18H20N	[M+H-H2O]+			C05318				BioDeepDB	1	pos	9.6112e+06	9.82179e+06	1.16629e+07	3.10959e+07
M225T424	Sinapate		225.076	423.6	224.069	0.550925	C11H12O5	[M+H]+	Cinnamic acids and derivatives	Hydroxycinnamic acids and derivatives	C00482	Biosynthesis of other secondary metabolites	c("530-59-6", "7362-37-0")	HMDB0032616	mzCloud	1	pos	1.11938e+07	9.59906e+06	1.02885e+07	3.10814e+07
M365T518	4MeC13SPC		365.179	517.6	384.197	0.944403	C20H32O5S	[M-H2O-H]-							MoNA	1	neg	1.15898e+07	1.09601e+07	8.46396e+06	3.10138e+07
M163T461	m-Coumaric acid		163.039	460.9	164.047	3.8273	C9H8O3	[M-H]-	Cinnamic acids and derivatives	Hydroxycinnamic acids and derivatives	C12621	Amino acid metabolism	588-30-7/14755-02-3	HMDB0001713	BioDeepDB	2	neg	9.93903e+06	1.14468e+07	9.57792e+06	3.09637e+07
M371T530	Isradipine		371.15	530.4	371.388	5.33261	C19H21N3O5	[M]+	Benzoxadiazoles				75695-93-1	HMDB0014415	mzCloud	1	pos	1.02489e+07	9.12355e+06	1.15499e+07	3.09224e+07
M293T884	Myristyl sulfate		293.179	884.5	294.186	1.71958	C14H30O4S	[M-H]-	Personal Care Products/Cosmetics; Extractables/Leachables; Therapeutics/Prescription Drugs						mzCloud	1	neg	5.8855e+06	1.21215e+07	1.28055e+07	3.08124e+07
M299T246	Byakangelicol		299.087	246.3	316.095	0.488152	C17H16O6	[M+H-H2O]+	<U+9999><U+8C46><U+7D20><U+7C7B>		C16925		26091-79-2		OTCML	1	pos	1.2135e+07	6.41645e+06	1.22521e+07	3.08035e+07
M589T269_1	PPAHWQWZRRHSCD-QMMSDIQLSA-L		589.022	269	608.04	1.00166	C16H24N2Na2O16P2	[M-H2O-H]-					148296-43-9		BioDeepDB	1	neg	5.2599e+06	2.09031e+07	4.5123e+06	3.06753e+07
M185T193	2-[3-methyl-2-(methylimino)-4-oxo-1,3-thiazolan-5-yl]acetic acid		185.033	192.8	202.041	5.8308	C7H10N2O3S	[M+H-H2O]+							mzCloud	1	pos	1.10447e+07	9.48637e+06	1.01018e+07	3.06329e+07
M351T713	6-Ketoprostaglandin E1		351.215	713.2	368.22	0.166091	C20H32O6	[M+H-H2O]+	Fatty Acyls	Eicosanoids	C05962	Lipid metabolism	67786-53-2	HMDB0004241	BioDeepDB	1	pos	9.98936e+06	1.07469e+07	9.87878e+06	3.06151e+07
M369T374	AB-FUBINACA metabolite 3		369.149	374.4	369.149	0.894673	C20H20FN3O3	[M]-	Drugs of Abuse/Illegal Drugs; Sports Doping Drugs						mzCloud	1	neg	1.03231e+07	9.8433e+06	1.04459e+07	3.06123e+07
M390T474	His-Ile-OH		390.164	473.9	390.154	15.4749	C18H22N4O6	[M]+							BioDeepDB	1	pos	9.36393e+06	1.00872e+07	1.11564e+07	3.06075e+07
M333T454	NCGC00160255-01!CONVOLICINE		333.159	453.8	333.158	3.53334	C18H23NO5	[M]+							GNPS	1	pos	8.15366e+06	8.59505e+06	1.38582e+07	3.0607e+07
M175T108	2-Isopropyl-3-oxosuccinate		175.072	108.5	174.053	2.94211	C7H10O5	[M+H]+	Keto acids and derivatives	Short-chain keto acids and derivatives	C04236	Amino acid metabolism		HMDB0012149	BioDeepDB	1	pos	9.44073e+06	1.11059e+07	1.00283e+07	3.05748e+07
M321T198	Digallate		321.024	198	322.033	3.81278	C14H10O9	[M-H]-	Benzene and substituted derivatives	1-hydroxy-2-unsubstituted benzenoids	C01572		536-08-3		MetaDNA	2	neg	8.95256e+06	1.04633e+07	1.10849e+07	3.05008e+07
M193T510	Jasmonic acid		193.123	509.7	210.126	24.5129	C12H18O3	[M+H-H2O]+	Fatty Acyls	Lineolic acids and derivatives	C08491	Lipid metabolism; Signal transduction	59366-47-1 / 6894-38-8	HMDB0032797	BioDeepDB	2	pos	9.96541e+06	1.05446e+07	9.84305e+06	3.03531e+07
M580T94	Leucoside		580.133	94.5	580.143	16.41	C26H28O15	[M]+	<U+916E><U+7C7B>				27661-51-4		OTCML	1	pos	1.21109e+07	1.04452e+07	7.72959e+06	3.02857e+07
M201T124	4-Fumarylacetoacetate		201.052	123.8	200.032	0.647594	C8H8O6	[M+H]+			C01061	Amino acid metabolism	28613-33-4		BioDeepDB	1	pos	1.04708e+07	1.01229e+07	9.64754e+06	3.02412e+07
M133T89	Ureidopropionic acid		133.06	89.3	132.054	1.97004	C4H8N2O3	[M+H]+	Organic carbonic acids and derivatives	Ureas	C02642	Metabolism of cofactors and vitamins; Metabolism of other amino acids; Nucleotide metabolism	462-88-4	HMDB0000026	BioDeepDB	1	pos	1.55075e+07	6.9232e+06	7.7753e+06	3.0206e+07
M317T471	Verimol A		317.138	470.5	316.131	0.472192	C18H20O5	[M+H]+	Benzene and substituted derivatives	Benzoic acids and derivatives			212516-34-2	HMDB0038324	mzCloud	1	pos	9.56196e+06	1.02941e+07	1.03436e+07	3.01997e+07
M461T399_1	NCGC00380656-01!2-[7-acetyloxy-5-chloro-3-[(1E,3E)-3,5-dimethylhepta-1,3-dienyl]-7-methyl-6,8-dioxoisoquinolin-2-yl]propanoic acid		461.161	398.8	461.161	0.834208	C24H28ClNO6	[M]-							GNPS	1	neg	1.00127e+07	1.16999e+07	8.4833e+06	3.01959e+07
M664T880	NCGC00386078-01_C36H63N3O9_(3S,6R,9S,12R,15S,18R)-3,9,15-Tri[(2S)-2-butanyl]-6,12,18-triisopropyl-4,10,16-trimethyl-1,7,13-trioxa-4,10,16-triazacyclooctadecane-2,5,8,11,14,17-hexone		664.457	880.1	681.456	11.5935	C36H63N3O9	[M+H-H2O]+							GNPS	1	pos	1.44783e+07	7.90393e+06	7.81137e+06	3.01936e+07
M304T410	6beta-Hydroxytestosterone		304.205	409.6	304.204	3.61598	C19H28O3	[M]+	Steroids and steroid derivatives	Androstane steroids	C14497		62-99-7	HMDB0006259	BioDeepDB	1	pos	1.47614e+07	178676	1.52482e+07	3.01882e+07
M633T501_2	(2R,3R,3aS,4R,6S,7R,12R,13aR)-3,4,6,7,13a-pentakis(acetyloxy)-2,9,9,12-tetramethyl-5-methylidene-8,13-dioxo-1H,2H,3H,3aH,4H,5H,6H,7H,8H,9H,12H,13H,13aH-cyclopenta[12]annulen-2-yl acetate		633.264	501.2	650.257	21.5991	C32H42O14	[M+H-H2O]+	Endogenous Metabolites; Natural Products/Medicines						mzCloud	1	pos	9.83341e+06	1.06613e+07	9.61376e+06	3.01084e+07
M139T74	Succinylacetone		139.039	74.1	158.058	6.61687	C7H10O4	[M-H2O-H]-					51568-18-4	HMDB00635	BioDeepDB	1	neg	9.17357e+06	9.69302e+06	1.12059e+07	3.00725e+07
M209T33	alpha-Asarone		209.119	32.7	208.11	7.65115	C12H16O3	[M+H]+	<U+82EF><U+4E19><U+7D20><U+7C7B>		C17846		2883-98-9	HMDB0031469	OTCML	1	pos	1.54798e+07	9.50133e+06	5.07403e+06	3.00552e+07
M284T105	Wogonin		284.061	104.8	284.068	26.6615	C16H12O5	[M]+	Endogenous Metabolites		C10197		632-85-9		mzCloud	1	pos	1.18596e+07	1.19973e+07	6.16224e+06	3.00191e+07
M181T485	Coniferyl alcohol		181.087	484.7	180.079	3.44587	C10H12O3	[M+H]+	Phenols	Methoxyphenols	C00590	Biosynthesis of other secondary metabolites	458-35-5 / 32811-40-8 458-35-5	HMDB0012915	BioDeepDB	1	pos	9.66579e+06	9.85731e+06	1.04898e+07	3.00129e+07
M153T253	Isovanillin		153.055	253.1	152.047	3.13613	C8H8O3	[M+H]+	<U+915A><U+7C7B>				621-59-0		OTCML	1	pos	9.24604e+06	9.17621e+06	1.15713e+07	2.99936e+07
M216T224_2	5-(Difluoromethoxy)-2-mercapto-1H-benzimidazole		216.018	223.6	216.017	6.52606	C8H6F2N2OS	[M]+					97963-62-7		MoNA	1	pos	9.40296e+06	1.02726e+07	1.03066e+07	2.99821e+07
M294T105	Aristololactam		294.082	105.4	293.069	19.3824	C17H11NO4	[M+H]+	<U+751F><U+7269><U+78B1><U+7C7B>				13395-02-3		OTCML	1	pos	1.1181e+07	9.6181e+06	9.14963e+06	2.99488e+07
M120T282	indoline		120.081	282	119.164	0.205795	C8H9N	[M+H]+	Organonitrogen compounds	Amines			496-15-1/		MoNA	1	pos	3.505e+06	1.32678e+07	1.31554e+07	2.99282e+07
M470T454	18alpha-GLYCYRRHETINIC ACID		470.334	454.1	470.34	10.8645	C30H46O4	[M]+					1449-05-4		BioDeepDB	1	pos	9.9906e+06	9.2964e+06	1.06368e+07	2.99238e+07
M863T85	Viridamide A		862.588	85	862.147	2.74723	C46H79N5O10	[M+H]+	Carboxylic acids and derivatives	Amino acids, peptides, and analogues					GNPS	1	pos	1.09702e+07	9.28924e+06	9.65709e+06	2.99166e+07
M129T981	Methyl 4-oxo-2-pentenoate		129.055	980.8	128.047	2.94354	C6H8O3	[M+H]+							BioDeepDB	1	pos	7.76309e+06	8.40703e+06	1.35629e+07	2.9733e+07
M332T213	Mitomycin A		332.12	212.6	349.127	1.10201	C16H19N3O6	[M+H-H2O]+			C21161				BioDeepDB	1	pos	1.0671e+07	5.54217e+06	1.35035e+07	2.97167e+07
M127T600	Maltol		127.039	599.7	126.032	0.0403891	C6H6O3	[M+H]+	Pyrans	Pyranones and derivatives	C11918		118-71-8	HMDB0030776	BioDeepDB	2	pos	3.30356e+06	2.20943e+07	4.30409e+06	2.97019e+07
M483T911	NCGC00384736-01_C30H44O5_(24E)-3-Oxolanosta-8,24-diene-21,26-dioic acid		483.326	911.4	484.319	29.5897	C30H44O5	[M-H]-							GNPS	1	neg	9.84082e+06	9.95788e+06	9.89628e+06	2.9695e+07
M139T924_3	2,3-Diaminopropanoic acid hydrochloride		139.498	924.2	140.035	1.65826	C3H9ClN2O2	[M]+					54897-59-5		BioDeepDB	1	pos	1.18576e+07	1.10364e+07	6.62946e+06	2.95235e+07
M212T286	6-Ethoxy-2-mercaptobenzothiazole		212.019	286.1	211.013	2.98043	C9H9NOS2	[M+H]+					120-53-6		MoNA	1	pos	7.31776e+06	1.01221e+07	1.20829e+07	2.95228e+07
M261T190	Furafylline		261.102	190.1	260.091	0.525637	C12H12N4O3	[M+H]+					80288-49-9		BioDeepDB	1	pos	1.55542e+07	7.03213e+06	6.9299e+06	2.95162e+07
M225T705	Piceatannol		225.057	704.7	244.074	9.28652	C14H12O4	[M-H2O-H]-	Stilbenes		C05901		10083-24-6	HMDB0004215	mzCloud	1	neg	1.13482e+07	1.44853e+07	3.66397e+06	2.94975e+07
M547T394_1	7,15-bis(3,4-dimethoxyphenyl)-19-oxa-4,18-diazahexacyclo[10.6.1.0?a,??a.0?l,???.0?a???,?a???.0?a???,?a???]nonadec-8-en-12-ol		547.284	394	546.273	6.46289	C32H38N2O6	[M+H]+	Endogenous Metabolites; Natural Products/Medicines						mzCloud	1	pos	1.1814e+07	6.50207e+06	1.10856e+07	2.94016e+07
M265T92	Amiloride hydrochloride (Midamor)		265.023	91.6	265.025	4.3893	C6H9Cl2N7O	[M]+							GNPS	1	pos	1.03501e+07	9.95086e+06	9.06716e+06	2.93681e+07
M355T431	Proquinazid		355.023	431.5	372.033	7.99164	C14H17IN2O2	[M+H-H2O]+					189278-12-4		MoNA	1	pos	9.50162e+06	9.46132e+06	1.03495e+07	2.93125e+07
M261T277_1	MLS000574962-01!		261.003	276.9	259.995	3.11725	C12H9BrN2	[M+H]+							GNPS	1	pos	9.13818e+06	9.31556e+06	1.08057e+07	2.92594e+07
M177T120	5-phenyl-1,3,4-thiadiazol-2-amine		177.04	119.8	177.036	24.4694	C8H7N3S	[M]+							mzCloud	1	pos	1.08715e+07	9.86602e+06	8.49753e+06	2.92351e+07
M327T642	Ajmaline		327.215	642.2	326.199	26.588	C20H26N2O2	[M+H]+	Ajmaline-sarpagine alkaloids		C06542	Biosynthesis of other secondary metabolites	4360-12-7	HMDB0015495	BioDeepDB	1	pos	9.58456e+06	1.06663e+07	8.95527e+06	2.92061e+07
M105T97	(R)-3-Hydroxybutyric acid		105.055	97.5	104.047	1.3925	C4H8O3	[M+H]+	Hydroxy acids and derivatives	Beta hydroxy acids and derivatives	C01089	Carbohydrate metabolism	625-72-9 / 300-85-6	HMDB0000011	BioDeepDB	1	pos	9.99785e+06	8.98463e+06	1.01622e+07	2.91447e+07
M203T253_2	L-Leucyl-L- Alanine		203.14	253.3	202.132	0.136931	C9H18N2O3	[M+H]+					7298-84-2		BioDeepDB	1	pos	9.14157e+06	9.9964e+06	9.96857e+06	2.91066e+07
M294T243	AH 8532		294.154	242.9	294.15	15.3284	C16H23ClN2O	[M]+	Drugs of Abuse/Illegal Drugs						mzCloud	1	pos	8.77625e+06	9.854e+06	1.04487e+07	2.90789e+07
M337T99	6-Deoxy-8-O-methylrabelomycin; 3-Hydroxy-8-methoxy-3-methyl-3,4-dihydro-1,7,12(2H)-tetraphenetrione		337.111	98.6	336.1	0.984711	C20H16O5	[M+H]+							BioDeepDB	1	pos	8.02652e+06	1.43693e+07	6.67274e+06	2.90686e+07
M124T34_2	4-Amino-m-cresol		124.076	33.8	123.068	2.31046	C7H9NO	[M+H]+					2835-99-6		BioDeepDB	1	pos	8.84423e+06	8.72746e+06	1.14949e+07	2.90666e+07
M180T593	4-Hydroxyphenylpyruvic acid		180.044	593.4	180.042	0.530861	C9H8O4	[M]+	Benzene and substituted derivatives	Phenylpyruvic acid derivatives	C01179	Amino acid metabolism; Metabolism of cofactors and vitamins; Biosynthesis of other secondary metabolites	156-39-8	HMDB0000707	BioDeepDB	2	pos	2.5367e+06	2.58126e+06	2.39354e+07	2.90534e+07
M137T149	Imidazol-5-yl-pyruvate		137.027	148.5	154.038	23.1049	C6H6N2O3	[M+H-H2O]+			C03277	Amino acid metabolism			BioDeepDB	2	pos	8.44791e+06	9.59095e+06	1.10125e+07	2.90514e+07
M363T299	W-15-d4		363.117	298.8	380.126	4.12902	C19H17[2]H4ClN2O2S	[M+H-H2O]+	Drugs of Abuse/Illegal Drugs						mzCloud	1	pos	9.69404e+06	9.74088e+06	9.59331e+06	2.90282e+07
M137T558	4-Hydroxybenzoic acid		137.023	558	138.032	7.29802	C7H6O3	[M-H]-	Benzene and substituted derivatives	Benzoic acids and derivatives	C00156	Metabolism of cofactors and vitamins	99-96-7/456-23-5	HMDB0000500	BioDeepDB	2	neg	4.2173e+06	1.33267e+07	1.14463e+07	2.89903e+07
M373T584	(1'S)-Averantin		373.165	583.8	372.121	1.06604	C20H20O7	[M+H]+			C20499				BioDeepDB	1	pos	9.0374e+06	9.32924e+06	1.05775e+07	2.89441e+07
M271T76	N-((4-chlorophenyl)carbamothioyl)benzamide		271.009	75.6	290.028	2.47734	C14H11ClN2OS	[M-H2O-H]-							BioDeepDB	1	neg	1.03938e+07	1.05086e+07	8.03769e+06	2.89401e+07
M981T920_1	2-Hydroxy-7-methoxy-5-methyl-1-naphthoyl-CoA		981.269	920.2	981.178	5.84651	C34H46N7O19P3S	[M]+			C20842				BioDeepDB	1	pos	1.07922e+07	8.42231e+06	9.71427e+06	2.89288e+07
M603T485_1	Irinotecan hydrochloride		603.235	484.7	622.256	3.68513	C33H39ClN4O6	[M-H2O-H]-	<U+751F><U+7269><U+78B1><U+7C7B>				100286-90-6		OTCML	1	neg	9.09991e+06	1.28082e+07	6.98249e+06	2.88906e+07
M343T455	Sertraline HCl		342.698	454.9	342.691	19.5508	C17H18Cl3N	[M]+	Organonitrogen compounds	Amines			79559-97-0/		GNPS	1	pos	9.7703e+06	9.24312e+06	9.85575e+06	2.88692e+07
M223T254_2	1-(2-methoxy-4-nitrophenyl)pyrrolidine		223.107	253.9	222.1	1.875	C11H14N2O3	[M+H]+							mzCloud	1	pos	1.00341e+07	9.889e+06	8.94245e+06	2.88655e+07
M114T76	N-Methylhydantoin		114.04	76.2	114.043	21.0452	C4H6N2O2	[M]+	Azolines	Imidazolines	C02565	Amino acid metabolism	616-04-6	HMDB0003646	BioDeepDB	1	pos	1.75943e+07	6.26468e+06	4.98178e+06	2.88408e+07
M297T833	Nonadecanoic acid		297.243	833.2	298.287	1.43607	C19H38O2	[M-H]-	Fatty Acyls	Fatty acids and conjugates	C16535		646-30-0	HMDB0000772	BioDeepDB	1	neg	1.78437e+07	6.14235e+06	4.84169e+06	2.88278e+07
M342T94	Alpha-Lactose		342.141	94.5	342.116	3.9344	C12H22O11	[M]+	Organooxygen compounds	Carbohydrates and carbohydrate conjugates	C00243	Carbohydrate metabolism; Membrane transport	63-42-3	HMDB0000186	BioDeepDB	1	pos	9.64034e+06	9.92551e+06	9.25894e+06	2.88248e+07
M135T483	2,4-Dimethylbenzaldehyde		135.081	483.2	134.073	2.6581	C9H10O	[M+H]+	Benzene and substituted derivatives	Benzoyl derivatives			15764-16-6	HMDB0032142	mzCloud	1	pos	8.9463e+06	9.72836e+06	1.00545e+07	2.87292e+07
M629T135_2	Haploperozide		629.199	134.9	646.211	7.73326	C28H38O17	[M+H-H2O]+							MoNA	1	pos	4.73633e+06	1.18487e+07	1.21351e+07	2.87201e+07
M257T742	Lauric isopropanolamide		257.231	742	257.235	16.6357	C15H31NO2	[M]+					142-54-1		MoNA	1	pos	9.24663e+06	1.09614e+07	8.47732e+06	2.86853e+07
M294T596	(2'E,4'Z,8E)-Colneleic acid		294.214	595.8	294.219	17.6742	C18H30O3	[M]+	Fatty Acyls	Fatty acids and conjugates	C19827		52761-34-9	HMDB0030995	BioDeepDB	1	pos	8.61492e+06	9.78345e+06	1.02513e+07	2.86497e+07
M324T124	JWH 018		324.165	123.7	341.178	15.8264	C24H23NO	[M+H-H2O]+	Drugs of Abuse/Illegal Drugs				209414-07-3		mzCloud	1	pos	8.87086e+06	1.02446e+07	9.5001e+06	2.86155e+07
M131T926	(R)-Pantolactone		130.522	925.8	130.063	1.36245	C6H10O3	[M+H]+			C01012		599-04-2		BioDeepDB	1	pos	1.00351e+07	8.06836e+06	1.05076e+07	2.8611e+07
M458T746	MLS001076861-01!		458.055	745.9	457.046	4.50605	C21H20BrN3O2S	[M+H]+							GNPS	1	pos	8.911e+06	8.71994e+06	1.09611e+07	2.8592e+07
M165T578	Eugenol		165.081	578.1	164.084	29.8032	C10H12O2	[M+H]+	Phenols	Methoxyphenols	C10453	Biosynthesis of other secondary metabolites	97-53-0	HMDB0005809	BioDeepDB	2	pos	8.39063e+06	9.64191e+06	1.05462e+07	2.85788e+07
M164T94	1-Deoxynojirimycin		164.092	94.3	163.084	1.21883	C6H13NO4	[M+H]+	<U+751F><U+7269><U+78B1><U+7C7B>		C16843		19130-96-2		OTCML	1	pos	8.2493e+06	8.96064e+06	1.12997e+07	2.85096e+07
M393T395	NCGC00168813-03_C20H24O8_1H-2-Benzopyran-6-acetic acid, 8a-ethenyloctahydro-5-hydroxy-7-[[2-(hydroxymethyl)-1-oxo-2-propen-1-yl]oxy]-alpha,4-bis(methylene)-3-oxo-, methyl ester, (5R,6S,7S,8aR)-		393.154	395.2	392.147	0.015953	C20H24O8	[M+H]+							GNPS	1	pos	9.58635e+06	1.00252e+07	8.87427e+06	2.84859e+07
M177T453	Acetosyringone		177.055	452.5	196.074	0.0564796	C10H12O4	[M-H2O-H]-			C10664		2478-38-8		mzCloud	1	neg	6.52376e+06	1.49255e+07	7.02437e+06	2.84736e+07
M293T796	9(S)-HPODE		293.212	796.3	312.23	0.375156	C18H32O4	[M-H2O-H]-	Fatty Acyls	Lineolic acids and derivatives	C14827	Lipid metabolism	29774-12-7	HMDB0006940	BioDeepDB	1	neg	5.34671e+06	9.65991e+06	1.34665e+07	2.84731e+07
M197T96	L-Dopa		197.064	95.7	197.069	2.00255	C9H11NO4	[M]-	Carboxylic acids and derivatives	Amino acids, peptides, and analogues	C00355	Amino acid metabolism; Biosynthesis of other secondary metabolites	59-92-7	HMDB0000181	BioDeepDB	1	neg	9.55489e+06	1.0055e+07	8.77685e+06	2.83867e+07
M449T460	Cyanidin 3-glucoside		449.108	459.9	449.108	0.2437	C21H21O11	[M]+	Flavonoids	Flavonoid glycosides	C08604	Biosynthesis of other secondary metabolites	7084-24-4	HMDB0030684	BioDeepDB	1	pos	3.50936e+06	1.25512e+07	1.22923e+07	2.83529e+07
M163T250	trans-2-Hydroxycinnamate		163.038	249.8	164.047	14.8677	C9H8O3	[M-H]-	Cinnamic acids and derivatives	Hydroxycinnamic acids and derivatives	C01772	Amino acid metabolism; Biosynthesis of other secondary metabolites	c("614-60-8", "583-17-5")	HMDB0002641	mzCloud	2	neg	9.5341e+06	9.13128e+06	9.6501e+06	2.83155e+07
M407T269	8-O-Acetylharpagide		407.15	269.2	406.148	11.5142	C17H26O11	[M+H]+	<U+841C><U+7C7B>				6926-14-3		OTCML	1	pos	9.23058e+06	1.02645e+07	8.80344e+06	2.82985e+07
M292T102	3-methoxy-2-phenyl-4H-furo[2,3-h]chromen-4-one		292.073	101.8	292.074	1.22871	C18H12O4	[M]+	Endogenous Metabolites; Natural Products/Medicines						mzCloud	1	pos	1.14556e+07	1.32833e+07	3.54653e+06	2.82854e+07
M405T619	Difenoconazole		405.061	618.9	405.065	9.37355	C19H17Cl2N3O3	[M]+	Pesticides/Herbicides		C18459		119446-68-3		mzCloud	1	pos	6.44046e+06	8.93939e+06	1.28635e+07	2.82434e+07
M349T278	Asn-Lys-OH		349.125	278.1	368.133	28.6172	C15H20N4O7	[M-H2O-H]-							BioDeepDB	1	neg	9.56693e+06	9.78365e+06	8.88642e+06	2.8237e+07
M301T985	(S,E)-Zearalenone		301.139	984.7	318.147	0.112905	C18H22O5	[M+H-H2O]+	Macrolides and analogues	Zearalenones	C09981		17924-92-4	HMDB0031752	BioDeepDB	1	pos	1.72919e+07	7.41103e+06	3.52865e+06	2.82316e+07
M373T364	Biocytin		373.184	363.7	372.183	16.8174	C16H28N4O4S	[M+H]+	Carboxylic acids and derivatives	Amino acids, peptides, and analogues	C05552	Metabolism of cofactors and vitamins	576-19-2	HMDB0003134	mzCloud	2	pos	8.06426e+06	1.10717e+07	9.06574e+06	2.82017e+07
M414T712	Perfluorooctanoic acid		414.068	712.2	414.068	1.93205	C8HF15O2	[M]-	Carboxylic acids and derivatives	Alpha-halocarboxylic acids and derivatives			335-67-1	HMDB0059587	MoNA	1	neg	9.12562e+06	9.45786e+06	9.5612e+06	2.81447e+07
M313T310	Dihydrodemethylsterigmatocystin		313.092	309.9	312.063	8.80901	C17H12O6	[M+H]+			C20444				BioDeepDB	1	pos	9.02098e+06	9.29157e+06	9.82509e+06	2.81376e+07
M229T95_1	Fludioxonil		229.021	95.2	248.04	0.392976	C12H6F2N2O2	[M-H2O-H]-			C18462		131341-86-1		BioDeepDB	1	neg	9.06273e+06	9.92522e+06	9.14062e+06	2.81286e+07
M224T975	Methyl jasmonate		223.987	974.6	224.141	4.91733	C13H20O3	[M]+	Fatty Acyls	Lineolic acids and derivatives	C11512	Lipid metabolism	1211-29-6 / 39924-52-2	HMDB0036583	BioDeepDB	2	pos	1.91549e+07	4.1302e+06	4.84263e+06	2.81277e+07
M285T385	(R,S)-Coclaurine		285.17	384.5	285.137	28.1161	C17H19NO3	[M]+			C06348		486-39-5		BioDeepDB	1	pos	8.80216e+06	9.19978e+06	9.98232e+06	2.79843e+07
M317T103	MLS002153903-01!Piperlongumine20069-09-4		317.128	103.2	317.126	4.02769	C17H19NO5	[M]+							GNPS	1	pos	9.89813e+06	1.04483e+07	7.63755e+06	2.7984e+07
M428T655	(24R,24(1)R)-Fucosterol epoxide		428.337	655.3	428.365	0.00183047	C29H48O2	[M]+			C03910				BioDeepDB	1	pos	1.59413e+07	6.33166e+06	5.68432e+06	2.79573e+07
M126T38_1	Dimethyl trisulfide		125.962	37.9	125.963	13.4962	C2H6S3	[M]+	Organic trisulfides		C08372		3658-80-8	HMDB0013780	BioDeepDB	1	pos	4.06182e+06	3.06592e+06	2.07845e+07	2.79122e+07
M413T352	AS-186b		413.162	352.4	414.448	3.68579	C23H26O7	[M-H]-	Organooxygen compounds	Ethers			133806-59-4/		MoNA	1	neg	1.16664e+07	4.92309e+06	1.12653e+07	2.78548e+07
M301T572	Myricetin		301.034	572	318.038	14.0648	C15H10O8	[M+H-H2O]+	Flavonoids	Flavones	C10107	Biosynthesis of other secondary metabolites	529-44-2	HMDB0002755	BioDeepDB	2	pos	8.00426e+06	9.39518e+06	1.04197e+07	2.78191e+07
M262T97	3-Deazaneplanocin A		262.104	97.2	262.107	11.409	C12H14N4O3	[M]+					102052-95-9		BioDeepDB	1	pos	7.13303e+06	1.03579e+07	1.03058e+07	2.77967e+07
M447T633_1	Glycitin		447.125	633.3	446.121	6.26222	C22H22O10	[M+H]+	<U+916E><U+7C7B>		C16195		40246-10-4		OTCML	1	pos	1.2903e+07	1.05377e+07	4.33843e+06	2.77791e+07
M184T293	Normetanephrine		184.097	292.5	183.089	1.75994	C9H13NO3	[M+H]+	Phenols	Methoxyphenols	C05589	Amino acid metabolism	97-31-4	HMDB0000819	BioDeepDB	1	pos	9.15908e+06	9.62556e+06	8.94644e+06	2.77311e+07
M167T406	Epinepetalactone		167.107	406.3	166.099	2.45679	C10H14O2	[M+H]+	Prenol lipids	Terpene lactones			17257-15-7	HMDB0035063	BioDeepDB	1	pos	8.95812e+06	9.97292e+06	8.79637e+06	2.77274e+07
M233T950	Citrinin		233.07	950	250.084	29.459	C13H14O5	[M+H-H2O]+	Benzopyrans		C16765		518-75-2	HMDB0041857	BioDeepDB	2	pos	7.44187e+06	1.48998e+06	1.87874e+07	2.77193e+07
M281T88_3	2'-O-methylinosine		281.088	87.9	282.253	4.77982	C11H14N4O5	[M-H]-	Organooxygen compounds	Alcohols and polyols					MoNA	1	neg	8.60141e+06	1.00186e+07	9.05908e+06	2.76791e+07
M189T137	(Z)-But-1-ene-1,2,4-tricarboxylate		189.04	137.4	188.032	1.09639	C7H8O6	[M+H]+	Carboxylic acids and derivatives	Tricarboxylic acids and derivatives	C04002	Amino acid metabolism		HMDB0060320	BioDeepDB	1	pos	8.63794e+06	9.00316e+06	9.92927e+06	2.75704e+07
M183T487	p-Fluorophenylalanine		183.072	487.5	183.07	13.1096	C9H10FNO2	[M]+			C11217		51-65-0		BioDeepDB	1	pos	1.02696e+07	1.0518e+07	6.76652e+06	2.75541e+07
M599T560	3-Hydroxy-2-methyl-4-[(7-oxo-7H-furo[3,2-g]chromen-4-yl)oxy]-2-butanyl 6-O-[(2R,3R,4R)-3,4-dihydroxy-4-(hydroxymethyl)tetrahydro-2-furanyl]-?-D-glucopyranoside		599.211	559.9	598.19	23.4535	C27H34O15	[M+H]+							mzCloud	1	pos	8.25178e+06	9.64397e+06	9.65797e+06	2.75537e+07
M627T121_2	NCGC00347692-02!5,6-dibenzoyloxy-7-methoxycarbonyl-1-[3,4,5-trihydroxy-6-(hydroxymethyl)oxan-2-yl]oxy-1,4a,5,6,7,7a-hexahydrocyclopenta[c]pyran-4-carboxylic acid		627.183	121.1	644.174	25.8516	C31H32O15	[M+H-H2O]+							MoNA	1	pos	9.37115e+06	8.32291e+06	9.80121e+06	2.74953e+07
M252T426	p-Hydroxytriamterene		252.095	426.1	269.103	1.48357	C12H11N7O	[M+H-H2O]+					1226-52-4		BioDeepDB	1	pos	1.05991e+07	9.72712e+06	7.08514e+06	2.74113e+07
M234T122	Lenacil		234.134	122.4	234.137	10.6776	C13H18N2O2	[M]+	Pesticides/Herbicides		C11200		2164-08-1		mzCloud	1	pos	8.82536e+06	8.94924e+06	9.6059e+06	2.73805e+07
M109T926	chlorotrimethylsilane		109.023	926	108.642	0.388304	C3H9ClSi	[M+H]+	Organometalloid compounds	Organosilicon compounds			75-77-4 /		BioDeepDB	1	pos	2.41743e+06	2.21706e+07	2.77661e+06	2.73647e+07
M235T34_2	Pentylone		235.119	33.9	235.121	8.69099	C13H17NO3	[M]+	Drugs of Abuse/Illegal Drugs; Sports Doping Drugs						mzCloud	1	pos	7.49857e+06	7.83709e+06	1.19936e+07	2.73292e+07
M152T797	4-Aminosalicylate		152.034	796.6	153.043	10.6818	C7H7NO3	[M-H]-	Benzene and substituted derivatives	Benzoic acids and derivatives	C02518		65-49-6	HMDB0014378	mzCloud	1	neg	5.66822e+06	3.50319e+06	1.81506e+07	2.7322e+07
M407T484	Clindamycin		407.171	484.4	424.18	2.61806	C18H33ClN2O5S	[M+H-H2O]+	Carboxylic acids and derivatives	Amino acids, peptides, and analogues	C06914		18323-44-9	HMDB0015321	mzCloud	1	pos	9.35923e+06	8.43615e+06	9.51134e+06	2.73067e+07
M131T278	4-Acetylbutyrate		131.07	278.2	130.063	1.29839	C6H10O3	[M+H]+	Fatty Acyls	Fatty acids and conjugates	C02129		3128-06-1/NA	HMDB0061881	MoNA	1	pos	8.65912e+06	8.21319e+06	1.04203e+07	2.72926e+07
M153T33	Mandelic acid		153.091	32.7	152.047	0.819933	C8H8O3	[M+H]+	Benzene and substituted derivatives		C01984		90-64-2 / 17199-29-0	HMDB0000703	BioDeepDB	1	pos	6.92392e+06	1.14213e+07	8.91654e+06	2.72618e+07
M688T889	N-Succinimidyl [tris(2,4,6-trimethoxyphenyl)phosphonio]acetate		688.208	888.5	688.216	11.9025	C33H39NO13P	[M]+					226409-58-1		BioDeepDB	1	pos	4.05002e+06	1.89048e+07	4.27345e+06	2.72283e+07
M168T121_2	3-Methoxyanthranilate		168.066	121.2	167.058	0.859015	C8H9NO3	[M+H]+	Benzene and substituted derivatives	Benzoic acids and derivatives	C05831	Amino acid metabolism	3177-80-8	HMDB0060374	BioDeepDB	1	pos	2.93946e+06	1.24341e+07	1.17928e+07	2.71664e+07
M365T372_1	SC-58125		365.036	371.6	384.056	2.76685	C17H12F4N2O2S	[M-H2O-H]-			C11705		162054-19-5		BioDeepDB	1	neg	9.00832e+06	8.64321e+06	9.4522e+06	2.71037e+07
M213T500	4-Methyl-5-oxo-2-pentyl-2,5-dihydro-3-furancarboxylic acid		213.113	499.7	212.105	3.61499	C11H16O4	[M+H]+							BioDeepDB	1	pos	8.30576e+06	9.34259e+06	9.41953e+06	2.70679e+07
M210T230	Glucaric acid		210.038	229.9	210.038	1.42831	C6H10O8	[M]+	Organooxygen compounds	Carbohydrates and carbohydrate conjugates	C00818	Carbohydrate metabolism	25525-21-7/87-73-0	HMDB0000663	MoNA	1	pos	9.20257e+06	8.92125e+06	8.93349e+06	2.70573e+07
M145T435_1	Ethyl levulinate		145.086	434.7	144.079	1.92816	C7H12O3	[M+H]+	Keto acids and derivatives	Gamma-keto acids and derivatives			539-88-8	HMDB0040433	mzCloud	1	pos	9.51039e+06	8.43252e+06	9.0689e+06	2.70118e+07
M413T519	Genistin		413.086	518.9	432.106	2.20293	C21H20O10	[M-H2O-H]-	Isoflavonoids	Isoflavonoid O-glycosides	C09126		529-59-9	HMDB0033988	BioDeepDB	1	neg	8.72284e+06	9.32051e+06	8.92973e+06	2.69731e+07
M281T112	Asp-Phe		281.107	112.1	280.106	14.7993	C13H16N2O5	[M+H]+					13433-09-5	HMDB00706	BioDeepDB	1	pos	9.12992e+06	8.41218e+06	9.42928e+06	2.69714e+07
M117T705	Succinic acid		117.017	705.2	118.027	11.9779	C4H6O4	[M-H]-	Carboxylic acids and derivatives	Dicarboxylic acids and derivatives	C00042	Carbohydrate metabolism; Energy metabolism; Metabolism of cofactors and vitamins; Amino acid metabolism	110-15-6	HMDB0000254	BioDeepDB	2	neg	1.40514e+07	5.3447e+06	7.55922e+06	2.69553e+07
M655T501_1	(2S,3R,4R,5R,6S)-4,5-dihydroxy-2-{[(1S,2S,4S,5S,6R,10S)-2-(hydroxymethyl)-10-{[(2S,3R,4S,5S,6R)-3,4,5-trihydroxy-6-(hydroxymethyl)oxan-2-yl]oxy}-3,9-dioxatricyclo[4.4.0.0??,???]dec-7-en-5-yl]oxy}-6-methyloxan-3-yl (2E)-3-(4-hydroxyphenyl)prop-2-enoate		655.229	501.2	654.216	8.30065	C30H38O16	[M+H]+	Endogenous Metabolites; Natural Products/Medicines						mzCloud	1	pos	7.67061e+06	1.14584e+07	7.78943e+06	2.69185e+07
M116T747	L-Norvaline		116.069	746.6	117.079	12.8691	C5H11NO2	[M-H]-			C01826		6600-40-4		BioDeepDB	2	neg	3.05912e+06	1.02148e+07	1.36398e+07	2.69137e+07
M148T66	5,6-dimethyl-1H-benzotriazole		148.087	66	147.08	1.86857	C8H9N3	[M+H]+					4184-79-6		MoNA	1	pos	3.81939e+06	2.27795e+06	2.07976e+07	2.6895e+07
M210T441	MLS001076123-01!		210.157	440.8	210.159	9.01503	C9H18N6	[M]+							GNPS	1	pos	8.30442e+06	9.48486e+06	9.10436e+06	2.68936e+07
M527T113	6-Desmethoxy hormothamnione triacetate		527.158	112.9	526.148	0.0327671	C27H26O11	[M+H]+							BioDeepDB	1	pos	1.06246e+07	6.68776e+06	9.57304e+06	2.68854e+07
M355T263	2-Caffeoylisocitrate		355.063	262.9	354.059	0.0330047	C15H14O10	[M+H]+			C02927				BioDeepDB	1	pos	8.62546e+06	8.58775e+06	9.66407e+06	2.68773e+07
M180T357	Beta-D-Glucose		180.066	356.6	180.063	12.7733	C6H12O6	[M]+	Organooxygen compounds	Alcohols and polyols	C00221	Carbohydrate metabolism	492-61-5	HMDB0000516	MetaDNA	2	pos	8.42267e+06	9.13266e+06	9.31847e+06	2.68738e+07
M235T127	2-Morpholinothiobenzothiazole		235.029	126.9	252.039	10.5136	C11H12N2OS2	[M+H-H2O]+					102-77-2		MoNA	1	pos	8.69239e+06	9.79531e+06	8.38214e+06	2.68698e+07
M230T121	1-(2-Trifluoromethylphenyl)piperazine		230.103	120.6	230.103	0.360923	C11H13F3N2	[M]+	Drugs of Abuse/Illegal Drugs						mzCloud	1	pos	8.81429e+06	8.43387e+06	9.59774e+06	2.68459e+07
M256T96	Ketorolac		256.103	95.8	255.089	23.1313	C15H13NO3	[M+H]+	Organooxygen compounds	Carbonyl compounds	C07062		c("74103-06-3", "66635-83-4")	HMDB0014608	mzCloud	1	pos	9.02483e+06	7.89508e+06	9.89781e+06	2.68177e+07
M240T141	4-benzyl-2H-1,4-benzoxazin-3(4H)-one		240.108	141	239.095	26.2187	C15H13NO2	[M+H]+							mzCloud	1	pos	8.53977e+06	8.35061e+06	9.91699e+06	2.68074e+07
M178T358	3-(Allylsulfinyl)alanin		178.05	358.2	177.046	16.5122	C6H11NO3S	[M+H]+	<U+751F><U+7269><U+78B1><U+7C7B>				556-27-4	HMDB0033592	OTCML	1	pos	7.87612e+06	8.66906e+06	1.02562e+07	2.68013e+07
M763T919_3	[(2R,3S,4S,5R,6R)-3,4-dihydroxy-6-[(2S,3S,4S,5R)-3-hydroxy-2,5-bis(hydroxymethyl)-4-[(E)-3-(4-hydroxyphenyl)prop-2-enoyl]oxyoxolan-2-yl]oxy-5-[(E)-3-(4-hydroxyphenyl)prop-2-enoyl]oxyoxan-2-yl]methyl (E)-3-(4-hydroxyphenyl)prop-2-enoate		763.228	919.3	780.227	11.9023	C39H40O17	[M+H-H2O]+							MoNA	1	pos	1.25416e+07	8.69183e+06	5.48791e+06	2.67214e+07
M225T701	NP-007909		225.149	701.5	224.141	1.24136	C13H20O3	[M+H]+	Endogenous Metabolites; Natural Products/Medicines						mzCloud	1	pos	6.96952e+06	1.21201e+07	7.61506e+06	2.67047e+07
M204T239	Caulophylline		204.124	239.5	204.126	12.0662	C12H16N2O	[M]+	<U+751F><U+7269><U+78B1><U+7C7B>				486-86-2		OTCML	1	pos	8.4572e+06	8.95306e+06	9.29302e+06	2.67033e+07
M209T138	3-hydroxy-2-(hydroxymethyl)-2,3,3a,9a-tetrahydro-6H-furo[2',3'_4,5][1,3]oxazolo[3,2-a]pyrimidin-6-one		209.054	137.8	226.059	12.2579	C9H10N2O5	[M+H-H2O]+							mzCloud	1	pos	7.92966e+06	1.29836e+07	5.74471e+06	2.66579e+07
M370T101	2'-Deoxycytidine 5'-diphosphate sodium salt		370.171	101.3	387.18	2.87975	C9H15N3O10P2	[M+H-H2O]+					151151-32-5		BioDeepDB	1	pos	103380	1.30174e+07	1.35249e+07	2.66457e+07
M118T419	L-2,4-diaminobutyric acid		118.065	419	118.074	0.00625251	C4H10N2O2	[M]+	Carboxylic acids and derivatives	Amino acids, peptides, and analogues	C03283	Amino acid metabolism	1758-80-1	HMDB0006284	BioDeepDB	2	pos	9.24196e+06	9.03253e+06	8.34471e+06	2.66192e+07
M280T495	Metalaxyl		280.156	495.1	279.147	4.01206	C15H21NO4	[M+H]+	Carboxylic acids and derivatives	Amino acids, peptides, and analogues	C10947		57837-19-1	HMDB0031802	mzCloud	1	pos	8.84039e+06	8.95855e+06	8.81041e+06	2.66094e+07
M186T752	Secnidazole		186.185	751.7	185.181	14.9099	C7H11N3O3	[M+H]+	Organooxygen compounds	Alcohols and polyols			3366-95-8/		MoNA	1	pos	7.86655e+06	8.66632e+06	1.0064e+07	2.65969e+07
M263T158	4-(4-methoxyphenyl)-6-pyridin-4-yl-1,3,5-triazin-2(3H)-one		263.088	157.7	280.096	3.00908	C15H12N4O2	[M+H-H2O]+							mzCloud	1	pos	8.67308e+06	8.54101e+06	9.34829e+06	2.65624e+07
M276T125	N'-{6-[(5-chloro-3-pyridyl)oxy]-3-pyridyl}-N,N-dimethyliminoformamide		276.072	125.3	276.078	21.6928	C13H13ClN4O	[M]+							mzCloud	1	pos	7.01948e+06	7.60163e+06	1.1919e+07	2.65401e+07
M295T913	Indican		294.939	913.3	295.106	1.00425	C14H17NO6	[M]+			C08481		487-60-5		BioDeepDB	2	pos	1.17792e+07	1.0995e+07	3.73528e+06	2.65094e+07
M853T919_2	(S)-3-Hydroxyisobutyryl-CoA		853.163	919.1	853.152	2.93795	C25H42N7O18P3S	[M]+	Fatty Acyls	Fatty acyl thioesters	C06000	Amino acid metabolism	319440-43-2	HMDB0001052	BioDeepDB	1	pos	7.76186e+06	8.21447e+06	1.04311e+07	2.64074e+07
M164T634	Acetylcysteine		164.042	633.7	163.03	28.1879	C5H9NO3S	[M+H]+	Carboxylic acids and derivatives	Amino acids, peptides, and analogues	C06809		616-91-1	HMDB0001890	BioDeepDB	2	pos	3.97673e+06	1.71105e+07	5.3045e+06	2.63918e+07
M244T247	TOLFENAMIC ACID		244.046	246.9	261.056	9.08927	C14H12ClNO2	[M+H-H2O]+					13710-19-5		BioDeepDB	1	pos	7.14593e+06	7.72428e+06	1.14919e+07	2.63622e+07
M964T85	2'-O-Glucoginsenoside-Rf		963.553	85	962.545	1.03118	C48H82O19	[M+H]+					68406-27-9		MoNA	1	pos	9.43866e+06	8.13152e+06	8.76791e+06	2.63381e+07
M165T486	Isoeugenol		165.091	486.2	164.084	0.460352	C10H12O2	[M+H]+	Phenols	Methoxyphenols	C10469	Biosynthesis of other secondary metabolites	97-54-1	HMDB0005802	BioDeepDB	1	pos	8.09597e+06	8.73382e+06	9.459e+06	2.62888e+07
M187T421	10-hydroxy-2E-decenoic acid		187.133	421.4	186.126	0.0229594	C10H18O3	[M+H]+							BioDeepDB	1	pos	8.63201e+06	7.85845e+06	9.78952e+06	2.628e+07
M268T87	Formononetin		268.074	87.5	268.074	0	C16H12O4	[M]-	Isoflavonoids	O-methylated isoflavonoids	C00858		485-72-3	HMDB0005808	mzCloud	1	neg	9.65976e+06	9.33551e+06	7.23572e+06	2.6231e+07
M449T427	T2 Toxin		449.202	426.7	466.22	23.9669	C24H34O9	[M+H-H2O]+	Prenol lipids	Sesquiterpenoids	C09738		21259-20-1	HMDB0036600	MoNA	2	pos	8.83202e+06	7.5678e+06	9.80441e+06	2.62042e+07
M106T124	L-Serine		106.05	123.8	105.043	1.16084	C3H7NO3	[M+H]+	Carboxylic acids and derivatives	Amino acids, peptides, and analogues	C00065	Membrane transport; Metabolism of other amino acids; Lipid metabolism; Carbohydrate metabolism; Biosynthesis of other secondary metabolites; Translation; Amino acid metabolism; Energy metabolism	56-45-1	HMDB0000187	BioDeepDB	2	pos	8.27847e+06	8.52505e+06	9.38902e+06	2.61925e+07
M519T428	Prenyl glucoside		519.184	427.7	518.179	4.76903	C26H30O11	[M+H]+	Fatty Acyls	Fatty acyl glycosides	C09808		117861-55-9/52589-11-4	HMDB0031876	GNPS	1	pos	9.34095e+06	7.85261e+06	8.99538e+06	2.61889e+07
M281T454	3-[(3aS,8R,8aR)-8-hydroxy-6,8-dimethyl-3-methylidene-2-oxo-2H,3H,3aH,4H,5H,8H,8aH-cyclohepta[b]furan-7-yl]propanoic acid		281.138	454.1	280.131	0.178726	C15H20O5	[M+H]+	Endogenous Metabolites; Natural Products/Medicines						mzCloud	1	pos	8.80694e+06	7.88941e+06	9.46389e+06	2.61602e+07
M373T587	Tangeretin		373.128	586.7	372.121	1.0077	C20H20O7	[M+H]+	Flavonoids	O-methylated flavonoids	C10190		481-53-8	HMDB0030539	mzCloud	1	pos	6.52284e+06	9.04231e+06	1.05946e+07	2.61598e+07
M403T457	Pomiferin		403.161	457.2	420.157	27.1207	C25H24O6	[M+H-H2O]+			C10519		572-03-2		BioDeepDB	1	pos	1.22875e+07	1.27109e+07	1.1348e+06	2.61332e+07
M493T494	enalapril maleate		493.222	493.7	492.519	7.99517	C24H32N2O9	[M+H]+	Carboxylic acids and derivatives	Carboxylic acid derivatives			76095-16-4/		GNPS	1	pos	7.12573e+06	8.74547e+06	1.02558e+07	2.6127e+07
M143T113	Ectoine		143.082	112.8	142.074	0.0165511	C6H10N2O2	[M+H]+			C06231	Amino acid metabolism	96702-03-3		BioDeepDB	1	pos	8.59086e+06	9.30224e+06	8.21027e+06	2.61034e+07
M169T237	Glyphosate		169.013	236.8	169.014	5.32503	C3H8NO5P	[M]+			C01705		1071-83-6		MoNA	1	pos	7.98063e+06	9.23889e+06	8.80528e+06	2.60248e+07
M118T970	L-Aspartate-semialdehyde		118.047	970.3	117.043	20.1271	C4H7NO3	[M+H]+	Carboxylic acids and derivatives	Amines	C00441	Amino acid metabolism; Biosynthesis of other secondary metabolites	15106-57-7/2338-03-6	HMDB0012249	MetaDNA	2	pos	1.27292e+07	4.10242e+06	9.16728e+06	2.59989e+07
M317T350	Mitomycin		317.122	350.2	334.128	6.0986	C15H18N4O5	[M+H-H2O]+	Indoles and derivatives	Indolequinones	C06681		50-07-7	HMDB0014450	BioDeepDB	1	pos	9.01625e+06	8.54468e+06	8.4332e+06	2.59941e+07
M184T241	L-Homocysteic acid		184.026	241.1	183.02	8.02061	C4H9NO5S	[M+H]+	Carboxylic acids and derivatives	Amino acids, peptides, and analogues	C16511		14857-77-3	HMDB0002205	BioDeepDB	1	pos	9.75716e+06	9.63705e+06	6.59351e+06	2.59877e+07
M155T65_2	Arecoline		155.093	65.3	155.095	11.7929	C8H13NO2	[M]+			C10129		73069-28-9	HMDB0030353	OTCML	1	pos	7.70718e+06	6.9879e+06	1.12462e+07	2.59413e+07
M100T285	2-Pyrrolidinone		100.076	284.6	99.0684	2.99772	C5H9NO	[M+H]+	Pyrrolidines	Pyrrolidones	C11118		616-45-5/872-50-4	HMDB0002039	BioDeepDB	1	pos	6.80715e+06	7.21229e+06	1.19182e+07	2.59376e+07
M270T145	Imperatorin		270.082	144.9	270.089	26.3216	C16H14O4	[M]+	<U+9999><U+8C46><U+7D20><U+7C7B>		C09269		482-44-0	HMDB0034376	OTCML	1	pos	8.38374e+06	8.06542e+06	9.44846e+06	2.58976e+07
M146T197	(2R,5S)-2,5-Diaminohexanoate		146.118	197.2	146.106	3.78636	C6H14N2O2	[M]+			C05161	Amino acid metabolism			BioDeepDB	2	pos	8.15312e+06	8.75733e+06	8.96069e+06	2.58711e+07
M201T587	NCGC00381391-01_C11H22O3_1-(2-Hydroxyethyl)-2,2,6-trimethyl-1,4-cyclohexanediol		201.148	586.7	202.157	7.05233	C11H22O3	[M-H]-							MoNA	1	neg	8.07346e+06	9.0093e+06	8.78702e+06	2.58698e+07
M363T464	Rufloxacin		363.106	464.5	363.105	3.30482	C17H18FN3O3S	[M]+	Quinolines and derivatives	Quinoline carboxylic acids	C11240		101363-10-4	HMDB0042009	MoNA	1	pos	8.37934e+06	8.86829e+06	8.59839e+06	2.5846e+07
M439T389	MLS001158477-01!(2Z)-2-[(2,4-dimethoxyphenyl)methylidene]-6-[2-[(2S)-2-(hydroxymethyl)pyrrolidin-1-yl]-2-oxoethoxy]-1-benzofuran-3-one		439.162	389.1	439.163	2.73735	C24H25NO7	[M]+							GNPS	1	pos	2.71182e+06	1.13514e+07	1.17788e+07	2.58421e+07
M543T99	3-[5,7-dihydroxy-2-(4-hydroxyphenyl)-4-oxo-3,4-dihydro-2H-1-benzopyran-3-yl]-5,7-dihydroxy-2-(4-hydroxyphenyl)-3,4-dihydro-2H-1-benzopyran-4-one		543.133	98.9	542.121	7.23041	C30H22O10	[M+H]+	Endogenous Metabolites; Natural Products/Medicines						mzCloud	1	pos	8.68242e+06	4.93785e+06	1.21501e+07	2.57703e+07
M139T508	3-Acetyl-2,5-dimethylfuran		139.076	507.6	138.068	2.47661	C8H10O2	[M+H]+	Carbonyl compounds	Ketones			10599-70-9	HMDB0029563	mzCloud	1	pos	8.33251e+06	8.89135e+06	8.54467e+06	2.57685e+07
M148T253	L-Methionine S-oxide		148.04	253.1	165.046	7.66011	C5H11NO3S	[M+H-H2O]+	Endogenous Metabolites		C02989	Amino acid metabolism	3226-65-1		mzCloud	1	pos	1.17256e+07	7.69808e+06	6.34319e+06	2.57669e+07
M280T439	Pesticide4_Metalaxyl_C15H21NO4_N-(2,6-Dimethylphenyl)-N-(methoxyacetyl)-DL-alanine methyl ester		280.156	439.4	279.147	4.51837	C15H21NO4	[M+H]+					57837-19-1		GNPS	1	pos	8.6671e+06	8.35533e+06	8.72911e+06	2.57515e+07
M551T471	Benzyl sildenafil		551.229	470.8	550.236	26.8497	C28H34N6O4S	[M+H]+	Counterfeit Drug (Therapeutic); Illegal Additives						mzCloud	1	pos	1.01693e+07	8.26112e+06	7.29779e+06	2.57282e+07
M238T351	N3,N3-diethyl-1,1-dioxotetrahydro-1H-1lambda~6~-thiophene-3-sulfonamide		238.055	351.1	255.06	11.0671	C8H17NO4S2	[M+H-H2O]+							mzCloud	1	pos	1.66168e+07	4.54122e+06	4.56364e+06	2.57217e+07
M137T226	4-Methoxybenzaldehyde		137.06	226.5	136.052	0.00350682	C8H8O2	[M+H]+	Benzene and substituted derivatives	Benzoyl derivatives	C10761		123-11-5	HMDB0029686	BioDeepDB	1	pos	7.98854e+06	7.73832e+06	9.94607e+06	2.56729e+07
M805T816	PC(16_1e_17-HDoHE)		804.555	815.9	805.562	0.0259149	C46H80NO8P	[M-H]-							MoNA	1	neg	6.67988e+06	8.84374e+06	1.01332e+07	2.56568e+07
M361T457	Oxyfluorfen		361.034	456.6	361.033	3.32379	C15H11ClF3NO4	[M]+			C18881		42874-03-3		MoNA	1	pos	8.74399e+06	8.65009e+06	8.22103e+06	2.56151e+07
M313T97	SPA-9C (TENTATIVE)		313.114	96.9	314.119	6.96615	C15H22O5S	[M-H]-							MoNA	1	neg	9.22042e+06	8.40988e+06	7.9398e+06	2.55701e+07
M421T300	3-{[(2S,3R,4S,5S,6R)-6-({[(2R,3R,4R)-3,4-dihydroxy-4-(hydroxymethyl)oxolan-2-yl]oxy}methyl)-3,4,5-trihydroxyoxan-2-yl]oxy}-2-methyl-4H-pyran-4-one		421.132	300.4	420.127	3.92332	C17H24O12	[M+H]+	Endogenous Metabolites; Natural Products/Medicines						mzCloud	1	pos	8.48128e+06	1.09526e+07	6.05239e+06	2.54863e+07
M375T118	N-(4-cyano-1-phenyl-1H-pyrazol-5-yl)-2-{[5-(2-furyl)-1,3,4-oxadiazol-2-yl]sulfanyl}acetamide		375.056	118	392.069	14.1978	C18H12N6O3S	[M+H-H2O]+							mzCloud	1	pos	6.90393e+06	1.06289e+07	7.84157e+06	2.53744e+07
M172T850	Decanamide		172.17	849.9	171.162	1.21797	C10H21NO	[M+H]+							mzCloud	1	pos	9.06031e+06	1.38183e+07	2.47115e+06	2.53498e+07
M275T722	Nandrolone		275.201	721.5	274.193	1.90406	C18H26O2	[M+H]+	Steroids and steroid derivatives	Estrane steroids	C07254		434-22-0	HMDB0002725	mzCloud	1	pos	7.64384e+06	8.793e+06	8.91e+06	2.53468e+07
M206T183	MLS002153167-01!SQ 22,53617318-31-9		206.103	182.9	205.096	3.0857	C9H11N5O	[M+H]+							GNPS	1	pos	8.04654e+06	8.58432e+06	8.70403e+06	2.53349e+07
M182T228_1	3-Bromo-N,N-dimethylaniline		181.99	228.1	199	11.6898	C8H10BrN	[M+H-H2O]+					66314-77-0		MoNA	1	pos	8.39554e+06	8.04744e+06	8.88452e+06	2.53275e+07
M607T581_2	NCGC00347814-02_C29H37NO13_		607.225	580.8	607.226	2.2895	C29H37NO13	[M]+							GNPS	1	pos	4.32798e+06	1.10297e+07	9.95091e+06	2.53086e+07
M431T696	methyl 3,5-dichloro-2-hydroxy-6-[4-hydroxy-2-methoxy-6-(methoxycarbonyl)phenoxy]-4-methylbenzoate		431.039	695.7	430.022	22.9702	C18H16Cl2O8	[M+H]+	Endogenous Metabolites; Natural Products/Medicines						mzCloud	1	pos	4.20038e+06	1.43079e+07	6.78285e+06	2.52911e+07
M283T278	Tropisetron		283.144	278.1	284.152	3.18523	C17H20N2O2	[M-H]-			C13666		89565-68-4		MoNA	1	neg	8.77171e+06	8.76007e+06	7.7339e+06	2.52657e+07
M127T971	Methyl methanethiosulfonate		126.99	971	125.981	11.0245	C2H6O2S2	[M+H]+	Sulfonyls				2949-92-0	HMDB31832	BioDeepDB	1	pos	4.66174e+06	1.24459e+07	8.14304e+06	2.52507e+07
M130T172	Piperonylonitrile		130.022	171.6	147.032	19.9536	C8H5NO2	[M+H-H2O]+							mzCloud	1	pos	9.67018e+06	6.69573e+06	8.85222e+06	2.52181e+07
M120T91	L-Threonine		120.066	90.9	119.058	0.556708	C4H9NO3	[M+H]+	Carboxylic acids and derivatives	Amino acids, peptides, and analogues	C00188	Metabolism of cofactors and vitamins; Membrane transport; Biosynthesis of other secondary metabolites; Translation; Amino acid metabolism	72-19-5	HMDB0000167	BioDeepDB	2	pos	7.07616e+06	8.78972e+06	9.30563e+06	2.51715e+07
M254T170	(R)-Higenamine		254.114	169.7	271.121	1.31437	C16H17NO3	[M+H-H2O]+	Isoquinolines and derivatives	Benzylisoquinolines	C06346		106032-53-5 / 5843-65-2	HMDB0033103	BioDeepDB	1	pos	8.08167e+06	8.72412e+06	8.34224e+06	2.5148e+07
M428T696	SANGUINARINE SULFATE		428.046	695.8	429.052	3.59438	C20H15NO8S	[M-H]-							MoNA	1	neg	8.19349e+06	8.64133e+06	8.30978e+06	2.51446e+07
M557T361	Cucurbitacin E		557.324	361.4	556.304	24.0865	C32H44O8	[M+H]+			C08797		18444-66-1		BioDeepDB	1	pos	9.70488e+06	6.72489e+06	8.71297e+06	2.51427e+07
M487T453_1	Vardenafil N-oxide		487.215	452.7	504.215	15.0758	C23H32N6O5S	[M+H-H2O]+	Counterfeit Drug (Therapeutic); Sports Doping Drugs; Therapeutics/Prescription Drugs						mzCloud	1	pos	7.92913e+06	8.43944e+06	8.76135e+06	2.51299e+07
M431T380	5-hydroxy-2,2,6,6-tetramethyl-4-{2-methyl-1-[2,4,6-trihydroxy-3-(2-methylpropanoyl)phenyl]propyl}cyclohex-4-ene-1,3-dione		431.211	379.7	432.215	8.05317	C24H32O7	[M-H]-	Endogenous Metabolites; Natural Products/Medicines						mzCloud	1	neg	8.79349e+06	8.42031e+06	7.90489e+06	2.51187e+07
M577T366	(-)-Stercobilin		577.33	366.1	594.342	6.75734	C33H46N4O6	[M+H-H2O]+	Tetrapyrroles and derivatives	Bilirubins				HMDB0240259	MoNA	1	pos	1.03205e+07	8.90053e+06	5.85829e+06	2.50793e+07
M253T434	6-(2,3-dihydro-1,4-benzodioxin-6-yl)-2-mercaptonicotinonitrile		253.036	433.9	270.046	10.134	C14H10N2O2S	[M+H-H2O]+							mzCloud	1	pos	8.41489e+06	8.11654e+06	8.54162e+06	2.5073e+07
M129T33	Flucytosine		129.091	32.7	129.093	8.52109	C4H4FN3O	[M]+	Organonitrogen compounds	Amines			2022-85-7	HMDB0015231	MoNA	1	pos	5.22496e+06	1.34774e+07	6.32175e+06	2.50241e+07
M257T557	Levorphanol		257.176	557.4	257.178	9.33215	C17H23NO	[M]+	Morphinans		C08014		77-07-6 / 125-73-5	HMDB0014992	BioDeepDB	1	pos	7.72628e+06	8.54738e+06	8.75047e+06	2.50241e+07
M347T339	Pyridaben		347.13	339.5	364.138	0.097946	C19H25ClN2OS	[M+H-H2O]+			C18614		96489-71-3		BioDeepDB	1	pos	7.90287e+06	8.33317e+06	8.7683e+06	2.50043e+07
M291T106	N-Succinyl-L,L-2,6-diaminopimelate		291.119	105.9	290.111	0.769445	C11H18N2O7	[M+H]+	Carboxylic acids and derivatives	Amino acids, peptides, and analogues	C04421	Amino acid metabolism	26605-36-7	HMDB0012267	BioDeepDB	1	pos	7.68756e+06	8.94537e+06	8.36656e+06	2.49995e+07
M206T189	2-(4-fluorophenyl)quinoline		206.066	189	223.08	29.5708	C15H10FN	[M+H-H2O]+							mzCloud	1	pos	7.97491e+06	8.51509e+06	8.46073e+06	2.49507e+07
M224T80	Hydroxyanthraquinone		224.048	80.5	224.047	1.58843	C14H8O3	[M]-			C02980		129-43-1		MoNA	1	neg	8.12992e+06	7.85191e+06	8.95252e+06	2.49343e+07
M446T96_2	tritosulfuron		446.036	95.5	445.297	1.30015	C13H9F6N5O4S	[M+H]+	Organooxygen compounds	Ethers			142469-14-5/		MoNA	1	pos	4.36799e+06	1.54896e+07	5.03286e+06	2.48905e+07
M130T864	Quinoxaline		130.051	864.1	130.053	16.1475	C8H6N2	[M]+			C18575		91-19-0		MoNA	1	pos	8.06449e+06	9.46894e+06	7.34621e+06	2.48796e+07
M206T124	6-Bromo-2(1H)-quinolinone		205.951	124.2	222.963	22.5389	C9H6BrNO	[M+H-H2O]+					1810-66-8		MoNA	1	pos	9.49515e+06	6.3433e+06	8.97863e+06	2.48171e+07
M222T34_1	phenylethylamide_239		222.124	33.8	239.131	0.9897	C16H17NO	[M+H-H2O]+							GNPS	1	pos	6.43885e+06	8.79164e+06	9.56003e+06	2.47905e+07
M198T216	Procollagen 5-hydroxy-L-lysine		197.807	216		6.7967	C7H13N3O3R2	[M-H]-			C01211	Amino acid metabolism	13204-98-3		BioDeepDB	1	neg	6.2335e+06	1.02013e+07	8.32997e+06	2.47648e+07
M423T349	Cephapirin		423.061	348.8	423.056	11.3459	C17H17N3O6S2	[M]+	Carboxylic acids and derivatives	Amino acids, peptides, and analogues	C06896		21593-23-7	HMDB0015270	BioDeepDB	1	pos	1.10178e+07	7.32487e+06	6.38632e+06	2.4729e+07
M332T716	14(15)-EET-d11		332.315	716.2	331.304	1.42621	C20H21D11O3	[M+H]+							BioDeepDB	1	pos	8.74705e+06	8.35049e+06	7.60471e+06	2.47022e+07
M763T899	NCGC00380799-01!5-[5-[5-(3,5-dihydroxydecanoyloxy)-3-hydroxydecanoyl]oxy-3-hydroxydecanoyl]oxy-3-hydroxydecanoic acid		762.533	898.8	762.513	0.742824	C40H74O13	[M-H2O+NH4]+							GNPS	1	pos	5.60955e+06	1.51458e+07	3.94457e+06	2.47e+07
M250T365	Diphenyl phosphate		250.037	364.5	250.039	9.18048	C12H11O4P	[M]+					838-85-7		MoNA	1	pos	8.07599e+06	8.58681e+06	8.01663e+06	2.46794e+07
M234T432	Riluzole		234.012	432.3	234.007	17.5205	C8H5F3N2OS	[M]-	Benzothiazoles		C07937		1744-22-5	HMDB0014878	BioDeepDB	1	neg	8.95601e+06	7.49915e+06	8.19537e+06	2.46505e+07
M142T34_4	Nonanal		142.134	33.8	142.136	10.3085	C9H18O	[M]+							BioDeepDB	1	pos	7.70717e+06	4.80013e+06	1.21091e+07	2.46164e+07
M692T834	Phosphatidylethanolamine 16_0-16_0		691.532	833.9	691.515	23.5637	C37H74NO8P	[M]-					5681-36-7		BioDeepDB	1	neg	8.5478e+06	7.78085e+06	8.25552e+06	2.45842e+07
M227T347	Sarracenin		227.092	347.2	226.084	3.08245	C11H14O5	[M+H]+	<U+841C><U+7C7B>				59653-37-1		OTCML	1	pos	1.12497e+07	6.81666e+06	6.48437e+06	2.45508e+07
M200T277	gamma-Glutamyl-beta-aminopropiononitrile		200.092	277.3	199.096	2.54851	C8H13N3O3	[M+H]+	Carboxylic acids and derivatives	Amino acids, peptides, and analogues	C06114	Metabolism of other amino acids		HMDB0060477	BioDeepDB	2	pos	7.45726e+06	8.60063e+06	8.48803e+06	2.45459e+07
M155T495	(1R,6S)-6-Amino-5-oxocyclohex-2-ene-1-carboxylate		155.06	495.1	155.058	10.3186	C7H9NO3	[M]+			C19831				BioDeepDB	2	pos	9.79387e+06	1.09e+07	3.84097e+06	2.45349e+07
M123T919	Desmethyl-betahistine(2-(2-aminoethyl)pyridine)		123.092	919.3	122.084	2.0907	C7H10N2	[M+H]+					2706-56-1		BioDeepDB	1	pos	4.17419e+06	7.62302e+06	1.27373e+07	2.45345e+07
M229T33	NCGC00180743-02!9-methoxycarbonyldec-9-enoic acid		229.144	32.7	228.136	4.6472	C12H20O4	[M+H]+							GNPS	1	pos	7.07393e+06	8.53434e+06	8.92574e+06	2.4534e+07
M328T677	icos-19-ene-1,2,4-triol		328.305	676.7	328.298	20.575	C20H40O3	[M]+							MoNA	1	pos	8.3519e+06	8.61102e+06	7.56784e+06	2.45308e+07
M198T386	Atrazine		198.085	386.3	215.094	8.41054	C8H14ClN5	[M+H-H2O]+	Fatty Acyls	Fatty amides	C06551		c("1912-24-9", "608514-56-3")	HMDB0032273	mzCloud	1	pos	7.94743e+06	8.09952e+06	8.46796e+06	2.45149e+07
M420T492	glucoerucin		420.043	492.1	421.511	7.89995	C12H23NO9S3	[M-H]-	Organooxygen compounds	Alcohols and polyols	C08409	Biosynthesis of other secondary metabolites	21973-56-8/		MoNA	1	neg	9.97837e+06	7.13202e+06	7.36563e+06	2.4476e+07
M387T403_2	Chlormadinone acetate		387.165	403.2	404.175	6.62766	C23H29ClO4	[M+H-H2O]+	Therapeutics/Prescription Drugs; Sports Doping Drugs		C12729		302-22-7		mzCloud	1	pos	4.37573e+06	1.58439e+07	4.24715e+06	2.44668e+07
M247T141_2	Diallyl phthalate		247.093	140.9	246.089	14.9131	C14H14O4	[M+H]+	Extractables/Leachables; Textile Chemicals/Auxiliary/Dyes; Industrial Chemicals						mzCloud	1	pos	8.13573e+06	8.2213e+06	8.10033e+06	2.44574e+07
M539T90_2	Tetrabromobisphenol A		538.745	90.3	539.757	9.09897	C15H12Br4O2	[M-H]-			C13620		79-94-7		MoNA	1	neg	6.7369e+06	4.12152e+06	1.35887e+07	2.44471e+07
M177T358	D-Alanyl-D-serine		177.091	358.2	176.08	24.4168	C6H12N2O4	[M+H]+			C19719				BioDeepDB	2	pos	5.5476e+06	6.85258e+06	1.20104e+07	2.44106e+07
M167T58	2-Nitrobenzamide		167.045	57.8	166.038	1.68785	C7H6N2O3	[M+H]+					610-15-1		MoNA	1	pos	1.07725e+07	1.23297e+07	1.27196e+06	2.43742e+07
M220T34_1	Xylazine		220.108	33.8	220.103	22.6288	C12H16N2S	[M]+	Therapeutics/Prescription Drugs; Drugs of Abuse/Illegal Drugs; Sports Doping Drugs						mzCloud	1	pos	7.05379e+06	6.97608e+06	1.02875e+07	2.43174e+07
M155T463	2,6-Dimethoxyphenol		155.071	462.9	154.063	0.819046	C8H10O3	[M+H]+	Phenols	Methoxyphenols	C10787		91-10-1	HMDB0034158	BioDeepDB	1	pos	5.617e+06	9.95703e+06	8.73845e+06	2.43125e+07
M537T604	8-[5-(5,7-dihydroxy-4-oxo-4H-chromen-2-yl)-2,3-dihydroxyphenyl]-5,7-dihydroxy-2-(4-hydroxyphenyl)-4H-chromen-4-one		537.082	604.3	554.085	8.97926	C30H18O11	[M+H-H2O]+						HMDB0132322	MoNA	1	pos	8.66949e+06	8.19271e+06	7.44938e+06	2.43116e+07
M479T488	TyrMe-HoPhe-OH		479.186	488.4	478.174	0.0973073	C26H26N2O7	[M+H]+							BioDeepDB	1	pos	1.37311e+07	3.77141e+06	6.7737e+06	2.42762e+07
M241T945	MLS001077357-01!6-ETHOXY-2-BENZOTHIAZOLESULFONAMIDE		241.002	945.2	258.013	14.316	C9H10N2O3S2	[M+H-H2O]+							GNPS	1	pos	2.75054e+06	3.88222e+06	1.7643e+07	2.42757e+07
M305T241	N-Acetylaspartylglutamic acid		305.099	241.1	304.091	1.43176	C11H16N2O8	[M+H]+	Carboxylic acids and derivatives	Amino acids, peptides, and analogues	C12270	Amino acid metabolism	3106-85-2	HMDB0001067	BioDeepDB	1	pos	8.35469e+06	8.64839e+06	7.19809e+06	2.42012e+07
M333T103	PQQH2		333.046	103.2	332.028	22.8883	C14H8N2O8	[M+H]+			C01359		79127-57-4		BioDeepDB	1	pos	6.59013e+06	8.11604e+06	9.46883e+06	2.4175e+07
M137T35	Diethylphosphoric acid		137.035	35.1	154.04	22.1403	C4H11O4P	[M+H-H2O]+	Organic phosphoric acids and derivatives	Phosphate esters	C06608		598-02-7	HMDB0012209	mzCloud	1	pos	1.2037e+07	1.60679e+06	1.05046e+07	2.41484e+07
M183T386	(<U+00B1>)-threo-Anethole glycol		183.102	385.9	182.094	3.43899	C10H14O3	[M+H]+	Benzene and substituted derivatives	Phenylpropanes			94497-49-1	HMDB0032607	mzCloud	1	pos	7.9781e+06	7.46179e+06	8.6801e+06	2.412e+07
M179T140	3-Succinoylpyridine		179.055	140.1	179.058	17.3131	C9H9NO3	[M]+	Keto acids and derivatives	Gamma-keto acids and derivatives	C19569	Metabolism of cofactors and vitamins	4192-31-8	HMDB0000992	mzCloud	1	pos	9.39309e+06	2.68518e+06	1.20305e+07	2.41088e+07
M359T366	Pesticide3_Triflumuron_C15H10ClF3N2O3_Benzamide, 2-chloro-N-[[[4-(trifluoromethoxy)phenyl]amino]carbonyl]-		359.036	366.1	358.033	12.2008	C15H10ClF3N2O3	[M+H]+					64628-44-0		GNPS	1	pos	8.64863e+06	7.42148e+06	8.00949e+06	2.40796e+07
M189T196	Peganine		189.099	195.9	188.095	17.3243	C11H12N2O	[M+H]+			C10733		6159-55-3		BioDeepDB	2	pos	7.28956e+06	7.91827e+06	8.80955e+06	2.40174e+07
M153T65	psi-Pelletierine		153.113	65.1	153.115	12.4091	C9H15NO	[M]+	Piperidines	Piperidinones	C10865	Biosynthesis of other secondary metabolites	552-70-5	HMDB0034580	MoNA	1	pos	2.96999e+06	1.07113e+07	1.02857e+07	2.39669e+07
M148T130	Mevalonic acid		148.097	130.5	148.074	5.65655	C6H12O4	[M+H]+	Fatty Acyls	Fatty acids and conjugates	C00418	Metabolism of terpenoids and polyketides	150-97-0/17817-88-8	HMDB0000227	BioDeepDB	1	pos	8.18436e+06	8.47024e+06	7.30313e+06	2.39577e+07
M364T225	Radicicol		364.065	225.2	364.777	18.8593	C18H17ClO6	[M]+	Endogenous Metabolites				12772-57-5		mzCloud	1	pos	8.18396e+06	7.8512e+06	7.91938e+06	2.39545e+07
M251T347	MLS001240195-01!4-Chloro-N-(2-morpholin-4-yl-ethyl)-benzamide		251.09	347.3	268.098	3.2716	C13H17ClN2O2	[M+H-H2O]+							GNPS	1	pos	8.14727e+06	8.01222e+06	7.69779e+06	2.38573e+07
M217T179	Diphenylmethylphosphine oxide		217.082	179	216.07	4.821	C13H13OP	[M+H]+					2129-89-7		BioDeepDB	1	pos	8.06277e+06	7.96625e+06	7.81344e+06	2.38425e+07
M261T357	Beta-D-Fructose 6-phosphate		261.037	356.6	260.03	0.091941	C6H13O9P	[M+H]+	Organooxygen compounds	Carbohydrates and carbohydrate conjugates	C05345	Carbohydrate metabolism; Biosynthesis of other secondary metabolites		HMDB0003971	BioDeepDB	1	pos	7.2103e+06	8.79891e+06	7.83064e+06	2.38398e+07
M415T506	Picropodophyllin		415.142	506.1	414.131	7.60222	C22H22O8	[M+H]+	<U+6728><U+8102><U+7D20><U+7C7B>				477-47-4		OTCML	1	pos	8.22991e+06	9.43956e+06	6.14961e+06	2.38191e+07
M511T360	Hypocrellin B		511.142	359.8	528.149	0.457798		[M+H-H2O]+	<U+918C><U+7C7B>				123940-54-5		OTCML	1	pos	7.73681e+06	8.04348e+06	8.03871e+06	2.3819e+07
M245T104	3,3',4'5-Tetrahydroxystilbene		245.077	104.4	244.074	0.490754	C14H12O4	[M+H]+	Stilbenes		C05901	Biosynthesis of other secondary metabolites	10083-24-6	HMDB0004215	BioDeepDB	1	pos	8.3137e+06	8.09666e+06	7.40596e+06	2.38163e+07
M357T383	1-O-Feruloyl-beta-D-glucose		357.118	383	356.111	0.492834	C16H20O9	[M+H]+	Benzene and substituted derivatives	1-hydroxy-2-unsubstituted benzenoids	C17759				MetaDNA	2	pos	7.44767e+06	7.80977e+06	8.54963e+06	2.38071e+07
M344T721	Dihydroceramide C2		344.316	720.8	343.309	0.198678	C20H41NO3	[M+H]+							BioDeepDB	1	pos	7.3327e+06	7.24933e+06	9.21568e+06	2.37977e+07
M115T35_3	L-3-Cyanoalanine		115.051	35.1	114.043	0.772652	C4H6N2O2	[M+H]+	Carboxylic acids and derivatives	Amino acids, peptides, and analogues	C02512	Metabolism of other amino acids	6232-19-5	HMDB0060245	BioDeepDB	1	pos	8.30723e+06	3.26999e+06	1.2078e+07	2.36552e+07
M229T511	Traumatic Acid		229.143	510.8	228.136	0.0542275	C12H20O4	[M+H]+			C16308	Lipid metabolism	6402-36-4	HMDB00933	BioDeepDB	2	pos	7.67018e+06	8.32543e+06	7.63399e+06	2.36296e+07
M149T93	2-methyl-3-Pyrimidin-2-yl-Propionic Acid		149.064	93.1	166.074	17.3989	C8H10N2O2	[M+H-H2O]+							BioDeepDB	1	pos	1.27998e+07	7.71927e+06	3.0839e+06	2.36029e+07
M433T419	Mycophenolate mofetil		433.208	418.8	433.21	5.30923	C23H31NO7	[M]+	Isocoumarans	Isobenzofuranones	C07908		128794-94-5	HMDB0014826	GNPS	1	pos	7.16982e+06	8.17627e+06	8.24877e+06	2.35949e+07
M118T506	Indole		118.066	506	117.058	1.77906	C8H7N	[M+H]+	Indoles and derivatives	Indoles	C00463	Amino acid metabolism	120-72-9	HMDB0000738	BioDeepDB	1	pos	7.96179e+06	8.40779e+06	7.21224e+06	2.35818e+07
M423T369	Mulberrin		423.183	369.3	422.173	7.29102	C25H26O6	[M+H]+	Flavonoids	Flavones			62949-79-5	HMDB0029507	mzCloud	1	pos	8.9921e+06	6.61343e+06	7.97153e+06	2.35771e+07
M199T33	5,8-dihydroxy-10-methyl-5,8,9,10-tetrahydro-2H-oxecin-2-one		199.098	32.7	198.089	7.10737	C10H14O4	[M+H]+	Endogenous Metabolites; Natural Products/Medicines						mzCloud	1	pos	7.28386e+06	7.41772e+06	8.86078e+06	2.35624e+07
M236T262	ALANYL-dl-PHENYLALANINE		236.114	261.6	236.116	10.1323	C12H16N2O3	[M]+					1999-45-7		BioDeepDB	1	pos	2.59717e+06	1.03507e+07	1.06053e+07	2.35532e+07
M883T85_1	Apratoxin D		882.561	85	881.534	23.1017	C48H75N5O8S	[M+H]+							GNPS	1	pos	7.10906e+06	6.34673e+06	1.00656e+07	2.35214e+07
M327T816	Pinusolide		327.19	816.5	346.214	19.0087	C21H30O4	[M-H2O-H]-	Prenol lipids	Terpene lactones			31685-80-0	HMDB0035130	GNPS	1	neg	7.96448e+06	7.67524e+06	7.87147e+06	2.35112e+07
M365T360	T2 Triol		365.194	359.7	382.199	6.51896	C20H30O7	[M+H-H2O]+	Prenol lipids	Sesquiterpenoids			34114-98-2	HMDB0035396	mzCloud	1	pos	8.25331e+06	6.33699e+06	8.86732e+06	2.34576e+07
M235T113_1	3,3`-dichlorobenzidine		235.013	113.4	252.022	7.95565	C12H10Cl2N2	[M+H-H2O]+			C19225		91-94-1		MoNA	1	pos	7.58066e+06	7.63712e+06	8.22965e+06	2.34474e+07
M520T921	Mometasone furoate		520.142	920.9	520.142	0	C27H30Cl2O6	[M]+			C07817		83919-23-7		GNPS	1	pos	2.70275e+06	3.20275e+06	1.75344e+07	2.34399e+07
M314T90	7,8-Dihydropteroic acid		314.116	90.5	314.113	9.23227	C14H14N6O3	[M]+	Pteridines and derivatives	Pterins and derivatives	C00921	Metabolism of cofactors and vitamins	2134-76-1	HMDB0001412	BioDeepDB	1	pos	7.29975e+06	8.00183e+06	8.1293e+06	2.34309e+07
M251T630	Coumestrol		251.033	630.5	268.037	14.0778	C15H8O5	[M+H-H2O]+	Isoflavonoids	Coumestans	C10205		479-13-0	HMDB0002326	mzCloud	1	pos	6.97119e+06	8.08437e+06	8.29309e+06	2.33486e+07
M280T92	3-amino-4-hydroxyphenyl sulfone		280.051	91.7	280.052	4.21352	C12H12N2O4S	[M]+					7545-50-8		BioDeepDB	1	pos	8.70844e+06	7.33898e+06	7.29846e+06	2.33459e+07
M457T248	Amygdalin		457.17	247.8	457.158	24.2798	C20H27NO11	[M]-	Organooxygen compounds	Carbohydrates and carbohydrate conjugates	C08325	Metabolism of other amino acids	29883-15-6	HMDB0035030	BioDeepDB	2	neg	7.54229e+06	7.18828e+06	8.59969e+06	2.33303e+07
M253T332	Proguanil		253.108	331.6	253.109	6.32142	C11H16ClN5	[M]+	Organonitrogen compounds	Guanidines	C07631		500-92-5	HMDB0015263	BioDeepDB	1	pos	7.35174e+06	7.8663e+06	8.04092e+06	2.3259e+07
M593T401	Neohesperidin		593.19	400.7	610.19	12.5828	C28H34O15	[M+H-H2O]+	<U+916E><U+7C7B>				13241-33-3	HMDB0030748	OTCML	1	pos	9.41029e+06	5.16946e+06	8.6735e+06	2.32533e+07
M430T682	N-Arachidonoyl Dopamine-d8		430.353	681.5	447.359	2.73229	C28H33D8NO3	[M+H-H2O]+							BioDeepDB	1	pos	9.52354e+06	7.73223e+06	5.9305e+06	2.31863e+07
M110T112	4-Aminophenol		110.061	111.8	109.053	2.19868	C6H7NO	[M+H]+	Benzene and substituted derivatives	Aniline and substituted anilines	C02372		123-30-8	HMDB0001169	BioDeepDB	1	pos	6.93841e+06	8.08912e+06	8.13767e+06	2.31652e+07
M488T441	Vardenafil		488.222	440.8	488.603	3.32996	C23H32N6O4S	[M]+	Benzene and substituted derivatives	Benzenesulfonamides	D08668		224785-90-4	HMDB0015000	mzCloud	1	pos	7.7801e+06	7.40232e+06	7.96104e+06	2.31435e+07
M153T226	3-Aminosalicylic acid		153.039	225.6	153.136	23.4783	C7H7NO3	[M]-	Benzene and substituted derivatives	Benzoic acids and derivatives			570-23-0	HMDB0001972	mzCloud	1	neg	7.17906e+06	8.23198e+06	7.72177e+06	2.31328e+07
M189T269	Carglumic acid		189.054	269.1	190.059	12.5678	C6H10N2O5	[M-H]-	Carboxylic acids and derivatives	Amino acids, peptides, and analogues	C05829	Amino acid metabolism	1188-38-1	HMDB0015673	BioDeepDB	1	neg	7.91175e+06	7.5711e+06	7.62902e+06	2.31119e+07
M223T76	Thiram		222.979	75.9	239.988	6.5746	C6H12N2S4	[M+H-H2O]+			C11160		137-26-8		MoNA	1	pos	7.35439e+06	7.31295e+06	8.44037e+06	2.31077e+07
M245T362	Cinoxacin		245.052	361.8	262.059	0.546823	C12H10N2O5	[M+H-H2O]+	Diazanaphthalenes	Benzodiazines	C08052		28657-80-9	HMDB0014965	BioDeepDB	1	pos	7.91241e+06	7.87712e+06	7.30411e+06	2.30936e+07
M118T327	5-Hydroxypentanoic acid		118.066	327.2	118.063	0.65057	C5H10O3	[M]+	Fatty Acyls	Fatty acids and conjugates	C02804		13392-69-3	HMDB0061927	BioDeepDB	1	pos	7.89047e+06	6.72342e+06	8.47202e+06	2.30859e+07
M264T363	Ethidimuron		264.035	363	264.035	0	C7H12N4O3S2	[M]+			C19092		30043-49-3		BioDeepDB	1	pos	7.42652e+06	6.34554e+06	9.31217e+06	2.30842e+07
M275T146	MLS001066393-01!5,7-Dichlorokynurenic acid monohydrate		274.972	146.4	274.975	10.9577	C10H7Cl2NO4	[M]+							GNPS	1	pos	8.44842e+06	6.89304e+06	7.72831e+06	2.30698e+07
M403T448	1-Hydroxy-2-(beta-D-glucosyloxy)-9,10-anthraquinone		403.139	447.8	402.095	0.00511479	C20H18O9	[M+H]+			C04719		31297-82-2		BioDeepDB	1	pos	7.73028e+06	7.61898e+06	7.71602e+06	2.30653e+07
M593T109	Isowertin 2''-rhamnoside		593.191	108.7	592.179	7.45797	C28H32O14	[M+H]+	Flavonoids	Flavonoid glycosides	C12629	Biosynthesis of other secondary metabolites	64821-00-7	HMDB0037417	BioDeepDB	1	pos	7.22997e+06	6.85954e+06	8.87049e+06	2.296e+07
M406T260	Diclosulam		405.986	259.7	404.986	20.1386	C13H10Cl2FN5O3S	[M+H]+			C18821		145701-21-9		MoNA	1	pos	6.66784e+06	7.6144e+06	8.64711e+06	2.29293e+07
M405T454	Methyl (1S,4aR,7S,7aR)-4a-hydroxy-7-methyl-5-oxo-1-[(2S,3R,4S,5S,6R)-3,4,5-trihydroxy-6-(hydroxymethyl)oxan-2-yl]oxy-1,6,7,7a-tetrahydrocyclopenta[c]pyran-4-carboxylate		405.137	454.1	404.132	5.0304	C17H24O11	[M+H]+	<U+841C><U+7C7B>				50816-24-5		OTCML	1	pos	6.86094e+06	7.4059e+06	8.60583e+06	2.28727e+07
M334T383	5,5'-Dehydrodivanillate		334.092	383.2	334.069	5.91454	C16H14O8	[M-H2O+NH4]+			C18347		2134-90-9		BioDeepDB	1	pos	7.14676e+06	7.2564e+06	8.43773e+06	2.28409e+07
M120T39	3-aci-Nitropropanoate		120.024	38.7	119.022	10.473	C3H5NO4	[M+H]+			C03071				BioDeepDB	1	pos	9.21987e+06	5.3887e+06	8.21558e+06	2.28242e+07
M187T338	NP-011223		187.133	337.9	186.126	2.29545	C10H18O3	[M+H]+	Endogenous Metabolites; Natural Products/Medicines						mzCloud	1	pos	6.05475e+06	7.16743e+06	9.58478e+06	2.2807e+07
M238T891	2-hexadecenal		238.225	891.5	238.23	20.8441	C16H30O	[M]+							BioDeepDB	1	pos	6.51573e+06	6.63952e+06	9.56487e+06	2.27201e+07
M258T268	O-1821		258.157	267.6	258.162	20.8398	C17H22O2	[M]+					35482-50-9		BioDeepDB	1	pos	7.37976e+06	7.36148e+06	7.91692e+06	2.26582e+07
M395T106	4-Methylamino-4-de(dimethylamino)anhydrotetracycline		395.116	105.9	412.127	8.7721	C21H20N2O7	[M+H-H2O]+			C21436				BioDeepDB	1	pos	7.97087e+06	6.78178e+06	7.90394e+06	2.26566e+07
M327T433	2-Methoxy-4-[7-methoxy-3-methyl-5-[(Z)-prop-1-enyl]-2,3-dihydro-1-benzofuran-2-yl]phenol		327.159	433.1	326.152	0.0458493	C20H22O4	[M+H]+	<U+6728><U+8102><U+7D20><U+7C7B>				2680-81-1		OTCML	1	pos	7.18625e+06	7.58363e+06	7.84675e+06	2.26166e+07
M339T826	yohimbic acid		339.179	825.8	340.416	21.4736	C20H24N2O3	[M-H]-	Organooxygen compounds	Alcohols and polyols			522-87-2/		MoNA	1	neg	7.39101e+06	8.33834e+06	6.88714e+06	2.26165e+07
M182T228_3	L-Tyrosine		182.081	228.2	181.074	0.417396	C9H11NO3	[M+H]+	Carboxylic acids and derivatives	Amino acids, peptides, and analogues	C00082	Metabolism of cofactors and vitamins; Metabolism of other amino acids; Biosynthesis of other secondary metabolites; Translation; Amino acid metabolism	60-18-4	HMDB0000158	BioDeepDB	2	pos	7.28436e+06	7.90723e+06	7.41968e+06	2.26113e+07
M553T506	6,18-bis(1-hydroxy-3-methylbut-2-en-1-yl)-11,22-dimethyl-5,10,17,21-tetraoxaheptacyclo[11.7.2.0??,???.0??,?a??.0???,???.0?a???,?????.0?a???,?a???]docosa-8,14(20)-diene-3,7,15,19-tetrone		553.207	505.9	552.2	0.58432	C30H32O10	[M+H]+	Endogenous Metabolites; Natural Products/Medicines						mzCloud	1	pos	7.87981e+06	7.04854e+06	7.66821e+06	2.25966e+07
M468T264	NCGC00347845-02![(2R,3S,4S,5S)-3,4-dihydroxy-5-(3,4,5-trihydroxybenzoyl)oxyoxan-2-yl]methyl 3,4,5-trihydroxybenzoate		468.092	264.5	468.09	3.22437	C20H20O13	[M]+							GNPS	1	pos	7.41298e+06	8.94908e+06	6.21923e+06	2.25813e+07
M436T322	ethyl 3,3,3-trifluoro-2-[(3-pyridylcarbonyl)amino]-2-[2-(trifluoromethyl)anilino]propanoate		436.12	322.1	435.102	24.6799	C18H15F6N3O3	[M+H]+							mzCloud	1	pos	7.0984e+06	7.80245e+06	7.67996e+06	2.25808e+07
M390T712	MLS002153205-01!		390.034	711.7	389.027	0.901644	C14H16ClN3O4S2	[M+H]+							GNPS	1	pos	6.93174e+06	7.67682e+06	7.92665e+06	2.25352e+07
M146T92	N-Methyl-D-aspartic acid		146.044	92	147.053	11.8046	C5H9NO4	[M-H]-	Carboxylic acids and derivatives	Amino acids, peptides, and analogues	C12269		6384-92-5	HMDB0002393	BioDeepDB	2	neg	7.04076e+06	7.31425e+06	8.15569e+06	2.25107e+07
M291T140	Catechin hydrate		291.082	140.4	308.09	1.61123	C15H16O7	[M+H-H2O]+	<U+915A><U+7C7B>				225937-10-0		OTCML	1	pos	8.1976e+06	6.9231e+06	7.36935e+06	2.24901e+07
M344T352	Dibucaine		344.227	351.9	343.226	18.7468	C20H29N3O2	[M+H]+	Quinolines and derivatives	Quinolones and derivatives	C07879		85-79-0	HMDB0014668	MoNA	1	pos	8.81615e+06	4.45283e+06	9.20364e+06	2.24726e+07
M511T112	NCGC00380722-01![(2S,3R,4S,5S,6R)-4,5-dihydroxy-6-(hydroxymethyl)-2-[2,4,6-trihydroxy-3-(4-hydroxybenzoyl)phenyl]oxan-3-yl] 4-hydroxybenzoate		511.118	111.8	528.127	2.23472	C26H24O12	[M+H-H2O]+							GNPS	1	pos	1.11723e+07	4.01969e+06	7.2769e+06	2.24689e+07
M522T486	(1R,3E,5R,7S,11R,12R,13S,14S)-1,11-bis(acetyloxy)-3,6,6,14-tetramethyl-10-methylidene-2-oxotricyclo[10.3.0.0???,???]pentadec-3-en-13-yl benzoate		522.267	486.2	522.262	9.47107	C31H38O7	[M]+	Endogenous Metabolites; Natural Products/Medicines						mzCloud	1	pos	8.96298e+06	5.46198e+06	8.03819e+06	2.24631e+07
M305T445	2'-Deoxymugineic acid		305.136	445.4	304.127	3.55615	C12H20N2O7	[M+H]+	Carboxylic acids and derivatives	Amino acids, peptides, and analogues	C15485		74235-24-8	HMDB0033909	BioDeepDB	2	pos	7.21016e+06	7.05677e+06	8.19089e+06	2.24578e+07
M199T139	Mimosine		199.072	139.2	198.176	2.34689	C8H10N2O4	[M+H]+	Carboxylic acids and derivatives	Amino acids, peptides, and analogues					MoNA	1	pos	6.22503e+06	6.91e+06	9.32267e+06	2.24577e+07
M241T123	L-Cystine		241.03	122.7	240.024	1.87266	C6H12N2O4S2	[M+H]+	Carboxylic acids and derivatives	Amino acids, peptides, and analogues	C00491	Amino acid metabolism; Membrane transport	56-89-3	HMDB0000192	BioDeepDB	1	pos	6.4849e+06	7.49249e+06	8.44242e+06	2.24198e+07
M225T59	NP-000615		225.058	59.5	244.074	13.4682	C14H12O4	[M-H2O-H]-	Endogenous Metabolites; Natural Products/Medicines						mzCloud	1	neg	9.5533e+06	6.2924e+06	6.55516e+06	2.24009e+07
M343T534	Zapotin		343.119	534.5	342.11	4.03852	C19H18O6	[M+H]+	Flavonoids	O-methylated flavonoids			14813-19-5	HMDB0029461	mzCloud	1	pos	7.3117e+06	8.56283e+06	6.49721e+06	2.23717e+07
M425T597	Sinalbin (p-Hydroxybenzylglucosinolate)		425.05	597	425.045	10.9686	C14H19NO10S2	[M]+							MoNA	1	pos	7.19597e+06	7.42545e+06	7.74853e+06	2.23699e+07
M321T108	Licochalcone A		321.14	107.7	338.152	12.6898	C21H22O4	[M+H-H2O]+	Linear 1,3-diarylpropanoids	Chalcones and dihydrochalcones			58749-22-7	HMDB0029514	mzCloud	1	pos	6.93772e+06	6.81581e+06	8.60689e+06	2.23604e+07
M123T97	Erythritol		123.066	97.3	122.058	2.56124	C4H10O4	[M+H]+	Organooxygen compounds	Carbohydrates and carbohydrate conjugates	C16884		149-32-6/2418-52-2/7493-90-5	HMDB0002994	MoNA	1	pos	6.08911e+06	8.54722e+06	7.71665e+06	2.2353e+07
M390T253	2-{3-hydroxy-5-[(E)-2-(4-hydroxyphenyl)ethenyl]phenoxy}-6-(hydroxymethyl)oxane-3,4,5-triol		390.137	253.4	390.131	14.1804	C20H22O8	[M]+	Endogenous Metabolites; Natural Products/Medicines						mzCloud	1	pos	8.4884e+06	7.63796e+06	6.22643e+06	2.23528e+07
M113T684	Creatinine		112.983	683.9	113.059	11.6298	C4H7N3O	[M]-	Carboxylic acids and derivatives	Amino acids, peptides, and analogues	C00791	Amino acid metabolism	60-27-5	HMDB0000562	BioDeepDB	2	neg	2.95564e+06	1.66074e+07	2.76762e+06	2.23306e+07
M482T426_2	(1S,2R,3R,4S,5R,6R,7S,8R,10S,13R,14R,16S,17S,18R)-11-Ethyl-6,16,18-trimethoxy-13-(methoxymethyl)-11-azahexacyclo[7.7.2.12,5.01,10.03,8.013,17]nonadecane-4,5,7,8,14-pentol		482.269	426.2	499.278	2.8988	C25H41NO9	[M+H-H2O]+	<U+751F><U+7269><U+78B1><U+7C7B>				509-20-6		OTCML	1	pos	8.72329e+06	8.98025e+06	4.613e+06	2.23165e+07
M394T112	Cinacalcet		394.146	111.8	357.17	22.5502	C22H22F3N	[M+H]+	Naphthalenes				226256-56-0	HMDB15147	GNPS	1	pos	8.90409e+06	6.16051e+06	7.22873e+06	2.22933e+07
M611T530	Divinylprotochlorophyllide		611.231	529.9	610.207	27.3612	C35H30MgN4O5	[M+H]+			C11831	Metabolism of cofactors and vitamins	18433-30-2		BioDeepDB	1	pos	9.06746e+06	4.97626e+06	8.24101e+06	2.22847e+07
M704T474	Atazanavir		704.373	473.6	704.856	23.6353	C38H52N6O7	[M]+	Carboxylic acids and derivatives	Amino acids, peptides, and analogues	D07471		198904-31-3	HMDB0015205	mzCloud	1	pos	1.08934e+07	4.29302e+06	7.04393e+06	2.22304e+07
M263T85	4-Hydroxy-3- methoxyphenylglycol sulfate		263.025	84.8	264.03	6.85322	C9H12O7S	[M-H]-	Endogenous Metabolites						mzCloud	1	neg	7.19437e+06	7.56369e+06	7.39984e+06	2.21579e+07
M314T121	Moupinamide		314.135	120.9	313.131	10.4286	C18H19NO4	[M+H]+	Phenols	Methoxyphenols	C02717		66648-43-9 / 65646-26-6	HMDB0029365	BioDeepDB	1	pos	6.57134e+06	8.76933e+06	6.77251e+06	2.21132e+07
M252T281	Rizatriptan		252.159	281.4	269.164	9.86824	C15H19N5	[M+H-H2O]+	Indoles and derivatives	Tryptamines and derivatives			145202-66-0	HMDB15088	GNPS	1	pos	6.58679e+06	7.42738e+06	8.08636e+06	2.21005e+07
M353T73	(4R,8S)-17-chloro-2,18-dimethoxy-7,9,13-trioxapentacyclo[10.8.0.0<U+00C2><U+00B3>,<U+00C2><U+00B9><U+00E2><U+0081><U+00B0>.0<U+00E2><U+0081><U+00B4>,<U+00E2><U+0081><U+00B8>.0<U+00C2><U+00B9><U+00E2><U+0081><U+00B4>,<U+00C2><U+00B9><U+00E2><U+0081><U+00B9>]icosa-1(12),2,5,10,14,16,18-heptaen-20-one		353.014	72.5	372.04	22.3102	C19H13ClO6	[M-H2O-H]-							MoNA	1	neg	7.39818e+06	6.89045e+06	7.79015e+06	2.20788e+07
M173T112	Suberic acid		173.08	112	174.089	2.29837	C8H14O4	[M-H]-	Fatty Acyls	Fatty acids and conjugates	C08278		505-48-6	HMDB0000893	BioDeepDB	2	neg	8.6395e+06	5.85973e+06	7.5765e+06	2.20757e+07
M405T94	4-Allyl-5-phenyl-4H-1,2,4-triazol-3-yl 5,6,7,8-tetrahydro[1]benzothieno[2,3-d]pyrimidin-4-yl sulfide		405.107	94.2	405.108	2.68329	C21H19N5S2	[M]+							mzCloud	1	pos	6.79077e+06	7.81554e+06	7.42545e+06	2.20318e+07
M290T109	Ophthalmic acid		290.135	108.8	289.285	1.75627	C11H19N3O6	[M+H]+	Carboxylic acids and derivatives	Carboxylic acid derivatives			495-27-2	HMDB0005765	BioDeepDB	1	pos	7.05284e+06	6.97436e+06	7.97045e+06	2.19977e+07
M225T761	tetradec-5-ynoic acid		225.185	761.2	224.178	1.30556	C14H24O2	[M+H]+							MoNA	1	pos	6.32017e+06	8.70931e+06	6.94605e+06	2.19755e+07
M224T34_1	Hydroxykynurenine		223.988	33.8	224.08	0.0160267	C10H12N2O4	[M]+	Organooxygen compounds	Carbonyl compounds	C02794		484-78-6 / 2147-61-7	HMDB0000732	BioDeepDB	1	pos	8.80413e+06	7.63943e+06	5.53172e+06	2.19753e+07
M311T708	NCGC00385992-01_C21H29NO_1-Methyl-2-[(6Z)-6-undecen-1-yl]-4(1H)-quinolinone		311.221	708.3	311.225	10.9714	C21H29NO	[M]-					120693-49-4		GNPS	1	neg	4.44182e+06	6.00054e+06	1.15274e+07	2.19698e+07
M383T71	ALTHIAZIDE		382.988	71	382.983	12.0197	C11H14ClN3O4S3	[M]-					5588-16-9		BioDeepDB	1	neg	8.01249e+06	6.65217e+06	7.29961e+06	2.19643e+07
M332T129	5'-O-beta-D-Glucosylpyridoxine		332.134	128.8	331.127	0.07226	C14H21NO8	[M+H]+			C03996		26545-80-2		BioDeepDB	1	pos	7.49687e+06	7.3106e+06	7.11216e+06	2.19196e+07
M335T380	CAY10443		335.041	380	335.048	21.1441	C17H15Cl2NO2	[M]+					582314-48-5		BioDeepDB	1	pos	5.91573e+06	8.13301e+06	7.86116e+06	2.19099e+07
M178T263	TDIQ		178.087	262.9	177.079	1.93949	C10H11NO2	[M+H]+	Drugs of Abuse/Illegal Drugs						mzCloud	1	pos	7.00386e+06	7.38252e+06	7.51791e+06	2.19043e+07
M323T117_1	3'-CMP		323.029	117.3	323.052	15.6136	C9H14N3O8P	[M]+			C05822	Nucleotide metabolism	84-52-6 / 63-37-6		BioDeepDB	1	pos	3.66407e+06	8.35479e+06	9.87586e+06	2.18947e+07
M250T102	Sulfadiazine		250.056	102.4	250.052	14.3968	C10H10N4O2S	[M]+	Benzene and substituted derivatives	Benzenesulfonamides	C07658		68-35-9	HMDB0014503	BioDeepDB	1	pos	6.2624e+06	9.64742e+06	5.95267e+06	2.18625e+07
M343T483	Fenofibrate		343.101	483	360.113	11.5593	C20H21ClO4	[M+H-H2O]+	Benzene and substituted derivatives	Benzophenones	C07586		49562-28-9	HMDB0015173	BioDeepDB	1	pos	6.59227e+06	7.05117e+06	8.2099e+06	2.18533e+07
M551T424_2	NCGC00384582-01_C29H46O11_		551.269	424.2	570.304	29.9714	C29H46O11	[M-H2O-H]-							GNPS	1	neg	9.2624e+06	8.52702e+06	4.00444e+06	2.17939e+07
M605T678_2	GUANOSINE 5'-DIPHOSPHO-D-MANNOSE		605.069	677.7	605.077	12.9786	C16H25N5O16P2	[M]-					103301-73-1		GNPS	1	neg	7.27751e+06	6.59678e+06	7.88171e+06	2.1756e+07
M507T600_2	Asperphenamate_120258		507.227	600	506.221	1.05168	C32H30N2O4	[M+H]+					63631-36-7		GNPS	1	pos	2.16001e+07	61251.7	86572.1	2.17479e+07
M439T97	Azilsartan		439.14	97.5	456.143	9.25497	C25H20N4O5	[M+H-H2O]+							mzCloud	1	pos	7.19274e+06	7.13541e+06	7.37306e+06	2.17012e+07
M239T483	3,4,5-Trimethoxycinnamic acid		239.089	482.7	238.084	0.334768	C12H14O5	[M+H]+	Cinnamic acids and derivatives	Hydroxycinnamic acids and derivatives			90-50-6	HMDB0002511	BioDeepDB	1	pos	6.69124e+06	7.224e+06	7.76666e+06	2.16819e+07
M195T530	Sedanolide		195.138	529.9	194.131	1.76376	C12H18O2	[M+H]+	Endogenous Metabolites						mzCloud	1	pos	7.25883e+06	7.44691e+06	6.9583e+06	2.1664e+07
M279T901	Linoleic acid		279.232	901.3	280.24	2.95095	C18H32O2	[M-H]-	Fatty Acyls	Lineolic acids and derivatives	C01595	Lipid metabolism	60-33-3	HMDB0000673	BioDeepDB	2	neg	4.23873e+06	7.34173e+06	1.00497e+07	2.16302e+07
M274T171	_120109		274.042	170.9	274.048	20.2087	C14H10O6	[M]+					1188382-26-4		GNPS	1	pos	6.46349e+06	6.75743e+06	8.39856e+06	2.16195e+07
M235T330	(S)-Tetrahydroprotoberberine		235.133	329.9	235.136	11.9081	C17H17N	[M]+			C05204		131-10-2		BioDeepDB	1	pos	6.74874e+06	7.38931e+06	7.46755e+06	2.16056e+07
M247T133	Oxymatrine		247.177	132.7	264.184	2.2494	C15H24N2O2	[M+H-H2O]+	<U+751F><U+7269><U+78B1><U+7C7B>		C10749		16837-52-8		OTCML	1	pos	7.06716e+06	6.44133e+06	8.0844e+06	2.15929e+07
M263T227	AG-494		263.076	227.1	280.085	4.02264	C16H12N2O3	[M+H-H2O]+					133550-35-3		BioDeepDB	1	pos	7.42724e+06	6.45735e+06	7.70076e+06	2.15853e+07
M275T76_1	ACETARSOL		274.97	75.9	274.977	26.1625	C8H10AsNO5	[M]-					97-44-9		BioDeepDB	1	neg	7.08579e+06	6.45844e+06	8.04099e+06	2.15852e+07
M353T112	MLS002154197-01!Zimelidine dihydrochloride monohydrate61129-30-4		353.039	112.1	370.045	5.32791	C16H20BrClN2O	[M+H-H2O]+							GNPS	1	pos	6.33927e+06	7.67044e+06	7.56453e+06	2.15742e+07
M475T404	Tfa-VAL-TYR-VAL-OH		475.192	404	475.193	1.93664	C21H28F3N3O6	[M]+					64577-63-5		BioDeepDB	1	pos	8.75439e+06	6.06662e+06	6.70623e+06	2.15272e+07
M273T921	Angelicain		273.08	920.6	292.095	12.4579	C15H16O6	[M-H2O-H]-	<U+916E><U+7C7B>				49624-66-0		OTCML	1	neg	1.18556e+07	6.75899e+06	2.90692e+06	2.15215e+07
M949T84	Notoginsenoside H		948.552	84.4	948.529	1.47136	C47H80O19	[M-H2O+NH4]+					193976-69-1		MoNA	1	pos	7.41369e+06	6.17573e+06	7.8835e+06	2.14729e+07
M311T117_2	Dhurrin		311.096	117.4	311.101	13.179	C14H17NO7	[M]-	Benzene and substituted derivatives	1-hydroxy-2-unsubstituted benzenoids	C05143	Metabolism of other amino acids	499-20-7	HMDB0060471	MetaDNA	2	neg	5.77706e+06	5.58995e+06	1.01011e+07	2.14681e+07
M210T34_4	Minoxidil		210.135	33.8	209.248	0.779974	C9H15N5O	[M+H]+	Organonitrogen compounds	Amines			38304-91-5	HMDB0014494	GNPS	1	pos	6.03744e+06	5.75836e+06	9.64844e+06	2.14442e+07
M329T471	NP-005292		329.138	470.8	328.131	1.06263	C19H20O5	[M+H]+	Endogenous Metabolites; Natural Products/Medicines						mzCloud	1	pos	6.91892e+06	7.38757e+06	7.11323e+06	2.14197e+07
M641T475	Plantamajoside		641.217	475.2	640.2	15.4222	C29H36O16	[M+H]+	<U+82EF><U+4E19><U+7D20><U+7C7B>		C10485		104777-68-6		OTCML	1	pos	9.12193e+06	7.03569e+06	5.25604e+06	2.14137e+07
M420T352	Sesamoside		420.124	351.9	420.127	6.60757	C17H24O12	[M]+	<U+841C><U+7C7B>				117479-87-5		OTCML	1	pos	7.07177e+06	7.84869e+06	6.48382e+06	2.14043e+07
M362T406	16,16-Dimethyl prostaglandin A2		362.252	406.3	362.246	18.4689	C22H34O4	[M]+	Endogenous Metabolites						mzCloud	1	pos	7.16738e+06	6.74751e+06	7.45837e+06	2.13733e+07
M155T175_1	Sulfanilamide		155.02	174.8	172.031	20.4232	C6H8N2O2S	[M+H-H2O]+	Benzene and substituted derivatives	Benzenesulfonamides	C07458		63-74-1	HMDB0014404	MoNA	1	pos	8.34496e+06	5.38565e+06	7.6385e+06	2.13691e+07
M194T34_4	Atraton		194.14	33.8	211.143	22.8392	C9H17N5O	[M+H-H2O]+			C19098		1610-17-9		MoNA	1	pos	7.57648e+06	1.32234e+06	1.24677e+07	2.13665e+07
M323T142	Stylopine		323.111	141.8	323.116	16.2731	C19H17NO4	[M]+	<U+751F><U+7269><U+78B1><U+7C7B>				4312-32-7		OTCML	1	pos	5.27592e+06	6.35263e+06	9.73787e+06	2.13664e+07
M197T121	3-(3,4-Dihydroxyphenyl)pyruvate		197.056	121.1	196.037	13.707	C9H8O5	[M+H]+			C04045	Amino acid metabolism	4228-66-4		BioDeepDB	1	pos	6.48181e+06	7.14705e+06	7.71483e+06	2.13437e+07
M110T985	2-Aminophenol		110.06	984.7	109.053	2.17922	C6H7NO	[M+H]+			C01987	Amino acid metabolism	95-55-6		MoNA	1	pos	7.67791e+06	5.88579e+06	7.77664e+06	2.13403e+07
M164T609	Methcathinone		164.107	608.8	163.1	0.187151	C10H13NO	[M+H]+							BioDeepDB	1	pos	1.05468e+07	5.33885e+06	5.38688e+06	2.12725e+07
M167T178	Vanillic acid		167.034	178.1	168.042	0.000793772	C8H8O4	[M-H]-	Benzene and substituted derivatives	Benzoic acids and derivatives	C06672		121-34-6	HMDB0000484	BioDeepDB	2	neg	9.65266e+06	6.16142e+06	5.45114e+06	2.12652e+07
M162T187	Nicotine		162.113	186.6	162.116	18.5056	C10H14N2	[M]+	Pyridines and derivatives	Pyrrolidinylpyridines	C00745	Biosynthesis of other secondary metabolites	54-11-5	HMDB0001934	BioDeepDB	2	pos	6.81297e+06	7.14466e+06	7.26796e+06	2.12256e+07
M331T432	N'5-[3-(trifluoromethyl)benzoyl]-2,1,3-benzoxadiazole-5-carbohydrazide		331.045	431.6	350.063	0.65007	C15H9F3N4O3	[M-H2O-H]-							mzCloud	1	neg	7.50549e+06	7.02939e+06	6.65422e+06	2.11891e+07
M196T34_2	QUIPAZINE		196.12	33.8	213.127	2.73568	C13H15N3	[M+H-H2O]+					5786-68-5		BioDeepDB	1	pos	6.60777e+06	6.35798e+06	8.17702e+06	2.11428e+07
M186T883	AG-18		186.043	882.9	186.043	1.22255	C10H6N2O2	[M]-					118409-57-7		BioDeepDB	1	neg	7.20314e+06	7.27714e+06	6.66068e+06	2.1141e+07
M183T33	5-Oxo-1,2-campholide		183.102	32.7	182.094	1.22336	C10H14O3	[M+H]+			C02952				BioDeepDB	1	pos	8.92136e+06	7.82474e+06	4.39381e+06	2.11399e+07
M625T502_1	Verbascoside		625.216	501.5	624.205	5.92435	C29H36O15	[M+H]+	<U+82EF><U+4E19><U+7D20><U+7C7B>				61276-17-3	HMDB0034843	OTCML	1	pos	6.98902e+06	6.88643e+06	7.24915e+06	2.11246e+07
M247T533	(S)-Abscisic acid		247.133	533.2	264.136	18.751	C15H20O4	[M+H-H2O]+	Prenol lipids	Sesquiterpenoids	C06082	Signal transduction; Metabolism of terpenoids and polyketides	21293-29-8	HMDB0035140	BioDeepDB	2	pos	6.10583e+06	6.3093e+06	8.70608e+06	2.11212e+07
M265T281	2-hydroxysaclofen		265.024	280.5	265.018	22.4169	C9H12ClNO4S	[M]-					117354-64-0		BioDeepDB	1	neg	7.4744e+06	6.34906e+06	7.28822e+06	2.11117e+07
M293T371	3-benzoyl-6-phenyl-2H-pyran-2,4(3H)-dione		293.085	370.7	292.074	3.03113	C18H12O4	[M+H]+							BioDeepDB	1	pos	7.21088e+06	7.50343e+06	6.38097e+06	2.10953e+07
M483T839	Medicagenic acid		483.323	839.4	502.329	25.5543	C30H46O6	[M-H2O-H]-	<U+841C><U+7C7B>				599-07-5		OTCML	1	neg	2.9963e+06	1.13332e+07	6.7444e+06	2.10739e+07
M179T326	MLS002473129-01!(E)-3-(4-methoxyphenyl)prop-2-enoic acid		179.071	325.5	178.063	1.28341	C10H10O3	[M+H]+							GNPS	1	pos	7.01343e+06	7.19198e+06	6.86754e+06	2.10729e+07
M325T84	Cycloxydim		325.177	84.2	325.171	18.144	C17H27NO3S	[M]+			C10913		101205-02-1		MoNA	1	pos	7.15418e+06	6.38262e+06	7.52701e+06	2.10638e+07
M331T124	ethyl 3-[2-(5-nitro-2-thienyl)-2,3-dihydro-1,3-benzoxazol-5-yl]propanoate		331.062	123.8	348.078	25.5491	C16H16N2O5S	[M+H-H2O]+							mzCloud	1	pos	5.91339e+06	7.28778e+06	7.8571e+06	2.10583e+07
M183T721	Azatyrosine		183.078	721.2	182.069	7.77811	C8H10N2O3	[M+H]+			C21325		58525-82-9		BioDeepDB	2	pos	3.52798e+06	1.23644e+07	5.103e+06	2.09954e+07
M151T68	L-PHENYLALANINOL		151.098	68	151.1	12.6675	C9H13NO	[M]+					3182-95-4		BioDeepDB	1	pos	4.00081e+06	8.41058e+06	8.55895e+06	2.09703e+07
M267T738	Juvenile hormone III		267.196	737.8	266.188	0.0124495	C16H26O3	[M+H]+			C09694		22963-93-5		BioDeepDB	1	pos	9.65954e+06	5.45126e+06	5.77767e+06	2.08885e+07
M395T253	Tetracenomycin B3		395.099	253.4	394.069	3.3082	C21H14O8	[M+H]+			C12369		117241-62-0		BioDeepDB	1	pos	8.04154e+06	6.16903e+06	6.67198e+06	2.08825e+07
M323T435	Valaciclovir		323.148	434.5	324.336	3.32008	C13H20N6O4	[M-H]-	Carboxylic acids and derivatives	Carboxylic acid derivatives			124832-26-4/124832-27-5	HMDB0014716	MoNA	1	neg	6.8633e+06	7.22305e+06	6.77927e+06	2.08656e+07
M248T329	Anisomycin		248.129	328.7	265.131	20.2878	C14H19NO4	[M+H-H2O]+			C11281		22862-76-6		BioDeepDB	1	pos	9.0216e+06	2.67675e+06	9.15872e+06	2.08571e+07
M319T246	Epiberberine		319.114	245.6	336.124	6.73427	C20H18NO4+	[M+H-H2O]+	<U+751F><U+7269><U+78B1><U+7C7B>				6873-09-2		OTCML	1	pos	6.62204e+06	6.92371e+06	7.30506e+06	2.08508e+07
M168T34_2	p-Synephrine		168.102	33.8	167.095	1.07972	C9H13NO2	[M+H]+	Phenols	1-hydroxy-2-unsubstituted benzenoids	C04548		94-07-5 / NA	HMDB0004826	BioDeepDB	1	pos	7.42468e+06	6.33855e+06	7.06013e+06	2.08234e+07
M278T742	Venlafaxine		278.209	742	277.204	8.10579	C17H27NO2	[M+H]+	Phenol ethers	Anisoles	C07187		93413-69-5	HMDB0005016	MoNA	1	pos	7.92431e+06	7.45156e+06	5.42272e+06	2.07986e+07
M235T703	NCGC00160280-01!N-methyl-metacryloyl-lupinine		235.194	703	252.196	22.6558	[C15H26NO2]+	[M+H-H2O]+							GNPS	1	pos	2.96485e+06	1.55376e+07	2.28007e+06	2.07825e+07
M308T355	Bisdemethoxycurcumin		308.077	355.1	308.105	24.6353	C19H16O4	[M]+			C17743	Biosynthesis of other secondary metabolites	24939-16-0 / 33171-05-0		BioDeepDB	1	pos	6.31879e+06	6.76784e+06	7.65738e+06	2.0744e+07
M168T447	Carbazole		168.081	447.2	167.073	1.33269	C12H9N	[M+H]+			C08060		86-74-8		MoNA	1	pos	5.76239e+06	5.89326e+06	9.08528e+06	2.07409e+07
M329T259	Tomentin		329.07	259.4	346.069	26.2376	C17H14O8	[M+H-H2O]+			C04581		59171-23-2		BioDeepDB	1	pos	7.45492e+06	6.23034e+06	7.02772e+06	2.0713e+07
M140T37	Imidazolepropionic acid		140.046	36.6	140.059	10.7327	C6H8N2O2	[M]+	Azoles	Imidazoles	C20522	Amino acid metabolism	1074-59-5	HMDB0002271	BioDeepDB	1	pos	3.59553e+06	1.0774e+07	6.29732e+06	2.06668e+07
M249T34_1	2-[(2,3,4,5,6-Pentamethylbenzyl)thio]ethanohydrazide		249.135	33.8	266.145	11.8411	C14H22N2OS	[M+H-H2O]+							mzCloud	1	pos	4.2962e+06	5.68658e+06	1.06757e+07	2.06584e+07
M166T385	Cyromazine		166.096	384.8	166.097	2.37424	C6H10N6	[M]+	Triazines	Aminotriazines	C14147		66215-27-8	HMDB0029862	mzCloud	1	pos	3.77087e+06	1.2055e+07	4.82431e+06	2.06502e+07
M361T349_2	Riboflavin reduced		361.143	348.5	378.154	9.0435	C17H22N4O6	[M+H-H2O]+	Pteridines and derivatives	Alloxazines and isoalloxazines	C01007	Metabolism of cofactors and vitamins	101652-10-2	HMDB0001557	BioDeepDB	1	pos	6.98182e+06	6.47243e+06	7.19465e+06	2.06489e+07
M262T34_1	4,4'-Diisocyanatodicyclohexylmethane		262.166	33.8	262.347	8.49829	C15H22N2O2	[M]+	Extractables/Leachables				c("5124-30-1", "5124-30-1")		mzCloud	1	pos	1.78435e+06	3.91547e+06	1.4935e+07	2.06348e+07
M165T612	Benzocaine		165.081	611.7	165.079	10.9038	C9H11NO2	[M]+	Benzene and substituted derivatives	Benzoic acids and derivatives	C07527		94-09-7	HMDB0004992	MoNA	1	pos	7.6233e+06	6.48995e+06	6.50896e+06	2.06222e+07
M206T324	Xanthurenic acid		206.045	323.7	205.037	1.57247	C10H7NO4	[M+H]+	Quinolines and derivatives	Quinoline carboxylic acids	C02470	Amino acid metabolism	59-00-7	HMDB0000881	BioDeepDB	1	pos	7.46608e+06	7.15315e+06	6.00129e+06	2.06205e+07
M157T34_2	Imidazolelactic acid		157.061	33.8	156.053	3.38637	C6H8N2O3	[M+H]+	Azoles	Imidazoles	C05132		876-19-7	HMDB0002320	mzCloud	1	pos	7.81463e+06	6.03552e+06	6.76576e+06	2.06159e+07
M313T458	Jaceosidin		313.075	458	330.074	25.8117	C17H14O7	[M+H-H2O]+	<U+916E><U+7C7B>				18085-97-7		OTCML	1	pos	7.33293e+06	6.83757e+06	6.42328e+06	2.05938e+07
M309T167	(-)-Bilobalide		309.092	167.3	326.1	1.72764	C15H18O8	[M+H-H2O]+	<U+841C><U+7C7B>				33570-04-6	HMDB0036735	OTCML	1	pos	7.48837e+06	6.77837e+06	6.32256e+06	2.05893e+07
M218T300	Primidone		218.103	300.4	218.106	12.838	C12H14N2O2	[M]+	Diazines	Pyrimidines and pyrimidine derivatives	C07371		125-33-7	HMDB0014932	BioDeepDB	1	pos	6.27761e+06	6.82645e+06	7.45254e+06	2.05566e+07
M295T556	Diclofenac		295.024	555.8	295.017	24.0659	C14H11Cl2NO2	[M]+	Benzene and substituted derivatives	Halobenzenes	C01690		15307-86-5/15307-79-6	HMDB0014724	MoNA	1	pos	5.37685e+06	1.06279e+07	4.52923e+06	2.0534e+07
M222T572	Isoetharine		222.147	571.7	239.152	10.0564	C13H21NO3	[M+H-H2O]+	Phenols	Benzenediols	C07053		530-08-5	HMDB0014366	BioDeepDB	1	pos	6.64279e+06	7.05649e+06	6.759e+06	2.04583e+07
M165T34_4	TMPD (hydrochloride)		165.139	33.8	164.131	0.457058	C10H16N2	[M+H]+					637-01-4		BioDeepDB	1	pos	5.97854e+06	5.91868e+06	8.52377e+06	2.0421e+07
M308T112	Monocrotaline		308.146	112.1	325.152	1.73295	C16H23NO6	[M+H-H2O]+	Pyrrolizines		C10350		315-22-0	HMDB0034363	mzCloud	1	pos	6.4019e+06	7.47533e+06	6.5359e+06	2.04131e+07
M205T329	L-Tryptophan		205.098	328.5	204.09	0.00030309	C11H12N2O2	[M+H]+	Indoles and derivatives	Indolyl carboxylic acids and derivatives	C00078	Amino acid metabolism; Biosynthesis of other secondary metabolites; Translation	73-22-3	HMDB0000929	BioDeepDB	2	pos	4.54769e+06	1.08707e+07	4.97881e+06	2.03972e+07
M100T249	N-Heptane		100.076	248.8	100.125	5.15196	C7H16	[M]+	Saturated hydrocarbons	Alkanes			142-82-5	HMDB0031447	BioDeepDB	1	pos	9.84328e+06	5.35909e+06	5.18922e+06	2.03916e+07
M353T268_1	N-(2,6-Dimethoxybenzoyl)-N'-(2,4,6-trifluorophenyl)urea		353.076	267.6	354.083	0.947281	C16H13F3N2O4	[M-H]-							mzCloud	1	neg	9.67861e+06	8.06283e+06	2.6388e+06	2.03802e+07
M301T208	N-Acetyl-D-Glucosamine 6-Phosphate		301.053	208.3	301.056	12.2902	C8H16NO9P	[M]+	Organooxygen compounds	Carbohydrates and carbohydrate conjugates	C00357	Carbohydrate metabolism	18191-20-3 / 1746-32-3	HMDB0001062	BioDeepDB	1	pos	6.52108e+06	6.52754e+06	7.30855e+06	2.03572e+07
M170T411	8-Amino-7-oxononanoate		170.118	411.1	187.121	26.6521	C9H17NO3	[M+H-H2O]+			C01092	Metabolism of cofactors and vitamins	4707-58-8		BioDeepDB	1	pos	7.7651e+06	6.27777e+06	6.30587e+06	2.03488e+07
M340T484	NCGC00385443-01!(2S)-3-(3,4-dihydroxyphenyl)-2-[[(E)-3-(3,4-dihydroxyphenyl)prop-2-enoyl]amino]propanoic acid		340.081	484.2	359.101	3.56352	C18H17NO7	[M-H2O-H]-							GNPS	1	neg	6.94749e+06	6.25278e+06	7.13346e+06	2.03337e+07
M260T151	MEX_278.1387_17.3		260.124	151.2	277.131	1.25291	C15H19NO4	[M+H-H2O]+							MoNA	1	pos	6.6387e+06	6.96945e+06	6.7185e+06	2.03267e+07
M495T386	1-benzyl-3-(tert-butyl)-N-[6-(2,6-dichlorophenoxy)-3-pyridinyl]-1H-pyrazole-5-carboxamide		495.146	386.3	494.128	22.2006	C26H24Cl2N4O2	[M+H]+							mzCloud	1	pos	5.51806e+06	5.4187e+06	9.38352e+06	2.03203e+07
M253T793	(-)-Malyngolide		253.217	793.2	270.219	18.7159	C16H30O3	[M+H-H2O]+							BioDeepDB	1	pos	9.03558e+06	5.91033e+06	5.32347e+06	2.02694e+07
M500T174	MLS002154099-01!Talampicillin hydrochloride39878-70-1		500.101	174.3	517.107	2.7991	C24H24ClN3O6S	[M+H-H2O]+							GNPS	1	pos	5.86617e+06	6.63838e+06	7.73524e+06	2.02398e+07
M543T385	(Z)-4-[(1R,2R,17R,19S)-12-Hydroxy-8,8,21,21-tetramethyl-5-(3-methylbut-2-enyl)-14,18-dioxo-3,7,20-trioxahexacyclo[15.4.1.02,15.02,19.04,13.06,11]docosa-4(13),5,9,11,15-pentaen-19-yl]-2-methylbut-2-enoic acid		543.236	384.8	560.241	3.52702	C33H36O8	[M+H-H2O]+					5304-71-2		OTCML	1	pos	6.72231e+06	5.31928e+06	8.19102e+06	2.02326e+07
M172T34_1	Iminoarginine		172.092	33.9	172.096	22.0812	C6H12N4O2	[M]+			C21026				BioDeepDB	1	pos	5.89524e+06	6.3196e+06	8.01353e+06	2.02284e+07
M284T339	Xanthosine		284.077	339.5	284.076	3.52018	C10H12N4O6	[M]+	Purine nucleosides		C01762	Membrane transport; Biosynthesis of other secondary metabolites; Nucleotide metabolism	146-80-5	HMDB0000299	BioDeepDB	1	pos	9.10272e+06	5.58932e+06	5.52128e+06	2.02133e+07
M158T578	8-Isoquinoline methanamine (hydrochloride)		158.099	577.7	157.089	10.409	C11H11N	[M+H]+							BioDeepDB	1	pos	5.56274e+06	7.08246e+06	7.49039e+06	2.01356e+07
M203T224	AG-123		203.019	223.7	220.031	20.7577	C10H8N2O2S	[M+H-H2O]+					122520-86-9		BioDeepDB	1	pos	6.27514e+06	6.83513e+06	6.99729e+06	2.01076e+07
M274T185	ZOMEPIRAC		274.056	185.1	291.066	10.5343	C15H14ClNO3	[M+H-H2O]+					64092-49-5		BioDeepDB	1	pos	6.23967e+06	6.54366e+06	7.31969e+06	2.0103e+07
M667T121_2	NCGC00168994-02![(2R,3S,4R,5R,6S)-6-[(2S,3R,4S,5S,6R)-2-[5,8-dihydroxy-2-(4-methoxyphenyl)-4-oxochromen-7-yl]oxy-4,5-dihydroxy-6-(hydroxymethyl)oxan-3-yl]oxy-3,4,5-trihydroxyoxan-2-yl]methyl acetate		667.179	121.1	666.18	12.254	C30H34O17	[M+H]+							GNPS	1	pos	3.18154e+06	7.34774e+06	9.56938e+06	2.00987e+07
M369T419_1	MLS001049107-01!		369.062	419	386.064	15.3144	C19H14O9	[M+H-H2O]+							GNPS	1	pos	8.86654e+06	1.97309e+06	9.25843e+06	2.00981e+07
M211T433	3-Methyl-1-(2,4,6-trihydroxyphenyl)-1-butanone		211.097	433	210.089	1.49255	C11H14O4	[M+H]+	Benzene and substituted derivatives	Phenols and derivatives	C07350		26103-97-9	HMDB0033798	GNPS	1	pos	5.89465e+06	6.85204e+06	7.34552e+06	2.00922e+07
M312T687	N-[4-cyano-1-(4-fluorophenyl)-1H-pyrazol-5-yl]cyclohexanecarboxamide		312.131	686.9	312.139	25.1157	C17H17FN4O	[M]-							mzCloud	1	neg	6.4698e+06	6.62124e+06	7.00025e+06	2.00913e+07
M105T89	Alpha-Hydroxyisobutyric acid		105.111	89.3	104.105	8.33405	C4H8O3	[M+H]+	Organooxygen compounds	Alcohols and polyols			594-61-6	HMDB0000729	BioDeepDB	1	pos	6.7184e+06	6.75908e+06	6.60078e+06	2.00783e+07
M266T182	5'-Oxoinosine		266.066	182.2	266.065	3.75846	C10H10N4O5	[M]+			C01993				BioDeepDB	1	pos	3.59046e+06	7.74483e+06	8.70037e+06	2.00357e+07
M155T251	trans-Aconitic acid		154.997	251	174.016	8.45179	C6H6O6	[M-H2O-H]-	Carboxylic acids and derivatives	Tricarboxylic acids and derivatives	C02341		4023-65-8	HMDB0000958	MoNA	1	neg	7.44722e+06	6.37305e+06	6.21231e+06	2.00326e+07
M361T474	Haloxyfop		361.033	473.7	361.033	0	C15H11ClF3NO4	[M]-			C04871		69806-34-4		MoNA	1	neg	6.78814e+06	6.8465e+06	6.39772e+06	2.00324e+07
M195T427	N-Acetyl-5-aminosalicylic acid		195.175	426.7	195.172	13.8338	C9H9NO4	[M]+	Benzene and substituted derivatives	Benzoic acids and derivatives			51-59-2	HMDB0060602	mzCloud	1	pos	5.8948e+06	6.1653e+06	7.96012e+06	2.00202e+07
M433T255	AGK2		433.041	255.4	433.038	6.04541	C23H13Cl2N3O2	[M]+					304896-28-4		BioDeepDB	1	pos	6.56457e+06	7.62373e+06	5.81474e+06	2.0003e+07
M683T439_2	(6S)-6-beta-hydroxy-1,4,5,6-tetrahydronicotinamide-adenine dinucleotide		683.133	439.2	683.135	3.36684	C21H31N7O15P2	[M]+	Purine nucleotides	Purine nucleotide sugars	C04856			HMDB0059644	BioDeepDB	1	pos	6.41776e+06	5.68391e+06	7.89985e+06	2.00015e+07
M561T913	NCGC00380804-01_C31H48O10_(2R,3S,4E,6E,8E,10E,12E,14R,15R,16R,18R,22S,24S,26S,27R)-14,16,18,22,24,26-Hexahydroxy-2,3,27-trimethyl-28-oxooxacyclooctacosa-4,6,8,10,12-pentaene-15-carboxylic acid		561.311	913.3	580.325	8.44855	C31H48O10	[M-H2O-H]-							GNPS	1	neg	1.20888e+07	4.4419e+06	3.44551e+06	1.99762e+07
M560T94_2	MLS001142709-01!(2S)-3-(4-hydroxyphenyl)-2-[[1-[(2S)-2-[(4-methylphenyl)sulfonylamino]-4-methylsulfanylbutanoyl]piperidine-4-carbonyl]amino]propanoic acid		560.178	94.3	577.192	10.9045	C27H35N3O7S2	[M+H-H2O]+							GNPS	1	pos	6.91216e+06	9.85054e+06	3.1819e+06	1.99446e+07
M453T566	CEFIXIME TRIHYDRATE		453.045	566.2	453.041	7.52725	C16H15N5O7S2	[M]+							GNPS	1	pos	5.7648e+06	6.49661e+06	7.67313e+06	1.99345e+07
M289T225	GYY 4137		289.04	225.2	289.036	0.212765	C11H16NO2PS2	[M]+					106740-09-4		BioDeepDB	1	pos	6.67132e+06	6.95821e+06	6.27204e+06	1.99016e+07
M198T303	Metanephrine		198.113	303.5	197.105	1.51429	C10H15NO3	[M+H]+	Phenols	Methoxyphenols	C05588	Amino acid metabolism	5001-33-2	HMDB0004063	BioDeepDB	1	pos	5.52556e+06	5.78898e+06	8.58362e+06	1.98982e+07
M209T247	2-Naphthalenesulfonic acid		209.03	246.9	208.019	18.294	C10H8O3S	[M+H]+			C16202		120-18-3		mzCloud	1	pos	6.17488e+06	6.48572e+06	7.21475e+06	1.98753e+07
M165T34_1	1-Methylguanine		165.066	33.8	165.153	7.5129	C6H7N5O	[M]+	Imidazopyrimidines	Purines and purine derivatives			938-85-2	HMDB0003282	mzCloud	1	pos	6.68607e+06	5.30172e+06	7.88196e+06	1.98698e+07
M183T544	Galactitol		183.084	543.8	182.079	9.703	C6H14O6	[M+H]+	Organooxygen compounds	Carbohydrates and carbohydrate conjugates	C01697	Carbohydrate metabolism	608-66-2	HMDB0000107	BioDeepDB	2	pos	5.26469e+06	7.1091e+06	7.47457e+06	1.98484e+07
M539T397_1	OLMESARTAN MEDOXOMIL		539.208	396.8	558.223	6.13367	C29H30N6O6	[M-H2O-H]-					144689-63-4		BioDeepDB	1	neg	6.66374e+06	6.88058e+06	6.28359e+06	1.98279e+07
M352T106	Griseofulvin		352.073	106.3	352.071	4.54451	C17H17ClO6	[M]+	Benzofurans		C06686		126-07-8	HMDB0014544	BioDeepDB	1	pos	3.93738e+06	7.75998e+06	8.11117e+06	1.98085e+07
M820T811_2	Kurahyne		819.574	811.2	838.593	0.864883	C47H78N6O7	[M-H2O-H]-							GNPS	1	neg	1.05134e+07	2.35219e+06	6.93524e+06	1.98009e+07
M149T139	2-Hydroxyglutarate		149.045	139.4	148.037	1.5029	C5H8O5	[M+H]+	Hydroxy acids and derivatives	Short-chain hydroxy acids and derivatives	C02630	Carbohydrate metabolism	2889-31-8	HMDB0059655	MoNA	1	pos	4.75727e+06	5.25181e+06	9.77294e+06	1.9782e+07
M219T105_1	(E)-1-(4-hydroxy-2-oxo-6-(prop-1-en-1-yl)-2H-pyran-3-yl)butane-1,2-dione		219.061	105.3	236.068	2.11721	C12H12O5	[M+H-H2O]+							BioDeepDB	1	pos	2.9113e+06	1.17385e+07	5.12099e+06	1.97708e+07
M187T116	Alanyl-Proline		187.108	115.6	186.1	2.57432	C8H14N2O3	[M+H]+	Carboxylic acids and derivatives	Amino acids, peptides, and analogues				HMDB0028695	mzCloud	1	pos	5.51389e+06	6.50108e+06	7.73245e+06	1.97474e+07
M358T97	AM2201 6-hydroxyindole metabolite		358.162	97.5	375.163	17.2459	C24H22FNO2	[M+H-H2O]+							BioDeepDB	1	pos	6.01317e+06	6.04064e+06	7.67326e+06	1.97271e+07
M240T34_2	NCGC00380601-01!N-[1-(4-methoxy-6-oxopyran-2-yl)-2-methylpropyl]acetamide		240.125	33.8	239.116	6.10507	C12H17NO4	[M+H]+							GNPS	1	pos	5.79922e+06	5.23794e+06	8.68056e+06	1.97177e+07
M444T96	MLS000028626-01!		444.019	95.9	443.021	20.5285	C18H16Cl3N3O4	[M+H]+							GNPS	1	pos	5.92042e+06	6.70516e+06	7.08216e+06	1.97077e+07
M359T616	(1S,5R,7S,11R,13S,17S,18S,19R)-4,5,17-Trihydroxy-14,18-dimethyl-6-methylidene-3,10-dioxapentacyclo[9.8.0.01,7.04,19.013,18]nonadec-14-ene-9,16-dione		359.149	615.9	376.152	11.2238	C20H24O7	[M+H-H2O]+	<U+841C><U+7C7B>				981-15-7		OTCML	1	pos	5.73622e+06	6.38213e+06	7.5731e+06	1.96914e+07
M339T752	NCGC00169961-02!4-hydroxy-3-[(2E,6E)-4-hydroxy-3,7,11-trimethyldodeca-2,6,10-trienyl]benzoic acid		339.198	751.6	358.214	5.24933	C22H30O4	[M-H2O-H]-							GNPS	1	neg	6.49778e+06	6.77602e+06	6.40558e+06	1.96794e+07
M286T407	Phenoxybenzamine		286.132	406.9	303.139	0.230663	C18H22ClNO	[M+H-H2O]+	Benzene and substituted derivatives	Phenylmethylamines	C07435		59-96-1	HMDB0015061	BioDeepDB	1	pos	7.84956e+06	9.22406e+06	2.58812e+06	1.96617e+07
M239T333	3-(2-thienyl)cinnoline-4-carboxylic acid		239.019	333.1	256.031	16.7945	C13H8N2O2S	[M+H-H2O]+							mzCloud	1	pos	6.83577e+06	6.34903e+06	6.4625e+06	1.96473e+07
M693T822	NCGC00380124-01_C38H63NO10_Hexopyranoside, 1-[6-[dodecahydro-5-hydroxy-3-(1-hydroxy-1-methylethyl)-6a,9b-dimethylindeno[5,4-b]pyran-7-yl]-3,4,4a,7,8,8a-hexahydro-4a-methyl-2H-1-benzopyran-2-yl]-1-methylethyl 2-(acetylamino)-2-deoxy-		693.444	822.2	693.445	2.30331	C38H63NO10	[M]-							GNPS	1	neg	8.65619e+06	6.69703e+06	4.28294e+06	1.96362e+07
M211T800	10-Propoxydecanoic acid		211.169	799.5	230.188	4.75781	C13H26O3	[M-H2O-H]-							mzCloud	1	neg	6.44203e+06	6.391e+06	6.80178e+06	1.96348e+07
M481T499	N?-[(3-{[(4-acetylphenyl)carbamoyl]amino}-1,4,5-trihydroxycyclohexyl)carbonyl]phenylalaninamide		481.202	499.5	498.211	4.39595	C25H30N4O7	[M+H-H2O]+							mzCloud	1	pos	3.53298e+06	6.32589e+06	9.75811e+06	1.9617e+07
M231T501	NP-004036		231.16	501.2	230.152	1.79445	C12H22O4	[M+H]+	Endogenous Metabolites; Natural Products/Medicines						mzCloud	1	pos	6.37142e+06	6.40082e+06	6.84211e+06	1.96144e+07
M291T121	Norsertraline		291.056	120.9	291.058	6.02941	C16H15Cl2N	[M]+					918933-19-4		BioDeepDB	1	pos	2.14107e+06	2.02208e+06	1.54078e+07	1.9571e+07
M179T732	Methyleugenol		179.107	731.8	178.099	0.115182	C11H14O2	[M+H]+	Benzene and substituted derivatives	Methoxybenzenes	C10454	Biosynthesis of other secondary metabolites	93-15-2	HMDB0031864	BioDeepDB	1	pos	7.10704e+06	5.36863e+06	7.07124e+06	1.95469e+07
M491T112	NCGC00384823-01_C25H32O11_		491.185	111.8	508.194	3.72129	C25H32O11	[M+H-H2O]+							GNPS	1	pos	6.66745e+06	6.13247e+06	6.74468e+06	1.95446e+07
M639T846	oxetanabeodendroidin X		639.28	845.9	640.288	1.22986	C35H44O11	[M-H]-							GNPS	1	neg	2.42755e+06	8.79338e+06	8.25225e+06	1.94732e+07
M793T454	Phosphine-biotin		793.32	454.1	792.332	24.2021	C41H53N4O8PS	[M+H]+							BioDeepDB	1	pos	4.94608e+06	4.00477e+06	1.05189e+07	1.94697e+07
M321T154	4-Coumaroylshikimate		321.094	154.2	320.09	9.44475	C16H16O7	[M+H]+			C02947	Biosynthesis of other secondary metabolites			BioDeepDB	1	pos	6.3937e+06	7.23969e+06	5.83603e+06	1.94694e+07
M507T422	[(1R,2S,3S,5R,6S,8R,12S,16R,19S,20R,21S)-14-Ethyl-2-hydroxy-4,6,19-trimethoxy-16-methyl-9,11-dioxa-14-azaheptacyclo[10.7.2.12,5.01,13.03,8.08,12.016,20]docosan-21-yl] acetate		507.278	422	507.283	10.6786	C27H41NO8	[M]+	<U+751F><U+7269><U+78B1><U+7C7B>				6836-11-9		OTCML	1	pos	6.88255e+06	5.17057e+06	7.3883e+06	1.94414e+07
M385T533	(+)-Zeylenol		385.129	532.9	384.121	1.09316	C21H20O7	[M+H]+	Benzene and substituted derivatives	Benzoic acids and derivatives			113532-12-0	HMDB0029541	mzCloud	1	pos	5.6391e+06	7.13324e+06	6.65402e+06	1.94264e+07
M170T193	Penicillic acid		170.062	192.8	170.058	24.6451	C8H10O4	[M]+	Natural Toxins		C16804		17397-87-4		mzCloud	1	pos	7.14993e+06	6.20779e+06	6.05651e+06	1.94142e+07
M216T322	Tetrahydroharmine		216.124	322.1	216.126	1.03757	C13H16N2O	[M]+			C09243		17019-01-1		BioDeepDB	1	pos	5.17477e+06	6.92006e+06	7.30359e+06	1.93984e+07
M153T107	D-Xylitol		153.076	106.9	152.069	1.08213	C5H12O5	[M+H]+	Organooxygen compounds	Carbohydrates and carbohydrate conjugates	C00379	Carbohydrate metabolism; Membrane transport	87-99-0	HMDB0002917	BioDeepDB	1	pos	1.0202e+07	4.15381e+06	5.01412e+06	1.93699e+07
M315T74_2	Nicotinamide ribotide		315.035	74.2	334.057	9.23706	C11H15N2O8P	[M-H2O-H]-	Pyridine nucleotides	Nicotinamide nucleotides	C00455	Metabolism of cofactors and vitamins	1094-61-7	HMDB0000229	BioDeepDB	1	neg	6.19312e+06	7.05281e+06	6.11614e+06	1.93621e+07
M180T514	Benzanilide		180.075	513.6	197.084	10.1623	C13H11NO	[M+H-H2O]+					93-98-1		mzCloud	1	pos	6.69328e+06	5.99613e+06	6.67219e+06	1.93616e+07
M226T34_1	6-Benzylaminopurine		226.109	33.9	225.101	0.106144	C12H11N5	[M+H]+	Imidazopyrimidines	Purines and purine derivatives	C11263		1214-39-7	HMDB0039238	mzCloud	1	pos	4.71493e+06	5.91404e+06	8.72096e+06	1.93499e+07
M235T611	Procainamide		235.169	610.7	235.168	3.20672	C13H21N3O	[M]+	Benzene and substituted derivatives	Benzoic acids and derivatives	C07401		51-06-9	HMDB0015169	BioDeepDB	2	pos	2.51778e+06	1.41884e+07	2.58678e+06	1.92929e+07
M447T837	NCGC00386070-01_C26H29N3O4_8H,10H-7a,12a-(Iminomethano)indolizino[6,7-h]pyrano[3,2-a]carbazole-8,16-dione, 3,6b,7,11,12,13,13a,14-octahydro-6b-hydroxy-3,3,14,14-tetramethyl-, (6bR,7aS,12aS,13aS)-		447.216	837.1	447.216	0.237934	C26H29N3O4	[M]-							GNPS	1	neg	3.58109e+06	1.20215e+07	3.67605e+06	1.92787e+07
M218T434	4-methoxy DMT		218.139	433.9	218.142	2.05396	C13H18N2O	[M]+					3965-97-7		BioDeepDB	1	pos	5.90435e+06	6.23864e+06	7.11598e+06	1.9259e+07
M325T121	beta-Lactose		325.113	121.3	342.116	0.0202754	C12H22O11	[M+H-H2O]+	Carbohydrates and carbohydrate conjugates	Glycosyl compounds	C01970		5965-66-2	HMDB0041627	BioDeepDB	1	pos	8.69492e+06	5.57245e+06	4.94016e+06	1.92075e+07
M183T347	3,4-Dihydroxyphenylpropanoate		183.065	347.3	182.058	1.22361	C9H10O4	[M+H]+	Phenylpropanoic acids		C10447	Amino acid metabolism	1078-61-1	HMDB0000423	mzCloud	1	pos	6.7752e+06	6.25067e+06	6.16913e+06	1.9195e+07
M679T305_3	UDP-N-acetylmuraminate		679.105	304.6	679.103	3.38681	C20H31N3O19P2	[M]-	Pyrimidine nucleotides	Pyrimidine nucleotide sugars	C01050	Carbohydrate metabolism		HMDB0011720	BioDeepDB	1	neg	8.16112e+06	1.59399e+06	9.43165e+06	1.91868e+07
M656T471_2	NCGC00380159-01_C33H52O13_		656.352	470.8	656.341	15.2597	C33H52O13	[M-H2O+NH4]+							GNPS	1	pos	2.96611e+06	8.35583e+06	7.85586e+06	1.91778e+07
M922T85	VAL-HIS-LEU-THR-PRO-VAL-GLU-LYS		921.548	85	921.528	1.83464	C42H71N11O12	[M-H2O+NH4]+							MoNA	1	pos	7.76143e+06	3.67073e+06	7.72221e+06	1.91544e+07
M397T492	AT-56		397.222	492.1	397.227	12.4512	C25H27N5	[M]+					162640-98-4		BioDeepDB	1	pos	5.79289e+06	6.53967e+06	6.80355e+06	1.91361e+07
M158T48	4-Methylsulfinyl-3-butenyl isothiocyanate		158.003	48.3	175.013	12.1643	C6H9NOS2	[M+H-H2O]+					592-95-0		OTCML	1	pos	6.49287e+06	6.51915e+06	6.10744e+06	1.91195e+07
M393T407	3-{2-[2,6-dinitro-4-(trifluoromethyl)phenyl]-2-methylhydrazino}-1,3-dihydroisobenzofuran-1-one		393.045	406.8	412.063	0.454728	C16H11F3N4O6	[M-H2O-H]-							mzCloud	1	neg	5.85374e+06	5.92471e+06	7.33449e+06	1.91129e+07
M137T888	Gentisate aldehyde		137.024	888.4	138.032	5.10861	C7H6O3	[M-H]-	Organooxygen compounds	Carbonyl compounds	C05585	Amino acid metabolism	1194-98-5	HMDB0004062	BioDeepDB	1	neg	1.76476e+07	722825	707741	1.90781e+07
M303T344	Enoxacin		303.122	344.2	320.128	3.51464	C15H17FN4O3	[M+H-H2O]+	Diazanaphthalenes	Naphthyridines	C06979		74011-58-8	HMDB0014610	mzCloud	1	pos	6.01327e+06	6.75648e+06	6.2901e+06	1.90598e+07
M306T243	Propentofylline		306.166	242.7	306.361	10.4211	C15H22N4O3	[M]+	Therapeutics/Prescription Drugs; Sports Doping Drugs				55242-55-2		mzCloud	1	pos	6.62706e+06	6.38295e+06	6.03292e+06	1.90429e+07
M213T283	Ergothioneine		213.088	283	230.096	4.53334	C9H16N3O2S	[M+H-H2O]+	Carboxylic acids and derivatives	Amino acids, peptides, and analogues	C05570	Amino acid metabolism	497-30-3/58511-63-0	HMDB0003045	BioDeepDB	1	pos	5.93986e+06	5.23441e+06	7.86657e+06	1.90408e+07
M390T580	Prostratin		390.211	579.7	390.204	17.3273	C22H30O6	[M]-					60857-08-1		GNPS	1	neg	6.3996e+06	6.03062e+06	6.59939e+06	1.90296e+07
M131T210	5-Amino-2-oxopentanoic acid		131.07	209.8	131.058	1.14539	C5H9NO3	[M]+	Keto acids and derivatives	Short-chain keto acids and derivatives	C01110	Amino acid metabolism		HMDB0006272	BioDeepDB	2	pos	5.52521e+06	4.32135e+06	9.18284e+06	1.90294e+07
M140T114	4-Amino-5-hydroxymethyl-2-methylpyrimidine		140.082	114.2	139.075	1.64165	C6H9N3O	[M+H]+			C01279	Metabolism of cofactors and vitamins; Membrane transport	73-67-6		BioDeepDB	1	pos	6.15641e+06	3.16439e+06	9.69632e+06	1.90171e+07
M515T435	NP-001257		515.19	434.7	514.184	2.8595	C27H30O10	[M+H]+	Endogenous Metabolites; Natural Products/Medicines						mzCloud	1	pos	6.14533e+06	5.86799e+06	6.98288e+06	1.89962e+07
M447T365	O-Desethyl sildenafil		447.182	364.5	446.174	1.78888	C20H26N6O4S	[M+H]+	Therapeutics/Prescription Drugs; Counterfeit Drug (Therapeutic)						mzCloud	1	pos	6.82935e+06	5.75704e+06	6.40389e+06	1.89903e+07
M479T385	Miquelianin		479.079	384.8	478.075	6.67949	C21H18O13	[M+H]+	<U+916E><U+7C7B>				22688-79-5	HMDB0029212	OTCML	1	pos	5.58088e+06	6.59828e+06	6.80284e+06	1.8982e+07
M352T655	15-Keto-prostaglandin F2a		352.217	655.3	352.225	0.701299	C20H32O5	[M]+	Fatty Acyls	Eicosanoids	C05960	Lipid metabolism	35850-13-6	HMDB0004240	BioDeepDB	1	pos	7.90722e+06	4.96786e+06	6.10599e+06	1.89811e+07
M161T350	D-Galactose		161.043	350.3	180.063	12.4811	C6H12O6	[M-H2O-H]-			C00124	Carbohydrate metabolism	59-23-4 10257-28-0 / 10257-28-0 / 59-23-4		BioDeepDB	2	neg	5.85958e+06	6.42503e+06	6.69173e+06	1.89763e+07
M169T943	Chlorzoxazone		168.993	943.1	168.993	1.77522	C7H4ClNO2	[M]+	Benzoxazoles	Benzoxazolones	C07931		95-25-0	HMDB0014500	GNPS	1	pos	1.67433e+06	1.13322e+07	5.96425e+06	1.89707e+07
M182T866	Triethyl phosphate		182.154	865.6	182.155	1.97635	C6H15O4P	[M]+	Organic phosphoric acids and derivatives	Phosphate esters			78-40-0	HMDB0012228	mzCloud	1	pos	7.59874e+06	5.35594e+06	6.01229e+06	1.8967e+07
M321T73	Bis(4-nitrophenyl)phosphate		320.987	72.6	340.01	12.1812	C12H9N2O8P	[M-H2O-H]-			C03779		645-15-8		MoNA	1	neg	6.8662e+06	6.45369e+06	5.64635e+06	1.89662e+07
M373T566	Meclizine		373.183	566.4	390.186	9.73786	C25H27ClN2	[M+H-H2O]+	Benzene and substituted derivatives	Diphenylmethanes	C07116		569-65-3/NA	HMDB0014875	MoNA	1	pos	6.88432e+06	5.70294e+06	6.37687e+06	1.89641e+07
M281T819	3-[3,5-bis(trifluoromethyl)phenyl]-N'-hydroxyprop-2-enimidamide		281.052	818.5	298.054	17.6191	C11H8F6N2O	[M+H-H2O]+							mzCloud	1	pos	1.11786e+07	3.94586e+06	3.83182e+06	1.89563e+07
M135T358_1	2-Methylbenzoic acid		135.043	357.7	136.052	14.2473	C8H8O2	[M-H]-	Benzene and substituted derivatives	Benzoic acids and derivatives	C07215		118-90-1	HMDB0002340	BioDeepDB	2	neg	7.31816e+06	6.0814e+06	5.51726e+06	1.89168e+07
M133T188	D-Ornithine		133.097	188.3	132.09	2.43431	C5H12N2O2	[M+H]+	Carboxylic acids and derivatives	Amines	C00515		348-66-3	HMDB0003374	MetaDNA	2	pos	6.16154e+06	6.89471e+06	5.85173e+06	1.8908e+07
M126T225	Melamine		126.066	225	126.065	2.76503	C3H6N6	[M]+	Triazines	1,3,5-triazines	C08737		108-78-1	HMDB0041922	BioDeepDB	1	pos	5.43958e+06	5.05686e+06	8.37322e+06	1.88697e+07
M507T731_1	Bromadiolone		507.059	730.6	526.078	1.40023	C30H23BrO4	[M-H2O-H]-			C18596		28772-56-7		MoNA	1	neg	6.8511e+06	1.2886e+06	1.06956e+07	1.88353e+07
M157T274	aconitic acid		157.098	273.8	174.108	19.1346	C6H6O6	[M+H-H2O]+					499-12-7/		MoNA	1	pos	6.69706e+06	5.94609e+06	6.17627e+06	1.88194e+07
M224T199	(2S)-Flavanone		224.092	198.8	224.084	0.889836	C15H12O2	[M]+			C02099		487-26-3		BioDeepDB	1	pos	5.65017e+06	6.50617e+06	6.64575e+06	1.88021e+07
M268T365	4-ANPP-d5		268.212	364.5	285.225	20.8734	C19H19[2]H5N2	[M+H-H2O]+	Drugs of Abuse/Illegal Drugs						mzCloud	1	pos	6.20292e+06	6.61795e+06	5.98107e+06	1.88019e+07
M398T344	JWH-193		398.202	344.2	398.199	5.4543	C26H26N2O2	[M]+	Drugs of Abuse/Illegal Drugs						mzCloud	1	pos	7.40492e+06	4.81167e+06	6.57996e+06	1.87966e+07
M447T293	TyrMe-Phe-OH		447.146	292.5	464.158	11.444	C25H24N2O7	[M+H-H2O]+							BioDeepDB	1	pos	6.46966e+06	6.78979e+06	5.53391e+06	1.87934e+07
M820T819_1	PC(16_1_10-HDoHE)		819.541	819.4	819.541	0.146065	C46H78NO9P	[M]-							MoNA	1	neg	6.79995e+06	6.69517e+06	5.2865e+06	1.87816e+07
M245T235	Indirubin		245.066	235.2	262.074	4.87216	C16H10N2O2	[M+H-H2O]+					479-41-4		OTCML	1	pos	5.01713e+06	4.83429e+06	8.89921e+06	1.87506e+07
M231T481	(R)-Kawain		231.102	481.2	230.094	2.18759	C14H14O3	[M+H]+	Kavalactones		C09947		500-64-1	HMDB0034212	BioDeepDB	1	pos	7.90252e+06	8.41361e+06	2.42722e+06	1.87434e+07
M329T114	Jasminoside B		329.156	113.6	346.163	1.11194	C16H26O8	[M+H-H2O]+	<U+841C><U+7C7B>				214125-04-9		OTCML	1	pos	6.63099e+06	5.90795e+06	6.15419e+06	1.86931e+07
M295T641	Wedelolactone		295.023	640.9	314.043	3.60311	C16H10O7	[M-H2O-H]-	<U+9999><U+8C46><U+7D20><U+7C7B>		C10541		524-12-9		OTCML	1	neg	6.05801e+06	6.32407e+06	6.30535e+06	1.86874e+07
M158T34_2	Perlargonic acid		158.129	33.8	158.131	9.99067	C9H18O2	[M]+							MoNA	1	pos	6.25293e+06	5.27604e+06	7.14886e+06	1.86778e+07
M224T955	7-CHLOROKYNURENIC ACID		224.012	954.5	223.004	3.12484	C10H6ClNO3	[M+H]+					18000-24-3		BioDeepDB	1	pos	2.98807e+06	1.31701e+07	2.50734e+06	1.86655e+07
M387T381	Flunarizine		387.2	381.1	404.206	3.17665	C26H26F2N2	[M+H-H2O]+					52468-60-7		BioDeepDB	1	pos	6.3538e+06	6.79958e+06	5.51026e+06	1.86636e+07
M293T321_2	2-hydroxyflutamide		293.077	320.7	292.067	9.17387	C11H11F3N2O4	[M+H]+	Benzene and substituted derivatives	Trifluoromethylbenzenes	C14204		52806-53-8	HMDB0060949	BioDeepDB	1	pos	5.841e+06	5.97762e+06	6.81718e+06	1.86358e+07
M179T455	L-Gulose		179.055	455.3	180.063	5.58487	C6H12O6	[M-H]-	Organooxygen compounds	Carbohydrates and carbohydrate conjugates	C15923	Carbohydrate metabolism	6027-89-0	HMDB0012326	BioDeepDB	2	neg	6.73712e+06	6.78671e+06	5.08421e+06	1.8608e+07
M239T92	2',5'-Dihydroxychalcone		239.076	92.1	240.079	19.3735	C15H12O3	[M-H]-	Linear 1,3-diarylpropanoids	Chalcones and dihydrochalcones			19312-13-1	HMDB0032129	MoNA	1	neg	5.61672e+06	6.65548e+06	6.28504e+06	1.85572e+07
M289T139	Terbufos		289.053	139.2	288.044	0.339784	C9H21O2PS3	[M+H]+			C18693		13071-79-9		BioDeepDB	1	pos	5.75322e+06	6.49276e+06	6.30371e+06	1.85497e+07
M153T297	Protocatechuic acid		153.018	296.7	154.027	8.49573	C7H6O4	[M-H]-	Benzene and substituted derivatives	Benzoic acids and derivatives	C00230		99-50-3	HMDB0001856	BioDeepDB	2	neg	6.3851e+06	5.93383e+06	6.22811e+06	1.8547e+07
M238T96	MLS002207277-01!3-hydroxy-2-phenylchromen-4-one		238.064	95.5	238.063	5.48516	C15H10O3	[M]+							GNPS	1	pos	5.84701e+06	5.87296e+06	6.80214e+06	1.85221e+07
M209T266	DIMETHYLCAFFEIC ACID		209.081	265.6	208.074	2.22467	C11H12O4	[M+H]+	Endogenous Metabolites				2316-26-9		mzCloud	1	pos	9.13921e+06	5.11815e+06	4.24316e+06	1.85005e+07
M300T334	Isotretinoin		300.205	334	300.209	13.7578	C20H28O2	[M]+	Therapeutics/Prescription Drugs; Endogenous Metabolites		D00348				mzCloud	1	pos	6.76073e+06	5.41128e+06	6.30817e+06	1.84802e+07
M721T827_1	2-[4,5-Dihydroxy-2-(hydroxymethyl)-6-[(1S,2S,4S,6R,8S,9S,12R,13R)-5',7,9,13-tetramethylspiro[5-oxapentacyclo[10.8.0.02,9.04,8.013,18]icos-18-ene-6,2'-piperidine]-16-yl]oxyoxan-3-yl]oxy-6-methyloxane-3,4,5-triol		721.45	826.5	721.44	13.4285	C39H63NO11	[M]-	<U+751F><U+7269><U+78B1><U+7C7B>				32449-98-2		OTCML	1	neg	6.34726e+06	6.08722e+06	6.0413e+06	1.84758e+07
M149T887	Phentermine		149.117	887	149.12	23.4715	C10H15N	[M]+	Benzene and substituted derivatives	Phenethylamines	C07438		122-09-8	HMDB0014337	MoNA	1	pos	1.96847e+06	3.26396e+06	1.32101e+07	1.84425e+07
M510T435	NCGC00385308-01_C26H38O10_		510.234	435.5	510.246	24.8855	C26H38O10	[M]+							GNPS	1	pos	6.45869e+06	5.45117e+06	6.52431e+06	1.84342e+07
M228T116	2-(2-pyridyl)-7,8-dihydro-5H-thiino[4,3-d]pyrimidin-4-ol		228.057	115.6	245.062	10.3102	C12H11N3OS	[M+H-H2O]+							mzCloud	1	pos	5.85307e+06	6.32959e+06	6.24251e+06	1.84252e+07
M122T930	Benzamide		122.061	929.9	121.053	4.29295	C7H7NO	[M+H]+	Benzene and substituted derivatives	Benzoic acids and derivatives	C09815		55-21-0	HMDB0004461	mzCloud	1	pos	7.17128e+06	9.00762e+06	2.24459e+06	1.84235e+07
M567T486_1	12b-O-[deca-2Z,4E-dienoyl]-13_-isobutyroyloxy-4b-deoxyphorbol		567.346	485.6	568.34	24.0984	C34H48O7	[M-H]-							GNPS	1	neg	5.08361e+06	6.94038e+06	6.39409e+06	1.84181e+07
M327T172	Niclosamide		326.994	172.4	327.12	2.48293	C13H8Cl2N2O4	[M+H]+					50-65-7/		GNPS	1	pos	5.61926e+06	7.14575e+06	5.6378e+06	1.84028e+07
M227T34_1	Carbidopa		227.104	33.8	226.095	4.69829	C10H14N2O4	[M+H]+					28860-95-9	HMDB0014336	OTCML	1	pos	4.2383e+06	4.8603e+06	9.27739e+06	1.8376e+07
M302T102	MLS002153486-01!		302.144	101.8	301.135	8.10434	C17H20ClN3	[M+H]+							GNPS	1	pos	5.13e+06	6.62784e+06	6.58348e+06	1.83413e+07
M487T376	(2E)-3-[4-({2-O-[(2S,3R,4R)-3,4-Dihydroxy-4-(hydroxymethyl)tetrahydro-2-furanyl]-?-D-glucopyranosyl}oxy)-3-methoxyphenyl]acrylic acid		487.145	376.1	488.153	2.08354	C21H28O13	[M-H]-							mzCloud	1	neg	6.57802e+06	5.71231e+06	6.04712e+06	1.83375e+07
M387T909	Cholesterol		387.195	909.1	386.355	3.8973	C27H46O	[M+H]+	Steroids and steroid derivatives	Cholestane steroids	C00187	Lipid metabolism	57-88-5	HMDB0000067	BioDeepDB	1	pos	1.44465e+06	8.31003e+06	8.55967e+06	1.83143e+07
M303T235	(6Ar,11bS)-7,11b-dihydroindeno[2,1-c]chromene-3,4,6a,9,10(6H)-pentol		303.083	234.7	302.079	10.2282	C16H14O6	[M+H]+	<U+916E><U+7C7B>				517-28-2		OTCML	1	pos	4.6867e+06	5.51186e+06	8.10684e+06	1.83054e+07
M264T384	Tatridin B		264.132	383.6	264.317	16.8822	C15H20O4	[M]+	Prenol lipids	Terpene lactones			41653-76-3	HMDB0036931	mzCloud	1	pos	5.75563e+06	6.3818e+06	6.16689e+06	1.83043e+07
M312T843	TRIPTOPHENOLIDE		312.172	843	312.173	2.70565	C20H24O3	[M]-					74285-86-2		BioDeepDB	1	neg	6.32541e+06	9.67975e+06	2.28612e+06	1.82913e+07
M421T294_1	Chloramphenicol succinate		421.018	293.9	422.028	7.12558	C15H16Cl2N2O8	[M-H]-			C11727		3544-94-3		BioDeepDB	1	neg	6.07721e+06	6.79576e+06	5.4183e+06	1.82913e+07
M128T123_2	N,N-dimethyl-L-Valine		128.102	122.5	145.11	9.71666	C7H15NO2	[M+H-H2O]+					2812-32-0		BioDeepDB	1	pos	5.89901e+06	5.34459e+06	7.01678e+06	1.82604e+07
M128T979_1	Barbituric acid		128.02	978.8	128.022	18.7471	C4H4N2O3	[M]+	Diazines	Pyrimidines and pyrimidine derivatives	C00813	Nucleotide metabolism	67-52-7	HMDB0041833	BioDeepDB	1	pos	1.14982e+07	1.42102e+06	5.32884e+06	1.82481e+07
M276T322	94-20-2		276.036	322.1	276.034	9.27069	C10H13ClN2O3S	[M]+							GNPS	1	pos	6.29306e+06	6.02872e+06	5.90887e+06	1.82306e+07
M319T385	Chlorpromazine		319.103	384.5	318.096	0.864925	C17H19ClN2S	[M+H]+	Benzothiazines	Phenothiazines	C06906		50-53-3	HMDB0014620	mzCloud	1	pos	5.46456e+06	6.20196e+06	6.56084e+06	1.82274e+07
M236T34_1	D2PM		236.14	33.8	253.147	1.56587	C17H19NO	[M+H-H2O]+					172152-19-1		BioDeepDB	1	pos	5.84561e+06	5.91441e+06	6.46256e+06	1.82226e+07
M152T371	N-Methyltyramine		152.107	370.7	151.1	3.44493	C9H13NO	[M+H]+	Benzene and substituted derivatives	Phenethylamines	C02442	Amino acid metabolism	370-98-9	HMDB0003633	BioDeepDB	2	pos	5.81763e+06	5.36298e+06	6.98597e+06	1.81666e+07
M319T293	12-Keto-tetrahydro-leukotriene B4		319.222	292.6	336.23	2.08632	C20H32O4	[M+H-H2O]+	Fatty Acyls	Eicosanoids	C02165	Lipid metabolism	71160-24-2	HMDB0002995	BioDeepDB	1	pos	5.94099e+06	6.19552e+06	6.02398e+06	1.81605e+07
M619T81	NCGC00180872-02![(2S,3R,4S,5R,6S)-4,5-dihydroxy-6-[5-hydroxy-2-(4-hydroxyphenyl)-4-oxo-7-[(2S,3R,4R,5R,6S)-3,4,5-trihydroxy-6-methyloxan-2-yl]oxychromen-3-yl]oxy-2-methyloxan-3-yl] acetate		619.169	81.4	620.174	3.32006	C29H32O15	[M-H]-							GNPS	1	neg	6.52836e+06	5.95971e+06	5.64346e+06	1.81315e+07
M418T372	Liquiritin		418.13	372.4	418.126	7.69618	C21H22O9	[M]+	<U+916E><U+7C7B>		C16989		551-15-5		OTCML	1	pos	2.46837e+06	8.27626e+06	7.38666e+06	1.81313e+07
M498T330	NCGC00169854-03!4,4-bis(6,8-dihydroxy-3-methyl-1-oxoisochromen-7-yl)-2-methoxybutanoic acid		498.113	329.9	498.116	5.8451	C25H22O11	[M]+							GNPS	1	pos	6.44503e+06	6.01139e+06	5.66372e+06	1.81202e+07
M126T983_2	4-Aminocatechol		126.055	983	125.048	2.54134	C6H7NO2	[M+H]+			C18351		13047-04-6		BioDeepDB	1	pos	2.79376e+06	2.37443e+06	1.29389e+07	1.81071e+07
M386T414	NP-016839		386.255	414	386.246	23.5348	C24H34O4	[M]+	Endogenous Metabolites; Natural Products/Medicines						mzCloud	1	pos	8.32051e+06	3.87437e+06	5.89136e+06	1.80862e+07
M150T366	Benzyl isothiocyanate		150.039	366.1	149.03	10.6891	C8H7NS	[M+H]+	Benzene and substituted derivatives		C03098		622-78-6	HMDB0033969	MoNA	1	pos	6.49917e+06	5.7978e+06	5.74748e+06	1.80444e+07
M449T870	Vitamin K1		449.311	870.1	450.35	2.36875	C31H46O2	[M-H]-	Prenol lipids	Quinone and hydroquinone lipids	C02059	Metabolism of cofactors and vitamins	12001-79-5 / 84-80-0	HMDB0003555	BioDeepDB	1	neg	6.70147e+06	3.9291e+06	7.39023e+06	1.80208e+07
M219T804	Zerumbone		219.173	803.6	218.167	5.36562	C15H22O	[M+H]+	Prenol lipids	Sesquiterpenoids	C20262		471-05-6	HMDB0036667	mzCloud	1	pos	2.70126e+06	1.25525e+07	2.73749e+06	1.79913e+07
M584T601	Avermectin A1b aglycone		584.336	600.6	584.335	1.24515	C34H48O8	[M]+			C11964				BioDeepDB	1	pos	6.52798e+06	4.58464e+06	6.86321e+06	1.79758e+07
M364T684	Pantoprazole		364.053	684.2	383.075	8.81739	C16H15F2N3O4S	[M-H2O-H]-	Benzimidazoles	Sulfinylbenzimidazoles	C11806		102625-70-7	HMDB0005017	BioDeepDB	1	neg	5.29976e+06	6.08962e+06	6.57723e+06	1.79666e+07
M132T300	Propionylglycine		132.139	300.4	131.13	10.0198	C5H9NO3	[M+H]+	Carboxylic acids and derivatives	Amino acids, peptides, and analogues			21709-90-0	HMDB0000783	MoNA	1	pos	6.03883e+06	5.83363e+06	6.08641e+06	1.79589e+07
M171T77	Dihydroxyacetone phosphate		171.006	76.9	169.998	4.81854	C3H7O6P	[M+H]+	Organooxygen compounds	Carbohydrates and carbohydrate conjugates	C00111	Carbohydrate metabolism; Energy metabolism; Lipid metabolism; Metabolism of cofactors and vitamins	57-04-5	HMDB0001473	BioDeepDB	1	pos	4.42653e+06	5.57136e+06	7.92457e+06	1.79225e+07
M432T381	Gentamicin C1a		432.279	381.4	449.285	4.0113	C19H39N5O7	[M+H-H2O]+			C00908		26098-04-4		BioDeepDB	1	pos	7.0751e+06	5.44688e+06	5.38757e+06	1.79095e+07
M388T368	Ambiguine_C_isonitrile		388.255	367.6	388.251	10.1386	C26H32N2O	[M]+							GNPS	1	pos	2.15082e+06	8.75668e+06	7.00167e+06	1.79092e+07
M144T240	DL-Stachydrine		144.103	239.9	143.095	7.60158	C7H13NO2	[M+H]+	Endogenous Metabolites						mzCloud	1	pos	5.86561e+06	6.11451e+06	5.91463e+06	1.78948e+07
M389T73	4-iodo-SAHA		389.036	72.8	390.044	1.9533	C14H19IN2O3	[M-H]-					1219807-87-0		BioDeepDB	1	neg	6.35813e+06	5.97997e+06	5.54593e+06	1.7884e+07
M183T423	N,N-Dimethylhistidine		183.102	423	183.101	2.38477	C8H13N3O2	[M]+			C04259		24940-57-6		BioDeepDB	1	pos	5.93033e+06	6.40321e+06	5.53608e+06	1.78696e+07
M129T477	(E)-Glutaconate		129.017	477.5	130.027	14.9127	C5H6O4	[M-H]-	Carboxylic acids and derivatives	Dicarboxylic acids and derivatives	C02214		c("628-48-8", "1724-02-3")	HMDB0000620	mzCloud	1	neg	8.09523e+06	5.00877e+06	4.75727e+06	1.78613e+07
M207T588	CID 7137		207.102	588.4	206.094	2.89712	C12H14O3	[M+H]+	<U+82EF><U+4E19><U+7D20><U+7C7B>				93-29-8		OTCML	1	pos	5.29335e+06	5.9997e+06	6.56105e+06	1.78541e+07
M297T220	1,6,6-Trimethyl-1,2,6,7,8,9-hexahydrophenanthro[1,2-b]furan-10,11-dione		297.146	220.5	296.141	9.42299	C19H20O3	[M+H]+	<U+841C><U+7C7B>				35825-57-1	HMDB0035220	OTCML	1	pos	5.87863e+06	6.00568e+06	5.96546e+06	1.78498e+07
M220T352	4-chloro-N~1~-(4-pyridinyl)-1,2-benzenediamine		220.061	351.9	219.056	13.6374	C11H10ClN3	[M+H]+							mzCloud	1	pos	5.89425e+06	4.98988e+06	6.96439e+06	1.78485e+07
M328T322	EP_M346		328.06	322.1	345.068	0.30042	C17H13ClFN3O2	[M+H-H2O]+							MoNA	1	pos	5.79966e+06	6.04671e+06	5.97544e+06	1.78218e+07
M169T307	2,6-Dimethoxy-1,4-benzoquinone		169.05	306.7	168.042	3.09967	C8H8O4	[M+H]+	Organooxygen compounds	Carbonyl compounds	C10331		530-55-2/35069-70-6	HMDB0029673	MoNA	1	pos	5.789e+06	5.83207e+06	6.15438e+06	1.77754e+07
M209T622	Ethirimol		209.154	622.1	209.153	0.801803	C11H19N3O	[M]+			C18828		23947-60-6		BioDeepDB	1	pos	6.03505e+06	5.78771e+06	5.94965e+06	1.77724e+07
M271T361	N-1-Desalkylflurazepam		271.042	361.4	288.047	9.83243	C15H10ClFN2O	[M+H-H2O]+					2886-65-9		BioDeepDB	1	pos	5.61136e+06	5.71057e+06	6.41189e+06	1.77338e+07
M741T825_1	PE(18_0_9-HODE)		740.515	824.5	759.541	10.7084	C41H78NO9P	[M-H2O-H]-							MoNA	1	neg	8.31008e+06	5.9298e+06	3.49228e+06	1.77322e+07
M137T67_1	Tetrahydropteridine		137.083	66.7	136.075	5.28148	C6H8N4	[M+H]+	Pteridines and derivatives		C05650		10593-78-9	HMDB0001216	BioDeepDB	1	pos	1.09656e+07	3.20278e+06	3.55883e+06	1.77272e+07
M325T616	2,3-Dinor-6-keto-prostaglandin F1 a		325.199	615.9	342.204	0.133582	C18H30O6	[M+H-H2O]+	Fatty Acyls	Eicosanoids				HMDB0002277	BioDeepDB	1	pos	5.44463e+06	5.93055e+06	6.35126e+06	1.77264e+07
M294T213	2-Anilino-6-oxo-4-(2-thienyl)-1,6-dihydropyrimidine-5-carbonitrile		294.058	212.6	294.058	0.232417	C15H10N4OS	[M]+							mzCloud	1	pos	5.55828e+06	6.28989e+06	5.85604e+06	1.77042e+07
M305T339	Diazinon		305.108	339.5	304.101	1.72451	C12H21N2O3PS	[M+H]+	Organic thiophosphoric acids and derivatives	Thiophosphoric acid esters	C14324		333-41-5	HMDB0032943	MoNA	1	pos	5.47887e+06	4.83787e+06	7.36985e+06	1.76866e+07
M379T338	6-Thioguanosine monophosphate		379.065	337.9	379.035	2.37787	C10H14N5O7PS	[M]+	Purine nucleotides	Purine ribonucleotides	C16619		15867-02-4	HMDB0060415	BioDeepDB	1	pos	8.12062e+06	8.30074e+06	1.25953e+06	1.76809e+07
M227T162	Chorismate		227.055	161.7	226.048	0.986544	C10H10O6	[M+H]+	Carboxylic acids and derivatives	Dicarboxylic acids and derivatives	C00251	Amino acid metabolism; Metabolism of cofactors and vitamins; Biosynthesis of other secondary metabolites	55508-12-8 / 617-12-9	HMDB0012199	BioDeepDB	1	pos	7.20705e+06	8.69575e+06	1.75798e+06	1.76608e+07
M611T715	UDP-a-D-Galactose disodium salt		611.025	715.1	610.019	1.76097	C15H22N2Na2O17P2	[M+H]+					137868-52-1		BioDeepDB	1	pos	6.58246e+06	5.71901e+06	5.35567e+06	1.76571e+07
M421T381	Topotecan		421.161	381	421.164	5.39223	C23H23N3O5	[M]-	<U+751F><U+7269><U+78B1><U+7C7B>		C11158		123948-87-8	HMDB0015164	OTCML	1	neg	7.05811e+06	5.94245e+06	4.65277e+06	1.76533e+07
M188T272	N-butyryl-L-Homocysteine thiolactone		188.075	272	187.067	5.31703	C8H13NO2S	[M+H]+					202284-85-3		BioDeepDB	1	pos	5.6902e+06	6.2561e+06	5.70382e+06	1.76501e+07
M211T181	Methoxamine		211.119	181.4	211.121	6.63132	C11H17NO3	[M]+	Benzene and substituted derivatives	Methoxybenzenes	C07513		390-28-3	HMDB0014861	BioDeepDB	1	pos	5.82178e+06	5.65986e+06	6.15903e+06	1.76407e+07
M481T913_2	Lyso-PAF C-16		481.34	913.4	481.353	28.0596	C24H52NO6P	[M]-					52691-62-0		BioDeepDB	1	neg	6.56867e+06	6.57291e+06	4.44928e+06	1.75909e+07
M347T501	NP-019016		347.113	501.2	364.116	12.7232	C18H20O8	[M+H-H2O]+	Endogenous Metabolites; Natural Products/Medicines						mzCloud	1	pos	5.38325e+06	4.94318e+06	7.24033e+06	1.75668e+07
M477T733	Oleyloxyethyl Phosphorylcholine		477.367	732.8	477.358	18.6224	C25H52NO5P	[M]+					84601-19-4		BioDeepDB	1	pos	5.21622e+06	5.58732e+06	6.72619e+06	1.75297e+07
M456T751	NCGC00160314-01!1,2,3,4-Tetrahydro-6,7-dimethoxy-1-methylisoquinolinyl-8,12dihydro-5,6-epoxy-2-hydroxyalantolactone		456.273	751.2	455.267	4.05302	C27H37NO5	[M+H]+							GNPS	1	pos	5.08776e+06	5.18578e+06	7.25219e+06	1.75257e+07
M487T667	NP-004552		487.339	666.8	504.345	3.5801	C30H48O6	[M+H-H2O]+	Endogenous Metabolites; Natural Products/Medicines						mzCloud	1	pos	5.43192e+06	5.1489e+06	6.92378e+06	1.75046e+07
M375T380	Prochloraz		375.032	380	375.031	2.10671	C15H16Cl3N3O2	[M]+	Phenol ethers		C11182		67747-09-5	HMDB0062513	mzCloud	1	pos	4.722e+06	6.31113e+06	6.46152e+06	1.74946e+07
M259T224_2	Glucosamine 6-sulfate		259.032	223.5	259.036	16.5655	C6H13NO8S	[M]+						HMDB00592	BioDeepDB	1	pos	2.68467e+06	8.53992e+06	6.25943e+06	1.7484e+07
M545T425	Flavonol 3-O-beta-D-glucosyl-(1->2)-beta-D-glucoside		545.164	425.2	562.169	5.19844	C27H30O13	[M+H-H2O]+			C15581				BioDeepDB	1	pos	5.27348e+06	7.02412e+06	5.11286e+06	1.74105e+07
M335T94	S-Formylglutathione		335.072	94.2	335.079	10.845	C11H17N3O7S	[M]+	Carboxylic acids and derivatives	Amino acids, peptides, and analogues	C01031		50409-81-9	HMDB0001550	BioDeepDB	1	pos	6.52611e+06	6.28382e+06	4.5869e+06	1.73968e+07
M323T91	Clomeprop		323.039	91.4	323.048	28.7398	C16H15Cl2NO2	[M]+					84496-56-0		MoNA	1	pos	7.76052e+06	6.19994e+06	3.41608e+06	1.73765e+07
M481T913_1	Adouetine X		481.317	913	500.336	2.51394	C28H44N4O4	[M-H2O-H]-	Carboxylic acids and derivatives	Amino acids, peptides, and analogues	C09993		19542-37-1	HMDB0034216	GNPS	1	neg	4.90432e+06	6.30804e+06	6.15512e+06	1.73675e+07
M385T363	MMV687747		385.053	363	384.047	3.67711	C19H17BrN2O2	[M+H]+							MoNA	1	pos	4.73348e+06	7.06122e+06	5.54803e+06	1.73427e+07
M335T373	Nicotinic acid mononucleotide		335.04	373.5	336.048	0.949468	C11H15NO9P	[M-H]-	Organooxygen compounds	Carbohydrates and carbohydrate conjugates	C01185	Metabolism of cofactors and vitamins	321-02-8	HMDB0001132	MoNA	1	neg	5.26266e+06	5.98983e+06	6.08188e+06	1.73344e+07
M333T109	NP-016430		333.129	108.8	333.132	9.51804	C16H19N3O5	[M]+	Endogenous Metabolites; Natural Products/Medicines						mzCloud	1	pos	4.41724e+06	6.23468e+06	6.66682e+06	1.73187e+07
M229T140_2	(3aR,7aS,8S,9aR)-5,8-dimethyl-3-methylidene-2H,3H,3aH,4H,6H,7H,7aH,8H,9H,9aH-azuleno[6,5-b]furan-2,6-dione		229.119	140.2	246.126	1.91846	C15H18O3	[M+H-H2O]+	Endogenous Metabolites; Natural Products/Medicines						mzCloud	1	pos	5.68903e+06	6.30904e+06	5.26015e+06	1.72582e+07
M228T167	N,N'-Diphenylthiourea		228.068	166.6	228.072	19.3762	C13H12N2S	[M]+	Extractables/Leachables						mzCloud	1	pos	6.02718e+06	5.43803e+06	5.78857e+06	1.72538e+07
M162T76	5-Methylcytosine hydrochloride		162.043	76.3	161.036	0.469011	C5H8ClN3O	[M+H]+					58366-64-6		BioDeepDB	1	pos	5.5882e+06	4.78573e+06	6.86148e+06	1.72354e+07
M492T142	Flunixin meglumin		492.192	141.8	491.458	5.71097	C14H11F3N2O2.C7H17NO5	[M+H]+	Organooxygen compounds	Alcohols and polyols			42461-84-7/		GNPS	1	pos	7.2245e+06	4.50967e+06	5.49337e+06	1.72275e+07
M446T834	Boc-Pro-Phe(NMe)-Gly-OMe		446.224	833.6	447.237	11.5632	C23H33N3O6	[M-H]-							BioDeepDB	1	neg	2.20185e+06	7.78286e+06	7.24212e+06	1.72268e+07
M205T66	IBMX		205.108	66	222.112	19.1801	C10H14N4O2	[M+H-H2O]+			C13708		28822-58-4		mzCloud	1	pos	843987	1.6518e+06	1.47244e+07	1.72202e+07
M152T222	3,4-Dihydroxyphenylacetaldehyde		152.057	222	152.047	1.56049	C8H8O3	[M]+	Benzene and substituted derivatives	Phenylacetaldehydes	C04043	Amino acid metabolism; Biosynthesis of other secondary metabolites	5707-55-1	HMDB0003791	BioDeepDB	2	pos	8.40436e+06	5.03186e+06	3.73373e+06	1.717e+07
M322T122_1	3-(4-chlorophenyl)-5-(3-phenyl-1H-pyrazol-4-yl)-1,2,4-oxadiazole		322.06	122.4	322.062	5.39871	C17H11ClN4O	[M]+							mzCloud	1	pos	4.25271e+06	6.88642e+06	6.02458e+06	1.71637e+07
M326T855	2'-Deoxyguanosine 5'-monophosphate		326.186	855.1	345.205	2.48324	C10H12N5O7P	[M-H2O-H]-	Organic phosphoric acids and derivatives	Phosphate esters					GNPS	1	neg	3.09514e+06	1.12461e+07	2.80481e+06	1.71461e+07
M287T34	Galantamine		287.156	33.9	287.152	13.4282	C17H21NO3	[M]+			C08526	Biosynthesis of other secondary metabolites	357-70-0	HMDB0014812	OTCML	1	pos	3.21907e+06	1.0267e+06	1.28878e+07	1.71336e+07
M277T251	AG-490		277.092	250.7	294.1	2.19538	C17H14N2O3	[M+H-H2O]+					133550-30-8		BioDeepDB	1	pos	5.666e+06	5.24437e+06	6.21012e+06	1.71205e+07
M268T274	6-Amino-3-methyl-1-phenyl-1H-pyrazolo[3,4-b]pyridine-5-carboxamide		268.118	273.8	267.112	3.67773	C14H13N5O	[M+H]+							mzCloud	1	pos	5.54895e+06	5.75676e+06	5.7886e+06	1.70943e+07
M274T34_2	5-{[amino(imino)methyl]amino}-2-[(tert-butoxycarbonyl)amino]pentanoic acid hydrochloride hydrate		274.168	33.8	274.164	13.1116	C11H22N4O4	[M]+							mzCloud	1	pos	3.63273e+06	1.62943e+06	1.1824e+07	1.70861e+07
M212T34_3	7-Oxo-11-dodecenoic acid		212.14	33.8	212.141	6.30244	C12H20O3	[M]+					54921-60-7		BioDeepDB	1	pos	5.13815e+06	5.15885e+06	6.78416e+06	1.70812e+07
M159T417	N-Formimino-L-aspartate		159.042	416.7	160.048	7.98066	C5H8N2O4	[M-H]-			C03409	Amino acid metabolism			MoNA	1	neg	5.44319e+06	5.98526e+06	5.64925e+06	1.70777e+07
M261T92	1-(4-Hydroxyphenyl)-1-decene-3,5-dione		261.145	91.7	260.141	0.219785	C16H20O3	[M+H]+			C17744	Biosynthesis of other secondary metabolites			BioDeepDB	1	pos	4.00538e+06	3.94576e+06	9.12497e+06	1.70761e+07
M428T330	NP-019856		428.206	329.9	428.205	3.66032	C21H32O9	[M]+	Endogenous Metabolites; Natural Products/Medicines						mzCloud	1	pos	2.37964e+06	4.73276e+06	9.93904e+06	1.70514e+07
M344T383	3-hydroxy-6-[(4E)-3-hydroxy-2,4-dimethylhept-4-enamido]-2,4-dimethyl-5-oxohexanoic acid		344.207	383.2	343.199	0.475499	C17H29NO6	[M+H]+	Endogenous Metabolites; Natural Products/Medicines						mzCloud	1	pos	4.50216e+06	5.78324e+06	6.76092e+06	1.70463e+07
M140T388	Hexamethylenetetramine		140.107	387.6	140.106	7.87677	C6H12N4	[M]+	Extractables/Leachables; Textile Chemicals/Auxiliary/Dyes; Industrial Chemicals; Therapeutics/Prescription Drugs; Excipients/Additives/Colorants; Personal Care Products/Cosmetics		D00393				mzCloud	1	pos	6.22874e+06	5.29743e+06	5.51178e+06	1.70379e+07
M233T97	Diuron		233.027	97	232.017	11.6111	C9H10Cl2N2O	[M+H]+			C18428		330-54-1		MoNA	1	pos	1.24401e+07	2.94315e+06	1.64741e+06	1.70307e+07
M447T457	Quercitrin		447.092	457.2	448.101	3.80235	C21H20O11	[M-H]-	Flavonoids	Flavonoid glycosides	C01750	Biosynthesis of other secondary metabolites	522-12-3	HMDB0033751	BioDeepDB	2	neg	6.40178e+06	5.12652e+06	5.48146e+06	1.70098e+07
M145T175	Betaine-trimethyl-d9 hydrochloride		145.106	175.3	162.112	6.4367	C5H12ClNO2	[M+H-H2O]+					285979-85-3		BioDeepDB	1	pos	4.90124e+06	5.27386e+06	6.82374e+06	1.69988e+07
M220T82	1-Isothiocyanato-6-(methylsulfonyl)-hexane		220.049	82.5	221.054	7.52233	C8H15NO2S2	[M-H]-					167963-03-3		MoNA	1	neg	5.42997e+06	6.50768e+06	5.04783e+06	1.69855e+07
M357T425	(R,E)-S-2-acetamido-13-(methylamino)-13-oxotridec-3-enyl ethanethioate		357.212	425.2	356.213	9.72343	C18H32N2O3S	[M+H]+							BioDeepDB	1	pos	1.68167e+06	1.38244e+07	1.47901e+06	1.69851e+07
M630T105	[(2S,3R,4S,5S,6R)-4,5-dihydroxy-6-[[(E)-3-(4-hydroxyphenyl)prop-2-enoyl]oxymethyl]-2-(3,4,5-trihydroxybenzoyl)oxyoxan-3-yl] 3,4,5-trihydroxybenzoate		630.12	105.3	630.122	3.1498	C29H26O16	[M]+							MoNA	1	pos	5.04757e+06	5.97809e+06	5.95749e+06	1.69831e+07
M377T327	AMBROXOL		376.983	327	375.979	6.93028	C13H18Br2N2O	[M+H]+					23828-92-4		BioDeepDB	1	pos	3.30176e+06	7.29853e+06	6.36025e+06	1.69605e+07
M293T160	1,8-Dinitropyrene		293.055	160.4	292.048	4.01291	C16H8N2O4	[M+H]+			C14423		42397-65-9		MoNA	1	pos	5.61733e+06	5.2691e+06	6.04397e+06	1.69304e+07
M296T106	PI3-Kinase alpha Inhibitor 2		296.08	106.1	313.088	4.94269	C16H15N3O2S	[M+H-H2O]+					371943-05-4		BioDeepDB	1	pos	4.99946e+06	4.55544e+06	7.35717e+06	1.69121e+07
M101T111	Tiglic acid		101.061	111.5	100.052	10.1325	C5H8O2	[M+H]+	Fatty Acyls	Fatty acids and conjugates	C08279		80-59-1	HMDB0001470	mzCloud	1	pos	2.78672e+06	3.00492e+06	1.11181e+07	1.69097e+07
M375T412	N1-hexahydropyrimidin-2-yliden-3,5-di(trifluoromethyl)benzene-1-sulfonamide		375.048	411.5	375.048	0.489146	C12H11F6N3O2S	[M]-							mzCloud	1	neg	7.87208e+06	4.38612e+06	4.65115e+06	1.69094e+07
M263T111_2	Mannitol 1-phosphate		263.053	111.4	262.045	0.471388	C6H15O9P	[M+H]+	Organooxygen compounds	Carbohydrates and carbohydrate conjugates	C00644	Carbohydrate metabolism	15806-48-1	HMDB0001530	BioDeepDB	1	pos	5.30133e+06	6.22702e+06	5.36533e+06	1.68937e+07
M384T807	Vitamin D3		384.347	807	384.339	3.22458	C27H44O	[M]+	Steroids and steroid derivatives	Vitamin D and derivatives	C05443	Lipid metabolism	67-97-0	HMDB0000876	BioDeepDB	2	pos	8.09648e+06	1.98218e+06	6.80477e+06	1.68834e+07
M207T105	Pyridafol		207.034	104.6	206.025	10.3047	C10H7ClN2O	[M+H]+	Pesticides/Herbicides						mzCloud	1	pos	5.67044e+06	5.07566e+06	6.124e+06	1.68701e+07
M220T420	N-Acetyl-b-glucosaminylamine		220.105	419.7	220.106	3.1803	C8H16N2O5	[M]+	Organooxygen compounds	Carbohydrates and carbohydrate conjugates	C01239			HMDB0001104	MoNA	1	pos	5.57354e+06	5.48007e+06	5.81304e+06	1.68666e+07
M253T557	(8aR,12S,12aR)-12-Hydroxy-4-methyl-4,5,6,7,8,8a,12,12a-octahydro-2H-3-benzoxecine-2,9(1H)-dione		253.144	557.4	252.136	2.23146	C14H20O4	[M+H]+							mzCloud	1	pos	5.27582e+06	5.55613e+06	6.03415e+06	1.68661e+07
M144T266	5-(2-Hydroxyethyl)-4-methylthiazole		144.048	265.6	143.041	3.47106	C6H9NOS	[M+H]+	Azoles	Thiazoles	C04294	Metabolism of cofactors and vitamins	137-00-8	HMDB0032985	BioDeepDB	1	pos	5.50653e+06	5.4901e+06	5.84176e+06	1.68384e+07
M367T528	3-hydroxy-2-{[(2E)-3-(4-hydroxyphenyl)prop-2-enoyl]oxy}-3-(methoxycarbonyl)pentanedioic acid		367.069	528.3	368.074	5.52829	C16H16O10	[M-H]-	Endogenous Metabolites; Natural Products/Medicines						mzCloud	1	neg	4.95062e+06	5.26185e+06	6.59463e+06	1.68071e+07
M167T106	Metaraminol		167.092	106.3	167.095	16.1588	C9H13NO2	[M]+	Benzene and substituted derivatives	Phenylpropanes	C07146		54-49-9	HMDB0014748	mzCloud	1	pos	5.69209e+06	5.56695e+06	5.54061e+06	1.67997e+07
M267T330	Verrucarol		267.155	330	266.152	14.9171	C15H22O4	[M+H]+	Natural Toxins; Endogenous Metabolites				2198-92-7		mzCloud	1	pos	3.68301e+06	2.46373e+06	1.06515e+07	1.67983e+07
M170T221	Cysteic acid		170.013	221.3	169.156	6.06234	C3H7NO5S	[M+H]+	Carboxylic acids and derivatives	Amino acids, peptides, and analogues			13100-82-8/498-40-8	HMDB0002757	MoNA	1	pos	1.784e+06	8.50309e+06	6.49751e+06	1.67846e+07
M239T494_1	Dantron		239.033	494.4	240.042	7.03976	C14H8O4	[M-H]-	Anthracenes	Anthraquinones	C10312		117-10-2	HMDB0029752	MoNA	2	neg	4.17169e+06	8.09457e+06	4.51179e+06	1.6778e+07
M191T41	Clopyralid		190.954	40.8	190.954	1.57106	C6H3Cl2NO2	[M]+			C18779		1702-17-6		MoNA	1	pos	7.09528e+06	3.5525e+06	6.12433e+06	1.67721e+07
M480T250	[6-Hydroxy-8-methyl-3-[3,4,5-trihydroxy-6-(hydroxymethyl)oxan-2-yl]oxy-9,10-dioxatetracyclo[4.3.1.02,5.03,8]decan-2-yl]methyl benzoate		480.158	250.3	480.163	10.9589	C23H28O11	[M]+	<U+841C><U+7C7B>				23180-57-6		OTCML	1	pos	4.93686e+06	5.6888e+06	6.12801e+06	1.67537e+07
M145T103	5-Hydroxy-1-tetralone		145.061	103.2	162.068	2.44035	C10H10O2	[M+H-H2O]+					28315-93-7		OTCML	1	pos	6.31513e+06	4.17949e+06	6.25176e+06	1.67464e+07
M583T530	Biliverdin		583.214	529.9	582.248	4.95518	C33H34N4O6	[M+H]+	Tetrapyrroles and derivatives	Bilirubins	C00500	Metabolism of cofactors and vitamins	114-25-0	HMDB0001008	BioDeepDB	1	pos	4.97668e+06	5.45884e+06	6.30451e+06	1.674e+07
M179T621	beta-D-Fructose		179.055	621.3	180.063	8.5113	C6H12O6	[M-H]-	Organooxygen compounds	Alcohols and polyols	C02336	Carbohydrate metabolism	53188-23-1		MetaDNA	2	neg	1.41501e+06	1.00291e+07	5.28613e+06	1.67303e+07
M201T242	MLS000862190-01!3,7-Dimethyl-1-propargylxanthine		201.074	242.3	218.08	3.77195	C10H10N4O2	[M+H-H2O]+							GNPS	1	pos	4.91325e+06	5.99095e+06	5.82513e+06	1.67293e+07
M449T284_1	CAY10595		449.011	284.1	450.019	1.06713	C20H13Cl2FN2O5	[M-H]-					916047-16-0		BioDeepDB	1	neg	5.7889e+06	5.21367e+06	5.71618e+06	1.67187e+07
M279T639	Fenthion		279.029	639.1	278.02	6.09625	C10H15O3PS2	[M+H]+	Organic thiophosphoric acids and derivatives	Thiophosphoric acid esters	C14420		55-38-9	HMDB0033209	MoNA	1	pos	4.54935e+06	6.27708e+06	5.87419e+06	1.67006e+07
M365T73	5'-Thymidylic acid, disodium salt		365.013	73.5	366.02	0.482175	C10H13N2Na2O8P	[M-H]-					33430-62-5		BioDeepDB	1	neg	5.98669e+06	5.38005e+06	5.30086e+06	1.66676e+07
M241T249	Methiocarb sulfoxide		241.082	248.8	241.077	20.8889	C11H15NO3S	[M]+	Pesticides/Herbicides						mzCloud	1	pos	5.23695e+06	5.3819e+06	5.9949e+06	1.66137e+07
M431T464	Ononin		431.133	464.2	430.126	1.79991	C22H22O9	[M+H]+	Isoflavonoids	Isoflavonoid O-glycosides	C10509		486-62-4	HMDB0033987	BioDeepDB	1	pos	4.63695e+06	5.77746e+06	6.1768e+06	1.65912e+07
M239T694	N-benzyl-N-methyl-N'-phenylurea		239.126	694.5	240.126	27.6543	C15H16N2O	[M-H]-							mzCloud	1	neg	5.74371e+06	5.56703e+06	5.25861e+06	1.65694e+07
M237T607	NP-012616		237.186	607.1	236.178	2.92591	C15H24O2	[M+H]+	Endogenous Metabolites; Natural Products/Medicines						mzCloud	1	pos	6.14607e+06	5.28607e+06	5.13048e+06	1.65626e+07
M312T405	(S)-Reticuline		312.156	404.9	329.163	2.99209	C19H23NO4	[M+H-H2O]+	Isoquinolines and derivatives	Benzylisoquinolines	C02105	Biosynthesis of other secondary metabolites	485-19-8	HMDB0003601	BioDeepDB	1	pos	2.4118e+06	1.2914e+07	1.22591e+06	1.65517e+07
M441T94	Tianeptine sodium		441.099	94.3	458.104	5.97097	C21H24ClN2NaO4S	[M+H-H2O]+					72797-41-2		GNPS	1	pos	7.99407e+06	2.06266e+06	6.48808e+06	1.65448e+07
M355T457	ethyl 3-[3,5-di(trifluoromethyl)anilino]-2-nitroacrylate		355.045	456.6	372.054	4.62494	C13H10F6N2O4	[M+H-H2O]+							mzCloud	1	pos	4.46389e+06	5.81457e+06	6.24574e+06	1.65242e+07
M377T440	Loganate		377.122	439.6	376.137	3.41224	C16H24O10	[M+H]+			C01512	Metabolism of terpenoids and polyketides	22255-40-9		BioDeepDB	1	pos	7.61422e+06	4.20611e+06	4.70178e+06	1.65221e+07
M273T677	Estradiol		273.254	676.7	272.178	0.485683	C18H24O2	[M+H]+	Steroids and steroid derivatives	Estrane steroids	C00951		50-28-2	HMDB0000151	BioDeepDB	1	pos	5.96094e+06	6.45727e+06	4.09454e+06	1.65128e+07
M237T917	Delta2-cis-Hexadecenoic Acid		237.222	917.1	254.225	20.0394	C16H30O2	[M+H-H2O]+					2825-68-5		BioDeepDB	1	pos	2.03359e+06	2.16011e+06	1.23143e+07	1.6508e+07
M277T715	4-Hydroxy-3-[2-(2-hydroxyphenyl)-2-oxoethyl]-2H-chromen-2-one		277.05	714.7	296.068	1.74516	C17H12O5	[M-H2O-H]-							mzCloud	1	neg	5.56882e+06	4.80184e+06	6.13594e+06	1.65066e+07
M245T243	NP-022500		245.114	242.7	262.121	2.14159	C15H18O4	[M+H-H2O]+	Endogenous Metabolites; Natural Products/Medicines						mzCloud	1	pos	5.18005e+06	5.56261e+06	5.75906e+06	1.65017e+07
M360T213	4-[2-(5-bromo-2-thienyl)-4-pyrimidinyl]benzamide		359.981	213.4	358.973	2.30215	C15H10BrN3OS	[M+H]+							mzCloud	1	pos	5.07702e+06	5.65734e+06	5.76183e+06	1.64962e+07
M427T585	Adenosine phosphosulfate		427.025	585.2	427.02	12.6456	C10H14N5O10PS	[M]-	Purine nucleotides	Purine ribonucleotides	C00224	Energy metabolism; Biosynthesis of other secondary metabolites; Nucleotide metabolism	485-84-7	HMDB0001003	BioDeepDB	1	neg	4.93842e+06	5.49985e+06	6.03992e+06	1.64782e+07
M226T127	Carbidopa-levodopa		226.093	127.2	423.164	11.7516	C10H14N2O4. C9H11NO4	[M]+	Therapeutics/Prescription Drugs; Sports Doping Drugs		C06870		57308-51-7		mzCloud	1	pos	5.59413e+06	5.51233e+06	5.36468e+06	1.64711e+07
M206T238	Mepanipyrim		206.103	237.9	223.111	1.29062	C14H13N3	[M+H-H2O]+			C10919		110235-47-7		BioDeepDB	1	pos	6.84326e+06	2.67264e+06	6.95452e+06	1.64704e+07
M335T746	Prostaglandin B2		335.22	746.4	334.214	1.36916	C20H30O4	[M+H]+	Fatty Acyls	Eicosanoids	C05954	Lipid metabolism	13367-85-6	HMDB0004236	BioDeepDB	1	pos	4.19322e+06	6.25588e+06	6.00404e+06	1.64531e+07
M683T913	PA(18_0_18_1(9Z))		683.498	913.5	702.52	5.74691	C39H75O8P	[M-H2O-H]-							BioDeepDB	1	neg	4.95671e+06	5.47935e+06	6.01596e+06	1.6452e+07
M196T252	N-Acetyldopamine		196.097	252.1	195.09	2.96134	C10H13NO3	[M+H]+	Endogenous Metabolites						mzCloud	1	pos	5.45167e+06	5.71068e+06	5.2856e+06	1.6448e+07
M296T283	(2R)-2-(?-D-Glucopyranosyloxy)-2-phenylacetamide		296.113	283	313.116	14.7985	C14H19NO7	[M+H-H2O]+							mzCloud	1	pos	4.8492e+06	5.74257e+06	5.8514e+06	1.64432e+07
M187T136	N-(5-ACETAMIDOPENTYL)ACETAMIDE; Pentamethylene bisacetamide; N,N'-1,5-Pentanediyldiacetamide		187.144	136.5	186.137	0.023743	C9H18N2O2	[M+H]+							BioDeepDB	1	pos	5.46646e+06	5.4722e+06	5.49548e+06	1.64341e+07
M397T501	Sulconazole		397.019	501.2	396.002	23.485	C18H15Cl3N2S	[M+H]+			C08076		61318-90-9		BioDeepDB	1	pos	5.95208e+06	4.76439e+06	5.69732e+06	1.64138e+07
M394T625	Tylactone		394.244	624.8	394.272	0.258431	C23H38O5	[M]+			C12000		74758-60-4		BioDeepDB	1	pos	4.95817e+06	5.02401e+06	6.41641e+06	1.63986e+07
M376T443	Dihydromacarpine		376.113	443.1	393.121	2.3025	C22H19NO6	[M+H-H2O]+			C05316	Biosynthesis of other secondary metabolites	77785-12-7		BioDeepDB	1	pos	5.36463e+06	5.32249e+06	5.70839e+06	1.63955e+07
M777T488	Bipleiophylline		777.32	487.7	794.332	5.31368	C47H46N4O8	[M+H-H2O]+							GNPS	1	pos	5.2717e+06	3.5673e+06	7.54904e+06	1.6388e+07
M161T970	Allose		161.045	970	180.063	2.54588	C6H12O6	[M-H2O-H]-	Organooxygen compounds	Carbohydrates and carbohydrate conjugates	C01487	Carbohydrate metabolism; Membrane transport	6038-51-3 / 2595-97-3	HMDB0001151	BioDeepDB	1	neg	3.92161e+06	1.48978e+06	1.09747e+07	1.63861e+07
M186T41	Alpha-Pyrrolidinopropiophenone		186.119	40.9	203.131	26.6819	C13H17NO	[M+H-H2O]+					19134-50-0		BioDeepDB	1	pos	5.16678e+06	5.42988e+06	5.78527e+06	1.63819e+07
M365T116	Sinomenine hydrochloride		365.139	116.5	365.139	0.509395	C19H24ClNO4	[M]+	<U+751F><U+7269><U+78B1><U+7C7B>				6080-33-7		OTCML	1	pos	6.16219e+06	5.1093e+06	5.08874e+06	1.63602e+07
M579T490	Gossypol acetic acid		579.22	490.4	578.215	4.09689	C32H34O10	[M+H]+	<U+915A><U+7C7B>				12542-36-8		OTCML	1	pos	5.97045e+06	6.31941e+06	4.06144e+06	1.63513e+07
M335T121	5-methoxy-8,8-dimethyl-2-phenyl-4H,8H-pyrano[2,3-h]chromen-4-one		335.125	121.1	334.121	7.71373	C21H18O4	[M+H]+	Endogenous Metabolites; Natural Products/Medicines						mzCloud	1	pos	5.70751e+06	5.00447e+06	5.6327e+06	1.63447e+07
M166T200	7-Methylguanine		166.072	200.3	165.065	2.0451	C6H7N5O	[M+H]+	Imidazopyrimidines	Purines and purine derivatives	C02242		578-76-7	HMDB0000897	BioDeepDB	2	pos	4.78108e+06	5.62295e+06	5.92284e+06	1.63269e+07
M277T179	(5-L-Glutamyl)-L-glutamate		277.103	179	276.096	1.16924	C10H16N2O7	[M+H]+	Carboxylic acids and derivatives	Amino acids, peptides, and analogues	C05282		1116-22-9	HMDB0011737	mzCloud	1	pos	7.80821e+06	4.11159e+06	4.39809e+06	1.63179e+07
M136T242	N-Nitrosomethylaniline		136.063	241.5	136.064	5.60679	C7H8N2O	[M]+					614-00-6		MoNA	1	pos	5.24949e+06	5.3994e+06	5.65886e+06	1.63078e+07
M152T928	2-(Methylamino)benzoic acid		152.071	927.7	151.063	1.97276	C8H9NO2	[M+H]+	Benzene and substituted derivatives	Benzoic acids and derivatives	C03005		119-68-6	HMDB0032609	BioDeepDB	1	pos	7.87669e+06	4.05485e+06	4.36882e+06	1.63004e+07
M623T533_1	5-Hydroxy-6-methoxy-2-(4-methoxyphenyl)-7-[(2R,3S,4S,5R,6R)-3,4,5-trihydroxy-6-[[(2S,3S,4S,5R,6R)-3,4,5-trihydroxy-6-methyloxan-2-yl]oxymethyl]oxan-2-yl]oxychromen-4-one		623.199	532.9	622.19	3.04878	C29H34O15	[M+H]+	<U+916E><U+7C7B>				28978-02-1		OTCML	1	pos	5.95734e+06	5.50244e+06	4.83861e+06	1.62984e+07
M335T130	NCGC00380847-01!(1R)-2-chloro-1,7-dihydroxy-3,9-dimethoxy-1-methylbenzo[c]chromene-4,6-dione		335.028	130.5	352.035	1.35381	C16H13ClO7	[M+H-H2O]+							GNPS	1	pos	4.99614e+06	5.88152e+06	5.39437e+06	1.6272e+07
M329T728	Cortexolone		329.005	727.7	346.214	2.93765	C21H30O4	[M+H-H2O]+	Steroids and steroid derivatives	Hydroxysteroids	C05488		152-58-9	HMDB0000015	BioDeepDB	1	pos	5.69461e+06	5.82331e+06	4.75277e+06	1.62707e+07
M386T451	Bis(methylbenzylidene)sorbitol		386.168	450.9	386.173	12.0118	C22H26O6	[M]+	Extractables/Leachables						mzCloud	1	pos	5.08143e+06	6.40423e+06	4.76119e+06	1.62468e+07
M282T96	1-Methyladenosine		282.118	95.5	281.112	0.89446	C11H15N5O4	[M+H]+	Purine nucleosides		C02494		15763-06-1	HMDB0003331	BioDeepDB	1	pos	4.56283e+06	5.21699e+06	6.46276e+06	1.62426e+07
M352T214	MMV688763		352.009	214.2	351.002	0.268118	C13H10ClN5OS2	[M+H]+							MoNA	1	pos	5.30265e+06	5.2967e+06	5.63319e+06	1.62325e+07
M246T191	Tramadol		246.182	191.4	263.188	3.79394	C16H25NO2	[M+H-H2O]+	Phenol ethers	Anisoles	C07153		27203-92-5 / 123154-38-1	HMDB0014339	BioDeepDB	1	pos	5.65504e+06	5.00664e+06	5.5655e+06	1.62272e+07
M182T289	Beta-Tyrosine		182.081	289.4	181.074	3.01845	C9H11NO3	[M+H]+	Carboxylic acids and derivatives	Amino acids, peptides, and analogues	C04368	Amino acid metabolism		HMDB0003831	BioDeepDB	1	pos	5.49774e+06	5.54868e+06	5.18071e+06	1.62271e+07
M145T944	L-Lysinamide		145.123	943.7	145.121	7.5798	C6H15N3O	[M]+			C01930				MoNA	1	pos	4.02084e+06	4.7491e+06	7.45518e+06	1.62251e+07
M272T693	2-aminohexadecanoic acid		272.259	693.4	271.251	1.12381	C16H33NO2	[M+H]+					7769-79-1		BioDeepDB	1	pos	1.50822e+06	6.71603e+06	7.97042e+06	1.61947e+07
M369T623	Corydaline		369.196	623.3	369.194	4.85379	C22H27NO4	[M]+	<U+751F><U+7269><U+78B1><U+7C7B>		C15530	Biosynthesis of other secondary metabolites	518-69-4		OTCML	1	pos	7.14473e+06	7.23005e+06	1.79071e+06	1.61655e+07
M234T332	Deoxyadenosine		234.094	331.6	251.102	1.1363	C10H13N5O3	[M+H-H2O]+	Purine nucleosides	Purine 2'-deoxyribonucleosides	C00559	Membrane transport; Nucleotide metabolism	958-09-8	HMDB0000101	mzCloud	1	pos	4.99328e+06	5.37332e+06	5.78435e+06	1.61509e+07
M129T968	Trientine		129.147	967.8	146.153	7.23209	C6H18N4	[M+H-H2O]+			C07166		112-24-3		MoNA	1	pos	5.92589e+06	4.59048e+06	5.61829e+06	1.61347e+07
M381T577	Carbosulfan		381.225	576.9	380.213	0.0124643	C20H32N2O3S	[M+H]+			C18416		55285-14-8		BioDeepDB	1	pos	6.80856e+06	4.63764e+06	4.67998e+06	1.61262e+07
M275T734	(R)-Methysticin		275.091	734.2	274.084	0.639788	C15H14O5	[M+H]+	Kavalactones		C09952		495-85-2	HMDB0033590	BioDeepDB	1	pos	5.51799e+06	5.06332e+06	5.54431e+06	1.61256e+07
M178T121	Lorcaserin		178.071	120.9	195.081	16.5281	C11H14ClN	[M+H-H2O]+	Therapeutics/Prescription Drugs; Drugs of Abuse/Illegal Drugs						mzCloud	1	pos	5.44874e+06	5.8163e+06	4.83062e+06	1.60957e+07
M152T457	(+)-Camphor		152.116	456.5	152.12	26.9531	C10H16O	[M]+	Prenol lipids	Monoterpenoids	C00808	Metabolism of terpenoids and polyketides	c("464-49-3", "76-22-2")	HMDB0059838	mzCloud	1	pos	4.95253e+06	5.66549e+06	5.47565e+06	1.60937e+07
M255T799	Palmitic acid		255.073	798.9	256.24	0.772509	C16H32O2	[M-H]-	Fatty Acyls	Fatty acids and conjugates	C00249	Lipid metabolism	57-10-3	HMDB0000220	BioDeepDB	1	neg	4.60836e+06	1.00923e+07	1.37089e+06	1.60715e+07
M329T491	(4E)-1,7-bis(3,4-dihydroxyphenyl)hept-4-en-3-one		329.138	490.6	328.131	1.06263	C19H20O5	[M+H]+	Endogenous Metabolites; Natural Products/Medicines						mzCloud	1	pos	4.6784e+06	5.43633e+06	5.93509e+06	1.60498e+07
M519T403	(1S,4aS,7R,7aS)-7-hydroxy-7-({[(2E)-3-(4-hydroxyphenyl)prop-2-enoyl]oxy}methyl)-1-{[(2S,3R,4S,5S,6R)-3,4,5-trihydroxy-6-(hydroxymethyl)oxan-2-yl]oxy}-1H,4aH,7H,7aH-cyclopenta[c]pyran-4-carboxylic acid		519.144	403.2	536.153	2.80652	C25H28O13	[M+H-H2O]+							mzCloud	1	pos	4.78657e+06	5.15121e+06	6.0801e+06	1.60179e+07
M759T785	Delphinidin 5-O-beta-D-glucoside 3-O-beta-D-sambubioside		759.221	784.7	759.198	1.9441	C32H39O21	[M-H2O+NH4]+			C20494	Biosynthesis of other secondary metabolites			BioDeepDB	1	pos	2.25464e+06	6.26344e+06	7.49103e+06	1.60091e+07
M168T368	3-Amino-4-hydroxybiphenyl		168.076	367.7	185.084	4.34315	C12H11NO	[M+H-H2O]+							BioDeepDB	1	pos	5.54927e+06	4.90469e+06	5.55465e+06	1.60086e+07
M205T80	3-Oxalomalate		205.013	80.2	206.006	0.151239	C6H6O8	[M-H]-			C01990	Carbohydrate metabolism	3687-15-8 / 89304-26-7		BioDeepDB	1	neg	4.46578e+06	6.88557e+06	4.63863e+06	1.599e+07
M192T577	Thymyl acetate		192.114	576.9	192.115	3.12314	C12H16O2	[M]+			C09909		528-79-0		BioDeepDB	1	pos	4.72235e+06	5.26348e+06	5.96309e+06	1.59489e+07
M186T80	m-Xylene-4-sulfonic acid		186.039	80.2	186.035	22.2255	C8H10O3S	[M]-					88-61-9		MoNA	1	neg	4.80008e+06	5.45439e+06	5.67917e+06	1.59336e+07
M208T677	ANCITABINE		208.065	677	225.075	14.5235	C9H11N3O4	[M+H-H2O]+					10212-25-6		MoNA	1	pos	5.33929e+06	5.39929e+06	5.19102e+06	1.59296e+07
M221T369	Purpurogallin		221.045	369.3	220.037	1.46577	C11H8O5	[M+H]+			C09964		569-77-7		BioDeepDB	1	pos	6.05744e+06	4.54651e+06	5.30124e+06	1.59052e+07
M333T174	Pefloxacin		333.141	174.3	333.149	23.6228	C17H20FN3O3	[M]+	Pesticides/Herbicides						mzCloud	1	pos	4.63448e+06	5.79291e+06	5.47563e+06	1.5903e+07
M320T113	N4-Acetyl sulfamethazine		320.098	113.4	320.094	9.9623	C14H16N4O3S	[M]+	Therapeutics/Prescription Drugs						mzCloud	1	pos	4.52919e+06	6.2622e+06	5.10614e+06	1.58975e+07
M242T562	(plusmn)-Hexanoylcarnitine		242.175	562	259.178	17.6554	C13H25NO4	[M+H-H2O]+							BioDeepDB	1	pos	5.39276e+06	5.04118e+06	5.45856e+06	1.58925e+07
M343T614	PGF1alpha Alcohol		343.295	614.4	342.277	23.8879	C20H38O4	[M+H]+					13487-47-3		BioDeepDB	1	pos	1.70631e+06	7.42636e+06	6.75136e+06	1.5884e+07
M332T152_2	N1-(2-Hydroxyethyl)flurazepam		332.071	151.8	332.073	5.97463	C17H14ClFN2O2	[M]-					20971-53-3		BioDeepDB	1	neg	7.29513e+06	4.49621e+06	4.03655e+06	1.58279e+07
M367T281	Phosalone		366.997	281.4	366.987	26.1583	C12H15ClNO4PS2	[M]+	Benzoxazoles	Benzoxazolones	C11028		2310-17-0	HMDB0041985	BioDeepDB	1	pos	5.33966e+06	5.05611e+06	5.42676e+06	1.58225e+07
M326T400	Omeprazole		326.095	400.3	345.115	3.71057	C17H19N3O3S	[M-H2O-H]-	Benzimidazoles	Sulfinylbenzimidazoles	C07324		73590-58-6	HMDB0001913	BioDeepDB	1	neg	5.58384e+06	5.15777e+06	5.05703e+06	1.57986e+07
M178T35_1	4-Methoxycinnamic acid		178.06	35.1	178.063	14.5691	C10H10O3	[M]+	Endogenous Metabolites; Natural Products/Medicines						mzCloud	1	pos	7.81581e+06	4.84731e+06	3.12367e+06	1.57868e+07
M439T408	5-Hydroxy-2,2,8-trimethyl-3-[3,4,5-trihydroxy-6-(hydroxymethyl)oxan-2-yl]oxy-3,4-dihydropyrano[3,2-g]chromen-6-one		439.155	407.9	438.153	10.0192	C21H26O10	[M+H]+	<U+916E><U+7C7B>				80681-44-3		OTCML	1	pos	4.46989e+06	6.31495e+06	4.99497e+06	1.57798e+07
M263T257	MLS000863568-01!3,3,5-trimethyl-11H-pyrano[3,2-a]carbazole		263.134	256.9	263.131	9.82708	C18H17NO	[M]+							GNPS	1	pos	5.15152e+06	5.11289e+06	5.51483e+06	1.57792e+07
M197T289	Amifostine		197.044	289.4	214.054	15.0525	C5H15N2O3PS	[M+H-H2O]+	Organothiophosphorus compounds		C06819		20537-88-6	HMDB0015274	MoNA	1	pos	5.25556e+06	5.27756e+06	5.22066e+06	1.57538e+07
M283T578	13,14-dihydro-15-keto-tetranor PGF1&beta		283.191	577.7	300.194	15.396	C16H28O5	[M+H-H2O]+					23015-45-4		BioDeepDB	1	pos	4.91948e+06	5.28414e+06	5.54719e+06	1.57508e+07
M337T117	Sesamin		337.104	117	354.11	3.0673	C20H18O6	[M+H-H2O]+	Furanoid lignans		C10882		607-80-7	HMDB0034256	mzCloud	1	pos	5.46088e+06	4.22231e+06	6.05907e+06	1.57423e+07
M291T93	MLS002153238-01!Nimustine hydrochloride42471-28-3		291.047	93.1	308.056	3.41886	C9H14Cl2N6O2	[M+H-H2O]+							GNPS	1	pos	8.02258e+06	4.33167e+06	3.36038e+06	1.57146e+07
M288T241	NCGC00385684-01_C12H16O8_4H-Pyran-4-one, 3-(beta-D-glucopyranosyloxy)-2-methyl-		288.083	241.1	288.085	5.26748	C12H16O8	[M]+							GNPS	1	pos	5.47729e+06	5.20184e+06	5.0296e+06	1.57087e+07
M415T432	Cephaloridine		415.073	432.4	415.066	16.8645	C19H17N3O4S2	[M]+			C11754		50-59-9		BioDeepDB	1	pos	4.59317e+06	5.38026e+06	5.71876e+06	1.56922e+07
M176T172	3-Amino-4,7-dihydroxycoumarin		176.027	171.6	193.037	15.7135	C9H7NO4	[M+H-H2O]+			C12468				BioDeepDB	1	pos	3.96542e+06	5.69685e+06	6.02835e+06	1.56906e+07
M436T65	CAY10621		436.342	65.3	435.335	0.607475	C26H45NO4	[M+H]+					120005-55-2		BioDeepDB	1	pos	1.80956e+06	8.51004e+06	5.35033e+06	1.56699e+07
M225T269	4-Amino-4-deoxychorismate		225.064	269.2	225.064	2.6659	C10H11NO5	[M]+			C11355	Metabolism of cofactors and vitamins	133442-18-9		BioDeepDB	1	pos	6.21912e+06	6.36236e+06	3.06217e+06	1.56437e+07
M330T521	Paroxetine		330.149	520.6	329.143	4.47072	C19H20FNO3	[M+H]+	Piperidines	Phenylpiperidines	C07415		61869-08-7	HMDB0014853	BioDeepDB	1	pos	5.30795e+06	4.91569e+06	5.35842e+06	1.5582e+07
M277T224_2	Azathioprine		277.04	223.6	277.038	6.85821	C9H7N7O2S	[M]+	Thioethers	Aryl thioethers	C06837		446-86-6	HMDB0015128	GNPS	1	pos	5.54927e+06	4.94546e+06	5.06825e+06	1.5563e+07
M439T912	NCGC00380949-01_C28H42O5_3,5,9,23-Tetrahydroxy-18,22-cycloergosta-6,8(14)-dien-11-one		439.282	912.1	458.303	6.45245	C28H42O5	[M-H2O-H]-							GNPS	1	neg	5.3667e+06	4.93628e+06	5.25453e+06	1.55575e+07
M521T368	NP-004400		521.2	367.9	540.221	3.61976	C26H36O12	[M-H2O-H]-	Endogenous Metabolites; Natural Products/Medicines						mzCloud	1	neg	5.14416e+06	4.54879e+06	5.86138e+06	1.55543e+07
M261T384	NCGC00384639-01_C14H16N2O3_Pyrrolo[1,2-a]pyrazine-1,4-dione, hexahydro-3-[(4-hydroxyphenyl)methyl]-		261.124	383.6	260.116	2.80184	C14H16N2O3	[M+H]+							GNPS	1	pos	6.00758e+06	4.60575e+06	4.93906e+06	1.55524e+07
M222T250	Allocystathionine		222.079	250.3	222.067	1.34437	C7H14N2O4S	[M]+	Carboxylic acids and derivatives	Amino acids, peptides, and analogues	C00542		535-34-2	HMDB0000455	BioDeepDB	1	pos	5.47155e+06	5.37279e+06	4.70704e+06	1.55514e+07
M311T566	N,N-HEXAMETHYLENEAMILORIDE		311.128	565.8	311.126	6.95573	C12H18ClN7O	[M]+					1428-95-1		BioDeepDB	1	pos	6.78393e+06	4.58422e+06	4.17594e+06	1.55441e+07
M182T406	Triisopropanolamine cyclic borate		182.126	406.3	199.138	22.1824	C9H18BNO3	[M+H-H2O]+							mzCloud	1	pos	4.61532e+06	5.41292e+06	5.51081e+06	1.5539e+07
M255T805_1	NCGC00381348-01_C15H28O3_1,2-Cyclohexanediol, 4-[(3E)-5-hydroxy-1,5-dimethyl-3-hexen-1-yl]-1-methyl-		255.196	804.6	256.204	1.83685	C15H28O3	[M-H]-							GNPS	1	neg	4.98688e+06	5.00429e+06	5.54215e+06	1.55333e+07
M653T503_2	Taxuspine Z		653.341	502.8	653.356	23.3909	C37H51NO9	[M]+					194782-04-2		MoNA	1	pos	4.43915e+06	4.93606e+06	6.14734e+06	1.55225e+07
M334T442	Meloxicam		334.026	442.3	351.035	2.29323	C14H13N3O4S2	[M+H-H2O]+	Benzothiazines		C08169		71125-38-7	HMDB0014952	BioDeepDB	1	pos	6.42937e+06	4.60323e+06	4.46896e+06	1.55016e+07
M154T66	Eucalyptol		153.956	65.6	154.136	0.601982	C10H18O	[M]+	Oxanes		C09844	Metabolism of terpenoids and polyketides	470-82-6	HMDB0004472	BioDeepDB	1	pos	4.97506e+06	5.65161e+06	4.8687e+06	1.54954e+07
M317T275	N(beta)-Epoxysuccinamoyl-DAP-Val		317.145	275.3	316.138	2.13152	C12H20N4O6	[M+H]+			C20965				BioDeepDB	1	pos	5.31905e+06	6.40688e+06	3.75733e+06	1.54833e+07
M167T786	Dihydrojasmone		167.143	785.6	166.136	0.351806	C11H18O	[M+H]+	Carbonyl compounds	Ketones			1128-08-1	HMDB0031565	MoNA	1	pos	6.64649e+06	6.75107e+06	2.08008e+06	1.54776e+07
M131T929	N-Benzylacetamidine		131.09	928.5	148.1	19.9435	C9H12N2	[M+H-H2O]+					186545-76-6		BioDeepDB	1	pos	4.65043e+06	4.88719e+06	5.90666e+06	1.54443e+07
M146T36	4-Oxoglutaramate		146.053	36.4	145.037	3.40819	C5H7NO4	[M+H]+			C05572	Amino acid metabolism			BioDeepDB	1	pos	5.1623e+06	3.62012e+06	6.65896e+06	1.54414e+07
M193T95	Isocitric acid		193.035	95.5	192.027	2.1965	C6H8O7	[M+H]+	Carboxylic acids and derivatives	Tricarboxylic acids and derivatives	C00311	Carbohydrate metabolism	320-77-4	HMDB0000193	BioDeepDB	1	pos	1.58895e+06	6.58898e+06	7.26313e+06	1.54411e+07
M441T749	FLUOXASTROBIN		441.06	748.9	458.079	27.4148	C21H16ClFN4O5	[M+H-H2O]+					361377-29-9		MoNA	1	pos	4.5736e+06	5.22836e+06	5.61853e+06	1.54205e+07
M637T476_1	Teniposide		637.14	475.7	656.156	2.96638	C32H32O13S	[M-H2O-H]-	Lignan lactones	Podophyllotoxins	C11153		29767-20-2	HMDB0014587	BioDeepDB	1	neg	6.94731e+06	4.34974e+06	4.1223e+06	1.54193e+07
M329T325	72962-43-7		328.99	325.3	346	8.10359		[M+H-H2O]+					72962-43-7		BioDeepDB	1	pos	4.26667e+06	6.01828e+06	5.1343e+06	1.54193e+07
M129T659	Mesaconate		129.017	659.1	130.027	14.9127	C5H6O4	[M-H]-	Endogenous Metabolites; Industrial Chemicals		C01732	Carbohydrate metabolism	498-24-8		mzCloud	2	neg	5.34794e+06	7.52012e+06	2.49901e+06	1.53671e+07
M251T175	Heptenophos		251.025	174.8	250.016	5.67274	C9H12ClO4P	[M+H]+	Organic phosphoric acids and derivatives	Phosphate esters	C18660		23560-59-0	HMDB0031793	MoNA	1	pos	4.63801e+06	5.32931e+06	5.39713e+06	1.53644e+07
M309T742	Methadone		309.207	741.8	309.209	7.76179	C21H27NO	[M]+	Benzene and substituted derivatives	Diphenylmethanes	C07163		76-99-3	HMDB0014477	BioDeepDB	1	pos	4.12362e+06	3.99434e+06	7.22821e+06	1.53462e+07
M195T335	aminohippuric acid		195.078	334.8	194.069	9.85896	C9H10N2O3	[M+H]+					61-78-9		BioDeepDB	1	pos	5.00085e+06	4.27062e+06	6.05882e+06	1.53303e+07
M142T112	Aminoadipic acid		142.049	112.2	161.069	7.81419	C6H11NO4	[M-H2O-H]-	Carboxylic acids and derivatives	Amino acids, peptides, and analogues	C00956	Amino acid metabolism	542-32-5/1118-90-7	HMDB0000510	BioDeepDB	2	neg	7.36886e+06	1.51594e+06	6.41995e+06	1.53047e+07
M345T487	JWH 007-d9		345.227	486.6	364.25	13.6581	C25H16D9NO	[M-H2O-H]-							BioDeepDB	1	neg	5.58504e+06	5.46338e+06	4.24296e+06	1.52914e+07
M317T482	Mukurozidiol		317.101	481.6	334.105	4.81828	C17H18O7	[M+H-H2O]+	Coumarins and derivatives	Furanocoumarins	C09141		482-25-7	HMDB0030651	BioDeepDB	1	pos	5.16247e+06	5.01179e+06	5.11171e+06	1.5286e+07
M115T264	Methyl acetoacetate		115.037	263.9	116.047	22.3242	C5H8O3	[M-H]-	Endogenous Metabolites						mzCloud	1	neg	5.07125e+06	5.06975e+06	5.13941e+06	1.52804e+07
M181T316	2-Hydroxyisophthalic acid		181.013	315.5	182.022	7.86679	C8H6O5	[M-H]-	Benzene and substituted derivatives	1-hydroxy-4-unsubstituted benzenoids	C14097		606-19-9		MetaDNA	2	neg	4.34591e+06	5.36241e+06	5.53943e+06	1.52478e+07
M447T408	Isomucronulatol 7-O-glucoside		447.161	407.9	464.168	1.53636	C23H28O10	[M+H-H2O]+	<U+916E><U+7C7B>				136087-29-1		OTCML	1	pos	5.23096e+06	5.38131e+06	4.63014e+06	1.52424e+07
M179T835	D-Sorbose		179.054	834.9	180.063	11.3037	C6H12O6	[M-H]-	Organooxygen compounds	Alcohols and polyols	C00764		3615-56-3		MetaDNA	2	neg	1.36806e+06	4.18765e+06	9.6844e+06	1.52401e+07
M241T76	6,7-DICHLORO-3-HYDROXY-2-QUINOXALINECARBOXYLIC ACID		240.953	76.2	257.96	3.47226	C9H4Cl2N2O3	[M+H-H2O]+							BioDeepDB	1	pos	4.85049e+06	4.56931e+06	5.80525e+06	1.52251e+07
M313T622	NP-002322		313.237	622.4	312.23	1.70962	C18H32O4	[M+H]+	Endogenous Metabolites; Natural Products/Medicines						mzCloud	1	pos	4.55157e+06	4.99865e+06	5.66438e+06	1.52146e+07
M605T611_1	Xanthoepocin_130120		605.095	610.7	606.101	1.6867	C30H22O14	[M-H]-					307494-35-5		GNPS	1	neg	6.08147e+06	1.21193e+06	7.91717e+06	1.52106e+07
M102T38	Bovinocidin		102.014	38	119.022	7.5088	C3H5NO4	[M+H-H2O]+	Allyl-type 1,3-dipolar organic compounds	Organic nitro compounds	C05669	Metabolism of other amino acids	504-88-1	HMDB0034259	BioDeepDB	1	pos	2.77671e+06	1.99862e+06	1.04331e+07	1.52084e+07
M389T400	N1-[5-chloro-6-methyl-2-(2-pyridyl)pyrimidin-4-yl]-N2-[6-(trifluoromethyl)-2-pyridyl]ethane-1,2-diamine		389.09	400.3	408.108	0.727645	C18H16ClF3N6	[M-H2O-H]-							mzCloud	1	neg	8.41811e+06	3.70904e+06	3.05846e+06	1.51856e+07
M442T103	Folic acid		442.156	102.6	441.14	19.1403	C19H19N7O6	[M+H]+	Carboxylic acids and derivatives	Amino acids, peptides, and analogues	C00504	Metabolism of cofactors and vitamins	59-30-3	HMDB0000121	BioDeepDB	1	pos	5.27468e+06	5.21396e+06	4.68807e+06	1.51767e+07
M482T452_2	N-Acetyl-leukotriene E4		482.258	452.5	481.25	1.70863	C25H39NO6S	[M+H]+	Fatty Acyls	Eicosanoids	C11361		80115-95-3	HMDB0005084	BioDeepDB	1	pos	4.74625e+06	5.35482e+06	5.05262e+06	1.51537e+07
M745T544_3	Nicotinic acid adenine dinucleotide phosphate		745.07	544.1	745.067	3.48961	C21H28N6O18P3	[M]-			C13051		5502-96-5		BioDeepDB	1	neg	5.34561e+06	4.75889e+06	5.03986e+06	1.51444e+07
M219T946	3-Hydroxyflavone		219.047	946	238.063	11.8239	C15H10O3	[M-H2O-H]-	Flavonoids	Flavones	C01495		577-85-5	HMDB0031816	BioDeepDB	1	neg	3.12234e+06	7.07642e+06	4.93876e+06	1.51375e+07
M948T86_2	(2S,3R,4S,5S,6R)-2-{[(2S)-2-[(2R,5S,8S,10R,11R,14S,15R,16R)-8-{[(2R,3R,4S,5S,6R)-4,5-dihydroxy-6-(hydroxymethyl)-3-{[(2S,3R,4R,5R,6S)-3,4,5-trihydroxy-6-methyloxan-2-yl]oxy}oxan-2-yl]oxy}-5,16-dihydroxy-2,6,6,10,11-pentamethyltetracyclo[8.7.0.0??,???.0?a?a,?a???]heptadecan-14-yl]-6-methylhept-5-en-2-yl]oxy}-6-(hydroxymethyl)oxane-3,4,5-triol		947.575	85.6	946.55	19.0045	C48H82O18	[M+H]+	Endogenous Metabolites; Natural Products/Medicines						mzCloud	1	pos	6.26544e+06	5.47885e+06	3.37535e+06	1.51196e+07
M915T86_1	Sirolimus		914.561	85.6	913.555	1.61389	C51H79NO13	[M+H]+			C07909		53123-88-9		BioDeepDB	1	pos	6.20848e+06	3.76741e+06	5.14195e+06	1.51178e+07
[truncated: 5,416 more rows]

## Sheet: 导出计数_KEGG_Pathway
KEGG_Pathway	计数	占比
Amino acid metabolism	62	0.153846
Amino acid metabolism; Biosynthesis of other secondary metabolites; Translation	1	0.00248139
[truncated: 55 more rows]

## Sheet: 导出计数_class_1
class		计数	占比
[truncated: 247 more rows]

## Sheet: 导出计数_class
class		计数	占比
[truncated: 55 more rows]

## Sheet: 注释
标题	注释
[truncated: 19 more rows]

[truncated: 3 more sheets: Sheet1, Sheet3, Sheet4]
