# Supplementary material for: Antioxidant and anti-inflammatory function of walnut green husk aqueous extract (WNGH-AE) on human hepatocellular carcinoma cells (HepG2) treated with t-BHP
Source: PLoS One. 2025 Jan 27;20(1):e0318005. doi: 10.1371/journal.pone.0318005 (PMC11771903; doi:10.1371/journal.pone.0318005)
Supplement: S3 File — (XLS) [file pone.0318005.s003.xls]

## Sheet: MTT
	2022.5.13
	染毒24h
	反应浓度	测量吸光值	平均吸光度	存活率
核桃皮（g/L)	0	2.226	2.242	100
		2.299		100
		2.27		100
		2.272		100
		2.141		100
		2.244		100
	0.025	2.113	2.142	0.942462
		2.211		0.986173
		2.071		0.923729
		2.172		0.968778
		2.141		0.954951
		2.144		0.956289
	0.05	2.16	2.149	0.963426
		2.159		0.962979
		2.143		0.955843
		2.161		0.963872
		2.159		0.962979
		2.112		0.942016
	0.1	2.211	2.18167	0.986173
		2.188		0.975914
		2.134		0.951829
		2.217		0.988849
		2.16		0.963426
		2.18		0.972346
	0.2	2.178	2.171	0.971454
		2.193		0.978145
		2.138		0.953613
		2.195		0.979037
		2.214		0.987511
		2.108		0.940232
	0.4	2.167	2.0625	0.966548
		1.964		0.876004
		2.205		0.983497
		2.134		0.951829
		1.868		0.833185
		2.037		0.908564
	0.8	1.955	1.929	0.871989
		1.941		0.865745
		1.811		0.807761
		1.935		0.863069
		1.941		0.865745
		1.991		0.888046
	1.6	1.849	1.847	0.82471
		1.998		0.891169
		1.714		0.764496
		1.8		0.802855
		1.87		0.834077
		1.851		0.825602
	3.2	1.805	1.80317	0.805085
		1.864		0.831401
		1.936		0.863515
		1.745		0.778323
		1.746		0.778769
		1.723		0.76851
	6.4	1.821	1.78617	0.812221
		1.824		0.813559
		1.736		0.774309
		1.797		0.801517
		1.785		0.796164
		1.754		0.782337
	12.8	1.595	1.59783	0.711418
		1.583		0.706066
		1.579		0.704282
		1.588		0.708296
		1.679		0.748885
		1.563		0.697145

## Sheet: LDH
EASL-AE Concentration	sample	control	standard	blank	LDH Concentration(U/L)
0	0.129	0.109	0.233	0.066	239.521
	0.129	0.109	0.233	0.066	239.521
	0.131	0.109	0.233	0.066	263.473
	0.129	0.109	0.233	0.066	239.521
	0.138	0.109	0.233	0.066	347.305
0.025	0.139	0.117	0.233	0.066	263.473
	0.141	0.117	0.233	0.066	287.425
	0.137	0.117	0.233	0.066	239.521
	0.139	0.117	0.233	0.066	263.473
	0.138	0.117	0.233	0.066	251.497
	0.141	0.117	0.233	0.066	287.425
0.05	0.212	0.19	0.233	0.066	263.473
	0.213	0.19	0.233	0.066	275.449
	0.214	0.19	0.233	0.066	287.425
	0.213	0.19	0.233	0.066	275.449
	0.211	0.19	0.233	0.066	251.497
0.1	0.235	0.211	0.233	0.066	287.425
	0.237	0.211	0.233	0.066	311.377
	0.233	0.211	0.233	0.066	263.473
	0.229	0.211	0.233	0.066	215.569
0.2	0.251	0.228	0.233	0.066	275.449
	0.251	0.228	0.233	0.066	275.449
	0.253	0.228	0.233	0.066	299.401
	0.249	0.228	0.233	0.066	251.497
	0.251	0.228	0.233	0.066	275.449
	0.249	0.228	0.233	0.066	251.497
0.4	0.263	0.241	0.233	0.066	263.473
	0.262	0.241	0.233	0.066	251.497
	0.262	0.241	0.233	0.066	251.497
	0.266	0.241	0.233	0.066	299.401
0.8	0.293	0.258	0.233	0.066	419.162
	0.288	0.258	0.233	0.066	359.281
	0.289	0.258	0.233	0.066	371.257
	0.289	0.258	0.233	0.066	371.257
	0.29	0.258	0.233	0.066	383.234
	0.292	0.258	0.233	0.066	407.186
1.6	0.304	0.27	0.233	0.066	407.186
	0.303	0.27	0.233	0.066	395.21
	0.309	0.27	0.233	0.066	467.066
	0.302	0.27	0.233	0.066	383.234
	0.302	0.27	0.233	0.066	383.234
	0.305	0.27	0.233	0.066	419.162
3.2	0.349	0.31025	0.233	0.066	464.072
	0.356	0.31025	0.233	0.066	547.904
	0.357	0.31025	0.233	0.066	559.88
	0.357	0.31025	0.233	0.066	559.88
	0.355	0.31025	0.233	0.066	535.928
	0.362	0.31025	0.233	0.066	619.76
6.4	0.377	0.334083	0.233	0.066	513.972
	0.382	0.334083	0.233	0.066	573.852
	0.387	0.334083	0.233	0.066	633.733
	0.389	0.334083	0.233	0.066	657.685
	0.382	0.334083	0.233	0.066	573.852
	0.383	0.334083	0.233	0.066	585.828
12.8	0.407	0.357917	0.233	0.066	587.824
	0.411	0.357917	0.233	0.066	635.729
	0.411	0.357917	0.233	0.066	635.729
	0.413	0.357917	0.233	0.066	659.681
	0.408	0.357917	0.233	0.066	599.8
	0.402	0.357917	0.233	0.066	527.944

## Sheet: ROS
细胞代次	HepG 2细胞 F3代
反映体系 及浓度	测量吸光值	检测液含量	ROS含量
CK	0.281	116.225	581.126	589.285						直线回归
	0.285	118.005	590.026
	0.29	120.23	601.152							==================================================================
	0.282	116.67	583.351							方程: y = a + b*x
	0.284	117.56	587.801				ROS Concentration(ng/mL)	OD		------------------------------------------------------------------
	0.286	118.45	592.251				0	0.042		a = 0.01983
0.2 t-BHP	0.315	131.356	656.779	679.4	1.15292		50	0.12		b = 0.00225
	0.326	136.251	681.254				100	0.224		r^2 = 0.99929
	0.327	136.696	683.479				200	0.464		==================================================================
	0.336	140.701	703.505				400	0.941
	0.326	136.251	681.254				800	1.811
	0.321	134.026	670.129
0.025 JRLS-AE	0.32			583.796	0.859282	0.140718				==================================================================
	0.299	124.235	621.177							X Y-反应值 Y-平均值 CV(%) Y-计算值 Y-残差
	0.277	114.445	572.226							------------------------------------------------------------------
	0.277	114.445	572.226							0.0000 0.0420 0.0198 -0.0222
	0.274	113.11	565.551							50.0000 0.1200 0.1322 0.0122
	0.284	117.56	587.801							100.0000 0.2240 0.2445 0.0205
0.05 JRLS-AE	0.279	115.335	576.676	571.113	0.840614	0.159386				200.0000 0.4640 0.4693 0.0053
	0.277	114.445	572.226							400.0000 0.9410 0.9187 -0.0223
	0.277	114.445	572.226							800.0000 1.8110 1.8175 0.0065
	0.26	106.88	534.399							==================================================================
	0.266	109.55	547.75							数据个数 6
	0.3	124.68	623.402							残差平方和 0.00163
0.1 JRLS-AE	0.286	118.45	592.251	590.397	0.868998	0.131002
	0.284	117.56	587.801
	0.273	112.665	563.325
	0.282	116.67	583.351
	0.285	118.005	590.026
	0.301	125.126	625.628
0.5 JRLS-AE	0.333	139.366	696.83	646.766	0.951966	0.0480342
	0.323	134.916	674.579
	0.29	120.23	601.152
	0.315	131.356	656.779
	0.305	126.906	634.528
	0.297	123.345	616.727
1 JRLS-AE	0.36	151.381	756.907	737.623	1.0857	-0.0856974
	0.345	144.706	723.531
	0.357	150.046	750.232
	0.36	151.381	756.907
	0.358	150.491	752.457
	0.328	137.141	685.705
1 VC	0.301	125.126	625.628	617.098	0.908298	0.0917016
	0.3	124.68	623.402
	0.295	122.455	612.277
	0.287	118.895	594.476
	0.302	125.571	627.853
	0.298	123.79	618.952

## Sheet: 8-OHdG
细胞代次	HepG 2细胞 F3代
反映体系 及浓度	测量吸光值	8-OHdG含量
CK	0.262	2.1925	2.18641						四参数Logistic曲线拟合
	0.255	2.13168
	0.252	2.10555							==================================================================
	0.25	2.08811							方程: y = (A - D) / [1 + (x/C)^B] + D
	0.262	2.1925				Concentration(ng/mL)	OD		------------------------------------------------------------------
	0.287	2.40814				0	0.042		A = 4.42603
0.2 t-BHP	0.321	2.69818	2.89124	1.32237		1	0.14		B = -1.24282
	0.351	2.95181				2	0.246		C = 23.90240
	0.338	2.84213				4	0.462		D = 0.04816
	0.343	2.88435				8	0.949		r^2 = 0.99980
	0.359	3.01916				16	1.701		==================================================================
	0.351	2.95181
0.025 JRLS-AE			2.19407	0.758869	0.241131
	0.279	2.33938
	0.257	2.14908							==================================================================
	0.257	2.14908							X Y-反应值 Y-平均值 CV(%) Y-计算值 Y-残差
	0.254	2.12298							------------------------------------------------------------------
	0.264	2.20984							0.0000 0.0420 0.0482 0.0062
0.05 JRLS-AE	0.259	2.16646	2.1444	0.741687	0.258313				1.0000 0.1400 0.1313 -0.0087
	0.257	2.14908							2.0000 0.2460 0.2399 -0.0061
	0.257	2.14908							4.0000 0.4620 0.4764 0.0144
	0.24	2.0006							8.0000 0.9490 0.9421 -0.0069
	0.246	2.05316							16.0000 1.7010 1.7022 0.0012
	0.28	2.34799							==================================================================
0.1 JRLS-AE	0.266	2.22716	2.21981	0.767771	0.232229				数据个数 6
	0.264	2.20984							残差平方和 0.00041
	0.253	2.11427
	0.262	2.1925
	0.265	2.2185
	0.281	2.35659
0.5 JRLS-AE	0.353	2.96866	2.79254	0.965861	0.0341385
	0.353	2.96866
	0.32	2.6897
	0.335	2.81677
	0.315	2.64723
	0.317	2.66422
1 JRLS-AE	0.4	3.36297	3.29036	1.13804	-0.138044
	0.395	3.32114
	0.407	3.42149
	0.38	3.19551
	0.398	3.34624
	0.368	3.09482
1 VC	0.337	2.83368	2.85041	0.985878	0.0141224
	0.36	3.02758
	0.345	2.90123
	0.327	2.74906
	0.345	2.90123
	0.32	2.6897

## Sheet: NFκB
Treatment	OD	Detection solution NFκB Concentration（pg/mL)	Dilution ratio of test solution	Sample NFκB Concentration（pg/mL)
CK	0.605	208.804	5	1044.02	884.539			Standard curve			四参数Logistic曲线拟合
	0.549	183.194	5	915.97				Concentration	OD
	0.453	141.142	5	705.71				0	0.055		==================================================================
	0.523	171.571	5	857.856				75	0.298		方程: y = (A - D) / [1 + (x/C)^B] + D
	0.589	201.407	5	1007.04				150	0.454		------------------------------------------------------------------
	0.486	155.328	5	776.642				300	0.808		A = 8.40162
0.2 t-BHP	0.555	185.901	5	929.503	929.563	1.0509	-0.0509009	600	1.309		B = -0.87611
	0.554	185.449	5	927.244				1200	2.109		C = 4310.84091
	0.552	184.546	5	922.731				5.09			D = 0.05548
	0.565	190.431	5	952.157							r^2 = 0.99974
	0.567	191.341	5	956.703							==================================================================
	0.537	177.808	5	889.042
0.025 JRLS-AE	0.451	140.291	5	701.457	706.527	0.760064	0.239936
	0.469	147.984	5	739.922
	0.453	141.142	5	705.71							==================================================================
	0.428	130.587	5	652.936							X Y-反应值 Y-平均值 CV(%) Y-计算值 Y-残差
	0.461	144.555	5	722.774							------------------------------------------------------------------
	0.458	143.273	5	716.365							0.0000 0.0550 0.0555 0.0005
0.05 JRLS-AE	0.398	118.146	5	590.729	583.431	0.62764	0.37236				75.0000 0.2980 0.2887 -0.0093
	0.396	117.325	5	586.627							150.0000 0.4540 0.4737 0.0197
	0.38	110.801	5	554.007							300.0000 0.8080 0.7922 -0.0158
	0.368	105.956	5	529.781							600.0000 1.3090 1.3148 0.0058
	0.425	129.332	5	646.66							1200.0000 2.1090 2.1081 -0.0009
	0.399	118.557	5	592.783							==================================================================
0.1 JRLS-AE	0.372	107.567	5	537.833	545.927	0.587295	0.412705				数据个数 6
	0.383	112.019	5	560.095							残差平方和 0.00076
	0.377	109.586	5	547.931
	0.379	110.396	5	551.98
	0.367	105.554	5	527.771
	0.378	109.991	5	549.955
0.5 JRLS-AE	0.613	212.526	5	1062.63	1025.91	1.10365	-0.103647
	0.597	205.098	5	1025.49
	0.589	201.407	5	1007.04
	0.593	203.251	5	1016.25
	0.596	204.636	5	1023.18
	0.595	204.174	5	1020.87
1 JRLS-AE	0.626	218.608	5	1093.04	1105.15	1.18889	-0.18889
	0.625	218.139	5	1090.7
	0.618	214.861	5	1074.3
	0.619	215.328	5	1076.64
	0.614	212.993	5	1064.96
	0.684	246.248	5	1231.24
1 VC	0.498	160.558	5	802.788	810.869	0.872312	0.127688
	0.507	164.504	5	822.52
	0.498	160.558	5	802.788
	0.517	168.913	5	844.567
	0.487	155.763	5	778.814
	0.503	162.748	5	813.738

## Sheet: TNFα
细胞代次	HepG 2细胞 F3代
反映体系 及浓度	测量吸光值	检测液含量	TNF-α含量
CK	0.818	147.09	735.45	822.048			反应浓度	吸光值		四参数Logistic曲线拟合
	0.838	153.705	768.525				0	0.489
	0.858	160.15	800.749				150	0.958		==================================================================
	0.967	192.975	964.877				300	1.338		方程: y = (A - D) / [1 + (x/C)^B] + D
	0.846	156.302	781.511				600	2.485		------------------------------------------------------------------
	0.91	176.235	881.176				900	3.528		A = 5.26604
0.2 t-BHP	1.345	291.582	1457.91	1229.23	1.49533	-0.495328	1800	4.518		B = -1.82640
	1.113	232.947	1164.73							C = 705.48135
	1.292	278.518	1392.59							D = 0.56415
	1.095	228.191	1140.96							r^2 = 0.99659
	1.073	222.322	1111.61							==================================================================
	1.07	221.517	1107.59				Y值	X值
0.025 JRLS-AE	0.914	177.438	887.188	873.754	0.710814	0.289186	0.914	177.438
	0.929	181.907	909.535				0.929	181.907
	0.935	183.678	918.39				0.935	183.678		==================================================================
	0.881	167.375	836.874				0.881	167.375		X Y-反应值 Y-平均值 CV(%) Y-计算值 Y-残差
	0.898	172.6	863.001				0.898	172.6		------------------------------------------------------------------
	0.875	165.508	827.539				0.875	165.508		0.0000 0.4890 0.5642 0.0752
0.05 JRLS-AE	0.885	168.613	843.063	833.098	0.677739	0.322261	0.885	168.613		150.0000 0.9580 0.8267 -0.1313
	0.905	174.726	873.629				0.905	174.726		300.0000 1.3380 1.3794 0.0414
	0.87	163.943	819.713				0.87	163.943		600.0000 2.4850 2.5699 0.0849
	0.868	163.314	816.571				0.868	163.314		900.0000 3.5280 3.4294 -0.0986
	0.879	166.754	833.769				0.879	166.754		1800.0000 4.5180 4.5463 0.0283
	0.865	162.369	811.843				0.865	162.369		==================================================================
0.1 JRLS-AE	0.863	161.737	808.683	794.496	0.646336	0.353664				数据个数 6
	0.845	155.979	779.895							残差平方和 0.04232
	0.862	161.42	807.1
	0.847	156.625	783.125
	0.871	164.256	821.282
	0.837	153.378	766.892
0.5 JRLS-AE	1.206	256.959	1284.79	1367.81	1.11273	-0.112734
	1.314	283.958	1419.79
	1.205	256.705	1283.52
	1.192	253.396	1266.98
	1.299	280.252	1401.26
	1.421	310.099	1550.49
1 JRLS-AE	1.491	326.996	1634.98	1504.83	1.22421	-0.224205
	1.374	298.673	1493.37
	1.463	320.251	1601.26
	1.469	321.698	1608.49
	1.203	256.197	1280.98
	1.306	281.983	1409.92
1 VC	0.993	200.362	1001.81	869.884	0.707665	0.292335
	0.77	130.374	651.869
	0.864	162.053	810.264
	0.983	197.538	987.688
	0.862	161.42	807.1
	0.964	192.114	960.569

## Sheet: IL-1β
细胞代次	HepG 2细胞 F3代
反映体系 及浓度	测量吸光值	检测液含量	Human L-1 Bata含量						标准曲线
CK	1.243	23.018	115.09	141.997					浓度	吸光值		四参数Logistic曲线拟合
	1.393	25.5215	127.607						0	0.392
	1.675	30.3055	151.527						10	0.582		==================================================================
	2.137	38.9912	194.956						20	1.073		方程: y = (A - D) / [1 + (x/C)^B] + D
	1.339	24.6207	123.103						40	2.17		------------------------------------------------------------------
	1.537	27.9397	139.698						80	3.298		A = 3.90684
0.2 t-BHP	2.924	61.0256	305.128	319.87	2.25265	-1.25265			160	3.733		B = -2.14718
	3.104	69.2405	346.203									C = 39.33028
	3.13	70.6243	353.122									D = 0.39977
	2.862	58.6285	293.143									r^2 = 0.99992
	2.898	59.998	299.99									==================================================================
	3.002	64.3268	321.634
0.025 JRLS-AE	2.403	44.9495	224.747	211.788	0.662106	0.337894
	2.44	45.8633	229.316
	2.223	40.8145	204.073									==================================================================
	2.319	42.9603	214.801									X Y-反应值 Y-平均值 CV(%) Y-计算值 Y-残差
	2.047	37.1684	185.842									------------------------------------------------------------------
	2.294	42.3892	211.946									0.0000 0.3920 0.3998 0.0078
0.05 JRLS-AE	2.001	36.2663	181.332	175.235	0.547832	0.452168						10.0000 0.5820 0.5758 -0.0062
	2.033	36.8919	184.459									20.0000 1.0730 1.0650 -0.0080
	1.963	35.5347	177.673									40.0000 2.1700 2.1851 0.0151
	1.927	34.8521	174.26									80.0000 3.2980 3.2798 -0.0182
	1.842	33.2769	166.385									160.0000 3.7330 3.7425 0.0095
	1.852	33.4598	167.299									==================================================================
0.1 JRLS-AE	1.419	25.9558	129.779	143.759	0.449429	0.550571						数据个数 6
	1.481	26.995	134.975									残差平方和 0.00081
	1.62	29.3549	146.774
	1.557	28.2788	141.394
	1.599	28.9948	144.974
	1.823	32.9313	164.656
0.5 JRLS-AE	3.001	64.2822	321.411	323.699	1.01197	-0.0119727
	3.006	64.5058	322.529
	3.02	65.1404	325.702
	3.009	64.6407	323.204
	3.015	64.9123	324.562
	3.016	64.9578	324.789
1 JRLS-AE	3.091	68.5704	342.852	352.323	1.10146	-0.101459
	3.186	73.8234	369.117
	3.09	68.5194	342.597
	3.129	70.57	352.85
	3.135	70.8974	354.487
	3.126	70.4075	352.038
1 VC	2.663	51.9757	259.879	272.529	0.851999	0.148001
	2.886	59.5348	297.674
	2.672	52.2483	261.242
	2.848	58.1117	290.558
	2.566	49.1759	245.879
	2.788	55.9882	279.941
