# Supplementary material for: Antioxidant and anti-inflammatory function of walnut green husk aqueous extract (WNGH-AE) on human hepatocellular carcinoma cells (HepG2) treated with t-BHP
Source: PLoS One. 2025 Jan 27;20(1):e0318005. doi: 10.1371/journal.pone.0318005 (PMC11771903; doi:10.1371/journal.pone.0318005)
Supplement: S4 File — (XLSX) [file pone.0318005.s004.xlsx]

## Sheet: DPPH
DPPH																																						3.2	3.2	3.2	3.2	3.2	3.2	1.6	1.6	1.6	1.6	1.6	1.6
																																					石油醚		0.900674	0.790313	0.760883	0.790313	0.823421	0.852851	0.878602	0.908032	0.878602	0.882281	0.889638
核桃皮石油醚 DPPH			空白	0.271833		核桃皮乙酸乙酯 DPPH			空白	0.278333		核桃皮正丁醇 DPPH			空白	0.252		核桃皮乙醇 DPPH			空白	0.266		核桃皮水 DPPH			空白	0.47475									乙酸乙酯		1.02156	0.989222	0.971257	0.924551	0.989222	0.942515	1	1.02874	0.935329	1.02515	1.04311
浓度 g/L	吸光度测量值	对照值	测量值-对照值	1-(测量值-对照值）/空白	平均值	浓度 g/L	吸光度测量值	对照值	测量值-对照值	1-(测量值-对照值）/空白	平均值	浓度 g/L	吸光度测量值	对照值	测量值-对照值	1-(测量值-对照值）/空白	平均值	浓度 g/L	吸光度测量值	对照值	测量值-对照值	1-(测量值-对照值）/空白	平均值	浓度 g/L	吸光度测量值	对照值	测量值-对照值	1-(测量值-对照值）/空白									正丁醇		0.964286	1.06746	0.984127	0.988095	1.00794	0.956349	0.952381	0.960317	0.904762	0.896825	0.900794
3.2	0.586	0.637	-0.051		0.813121	3.2	1.753	1.685	0.068		0.979162	3.2	1.316	1.373	-0.057		1.00238	3.2	0.703	0.68	0.023	0.913534	0.962406	3.2	1.84	1.877	-0.037	1.07794	0.928032	3.2		石油醚	乙酸乙酯	正丁醇	乙醇	水	乙醇	0.913534	1.02256	0.947368	0.924812	0.969925	0.996241	0.864662	0.87218	0.87218	0.883459	0.909774	0.879699
	0.664		0.027	0.900674			1.679		-0.006	1.02156			1.382		0.009	0.964286			0.674		-0.006	1.02256			2.009		0.132	0.721959		1.6	3.2				0.913534	1.07794	水	1.07794	0.721959	0.911532	0.978936	0.917852	0.959979	0.711427	0.665087	0.747235	0.677725	0.700895	0.724065
	0.694		0.057	0.790313			1.688		0.003	0.989222			1.356		-0.017	1.06746			0.694		0.014	0.947368			1.919		0.042	0.911532		0.8	3.2	0.900674	1.02156	0.964286	1.02256	0.721959
	0.702		0.065	0.760883			1.693		0.008	0.971257			1.377		0.004	0.984127			0.7		0.02	0.924812			1.887		0.01	0.978936		0.4	3.2	0.790313	0.989222	1.06746	0.947368	0.911532
	0.694		0.057	0.790313			1.706		0.021	0.924551			1.376		0.003	0.988095			0.688		0.008	0.969925			1.916		0.039	0.917852		0.2	3.2	0.760883	0.971257	0.984127	0.924812	0.978936
	0.685		0.048	0.823421			1.688		0.003	0.989222			1.371		-0.002	1.00794			0.681		0.001	0.996241			1.896		0.019	0.959979		0.1	3.2	0.790313	0.924551	0.988095	0.969925	0.917852
1.6	0.342	0.302	0.04	0.852851	0.881668	1.6	0.889	0.873	0.016	0.942515	0.995808	1.6	0.681	0.67	0.011	0.956349	0.928571	1.6	0.338	0.302	0.036	0.864662	0.880326	1.6	1.066	0.929	0.137	0.711427	0.704406	0.05	3.2	0.823421	0.989222	1.00794	0.996241	0.959979
	0.335		0.033	0.878602			0.873		0	1			0.682		0.012	0.952381			0.336		0.034	0.87218			1.088		0.159	0.665087		0.025	1.6	0.852851	0.942515	0.956349	0.864662	0.711427
	0.327		0.025	0.908032			0.865		-0.008	1.02874			0.68		0.01	0.960317			0.336		0.034	0.87218			1.049		0.12	0.747235			1.6	0.878602	1	0.952381	0.87218	0.665087
	0.335		0.033	0.878602			0.891		0.018	0.935329			0.694		0.024	0.904762			0.333		0.031	0.883459			1.082		0.153	0.677725			1.6	0.908032	1.02874	0.960317	0.87218	0.747235
	0.334		0.032	0.882281			0.866		-0.007	1.02515			0.696		0.026	0.896825			0.326		0.024	0.909774			1.071		0.142	0.700895			1.6	0.878602	0.935329	0.904762	0.883459	0.677725
	0.332		0.03	0.889638			0.861		-0.012	1.04311			0.695		0.025	0.900794			0.334		0.032	0.879699			1.06		0.131	0.724065			1.6	0.882281	1.02515	0.896825	0.909774	0.700895
0.8	0.181	0.145	0.036	0.867566	0.879828	0.8	0.468	0.435	0.033	0.881437	0.879042	0.8	0.365	0.324	0.041	0.837302	0.878968	0.8	0.179	0.148	0.031	0.883459	0.889098	0.8	1.095	0.578	0.517	-0.0889942	0.771459		1.6	0.889638	1.04311	0.900794	0.879699	0.724065
	0.178		0.033	0.878602			0.482		0.047	0.831138			0.364		0.04	0.84127			0.179		0.031	0.883459			0.62		0.042	0.911532			0.8	0.867566	0.881437	0.837302	0.883459	-0.0889942
	0.175		0.03	0.889638			0.462		0.027	0.902994			0.345		0.021	0.916667			0.175		0.027	0.898496			0.608		0.03	0.936809			0.8	0.878602	0.831138	0.84127	0.883459	0.911532
	0.177		0.032	0.882281			0.462		0.027	0.902994			0.352		0.028	0.888889			0.178		0.03	0.887218			0.615		0.037	0.922064			0.8	0.889638	0.902994	0.916667	0.898496	0.936809
	0.179		0.034	0.874923			0.478		0.043	0.845509			0.352		0.028	0.888889			0.179		0.031	0.883459			0.59		0.012	0.974724			0.8	0.882281	0.902994	0.888889	0.887218	0.922064
	0.176		0.031	0.88596			0.46		0.025	0.91018			0.349		0.025	0.900794			0.175		0.027	0.898496			0.591		0.013	0.972617			0.8	0.874923	0.845509	0.888889	0.883459	0.974724
0.4	0.103	0.075	0.028	0.896996	0.905579	0.4	0.267	0.21	0.057	0.79521	0.822754	0.4	0.18	0.16	0.02	0.920635	0.924603	0.4	0.102	0.075	0.027	0.898496	0.901629	0.4	0.325	0.247	0.078	0.835703	0.819554		0.8	0.88596	0.91018	0.900794	0.898496	0.972617
	0.102		0.025	0.908032			0.264		0.047	0.831138			0.187		0.018	0.928571			0.102		0.026	0.902256			0.328		0.085	0.820958			0.4	0.896996	0.79521	0.920635	0.898496	0.835703
	0.1		0.025	0.908032			0.257		0.047	0.831138			0.178		0.018	0.928571			0.101		0.026	0.902256			0.332		0.085	0.820958			0.4	0.908032	0.831138	0.928571	0.902256	0.820958
	0.099		0.024	0.911711			0.262		0.052	0.813174			0.179		0.019	0.924603			0.102		0.027	0.898496			0.338		0.091	0.80832			0.4	0.908032	0.831138	0.928571	0.902256	0.820958
	0.102		0.027	0.900674			0.256		0.046	0.834731			0.179		0.019	0.924603			0.101		0.026	0.902256			0.344		0.097	0.795682			0.4	0.911711	0.813174	0.924603	0.898496	0.80832
	0.1		0.025	0.908032			0.257		0.047	0.831138			0.18		0.02	0.920635			0.1		0.025	0.906015			0.325		0.078	0.835703			0.4	0.900674	0.834731	0.924603	0.902256	0.795682
0.2	0.067	0.037	0.03	0.889638	0.894543	0.2	0.165	0.107	0.058	0.791617	0.805988	0.2	0.109	0.08	0.029	0.884921	0.884259	0.2	0.067	0.037	0.03	0.887218	0.891604	0.2	0.193	0.123	0.07	0.852554	0.850097		0.4	0.908032	0.831138	0.920635	0.906015	0.835703
	0.067		0.03	0.889638			0.163		0.056	0.798802			0.109		0.029	0.884921			0.068		0.031	0.883459			0.203		0.08	0.83149			0.2	0.889638	0.791617	0.884921	0.887218	0.852554
	0.064		0.027	0.900674			0.161		0.054	0.805988			0.111		0.031	0.876984			0.065		0.028	0.894737			0.193		0.07	0.852554			0.2	0.889638	0.798802	0.884921	0.883459	0.83149
	0.067		0.03	0.889638			0.164		0.057	0.79521			0.113		0.033	0.869048			0.067		0.03	0.887218			0.197		0.074	0.844128			0.2	0.900674	0.805988	0.876984	0.894737	0.852554
	0.065		0.028	0.896996			0.157		0.05	0.820359			0.107		0.027	0.892857			0.065		0.028	0.894737			0.195		0.072	0.848341			0.2	0.889638	0.79521	0.869048	0.887218	0.844128
	0.064		0.027	0.900674			0.156		0.049	0.823952			0.106		0.026	0.896825			0.063		0.026	0.902256			0.184		0.061	0.871511			0.2	0.896996	0.820359	0.892857	0.894737	0.848341
0.1	0.07	0.019	0.051	0.812385	0.841202	0.1	0.167	0.063	0.104	0.626347	0.632934	0.1	0.107	0.046	0.061	0.757937	0.761243	0.1	0.069	0.019	0.05	0.81203	0.836466	0.1	0.123	0.07	0.053	0.888362	0.889064		0.2	0.900674	0.823952	0.896825	0.902256	0.871511
	0.07		0.051	0.812385			0.168		0.105	0.622754			0.107		0.061	0.757937			0.07		0.051	0.808271			0.123		0.053	0.888362			0.1	0.812385	0.626347	0.757937	0.81203	0.888362
	0.061		0.042	0.845494			0.16		0.097	0.651497			0.107		0.061	0.757937			0.062		0.043	0.838346			0.123		0.053	0.888362			0.1	0.812385	0.622754	0.757937	0.808271	0.888362
	0.062		0.043	0.841815			0.165		0.102	0.633533			0.109		0.063	0.75			0.062		0.043	0.838346			0.127		0.057	0.879937			0.1	0.845494	0.651497	0.757937	0.838346	0.888362
	0.056		0.037	0.863887			0.166		0.103	0.62994			0.103		0.057	0.77381			0.057		0.038	0.857143			0.121		0.051	0.892575			0.1	0.841815	0.633533	0.75	0.838346	0.879937
	0.054		0.035	0.871245			0.165		0.102	0.633533			0.104		0.058	0.769841			0.055		0.036	0.864662			0.119		0.049	0.896788			0.1	0.863887	0.62994	0.77381	0.857143	0.892575
0.05	0.098	0.011	0.087	0.679951	0.682403	0.05	0.207	0.041	0.166	0.403593	0.417365	0.05	0.157	0.025	0.132	0.47619	0.463624	0.05	0.096	0.011	0.085	0.680451	0.679825	0.05	0.199	0.058	0.141	0.703002	0.690785		0.1	0.871245	0.633533	0.769841	0.864662	0.896788
	0.099		0.088	0.676272			0.206		0.165	0.407186			0.162		0.137	0.456349			0.098		0.087	0.672932			0.216		0.158	0.667193			0.05	0.679951	0.403593	0.47619	0.680451	0.703002
	0.095		0.084	0.690987			0.202		0.161	0.421557			0.164		0.139	0.448413			0.095		0.084	0.684211			0.209		0.151	0.681938			0.05	0.676272	0.407186	0.456349	0.672932	0.667193
	0.098		0.087	0.679951			0.205		0.164	0.410778			0.166		0.141	0.440476			0.096		0.085	0.680451			0.188		0.13	0.726172			0.05	0.690987	0.421557	0.448413	0.684211	0.681938
	0.099		0.088	0.676272			0.201		0.16	0.42515			0.159		0.134	0.468254			0.097		0.086	0.676692			0.212		0.154	0.675619			0.05	0.679951	0.410778	0.440476	0.680451	0.726172
	0.095		0.084	0.690987			0.198		0.157	0.435928			0.153		0.128	0.492063			0.095		0.084	0.684211			0.137		0.079				0.05	0.676272	0.42515	0.468254	0.676692	0.675619
0.025	0.17	0.007	0.163	0.400368	0.41447	0.025	0.183	0.027	0.156		0.267066	0.025	0.213	0.014	0.199	0.210317	0.239418	0.025	0.164	0.006	0.158	0.406015	0.414787	0.025	0.277	0.023	0.254	0.464982	0.451501		0.05	0.690987	0.435928	0.492063	0.684211
	0.171		0.164	0.396689			0.189		0.162				0.216		0.202	0.198413			0.168		0.162	0.390977			0.2		0.177				0.025	0.400368		0.210317	0.406015	0.464982
	0.164		0.157	0.42244			0.233		0.206	0.25988			0.196		0.182	0.277778			0.159		0.153	0.424812			0.265		0.242	0.490258			0.025	0.396689		0.198413	0.390977
	0.167		0.16	0.411404			0.235		0.208	0.252695			0.201		0.187	0.257937			0.163		0.157	0.409774			0.29		0.267	0.437599			0.025	0.42244	0.25988	0.277778	0.424812	0.490258
	0.164		0.157	0.42244			0.231		0.204	0.267066			0.211		0.197	0.218254			0.16		0.154	0.421053			0.297		0.274	0.422854			0.025	0.411404	0.252695	0.257937	0.409774	0.437599
	0.161		0.154	0.433476			0.225		0.198	0.288623			0.197		0.183	0.27381			0.156		0.15	0.43609			0.288		0.265	0.441811			0.025	0.42244	0.267066	0.218254	0.421053	0.422854
																															0.025	0.433476	0.288623	0.27381	0.43609	0.441811
[truncated: 36 more columns]

## Sheet: FRAP
FRAP
核桃皮石油醚 FRAP					核桃皮乙酸乙酯 FRAP					核桃皮正丁醇 FRAP					核桃皮乙醇 FRAP					核桃皮水 FRAP
浓度 g/L	吸光度测量值	对照值	测量值-对照值		浓度 g/L	吸光度测量值	对照值	测量值-对照值		浓度 g/L	吸光度测量值	对照值	测量值-对照值		浓度 g/L	吸光度测量值	对照值	测量值-对照值		浓度 g/L	吸光度测量值	对照值	测量值-对照值
3.2	0.415	0.053	0.362	0.387	3.2	0.792	0.109	0.683	0.703667	3.2	1.199	0.081	1.118	0.9905	3.2	2.072	0.03	2.042	2.04533	3.2	1.653	0.051	1.602	1.66483
	0.444		0.391			0.811		0.702			1.213		1.132			2.025		1.995			1.784		1.733
	0.443		0.39			0.821		0.712			1.229		1.148			2.079		2.049			1.663		1.612
	0.445		0.392			0.798		0.689			0.259		0.178			2.134		2.104			1.686		1.635
	0.445		0.392			0.834		0.725			1.267		1.186			2.068		2.038			1.747		1.696
	0.448		0.395			0.82		0.711			1.262		1.181			2.074		2.044			1.762		1.711
1.6	0.293	0.022	0.271	0.263167	1.6	0.499	0.046	0.453	0.461833	1.6	0.69	0.029	0.661	0.6805	1.6	1.189	0.009	1.18	1.1775	1.6	1.225	0.033		0.85075
	0.297		0.275			0.508		0.462			0.703		0.674			1.164		1.155			1.217
	0.291		0.269			0.492		0.446			0.721		0.692			1.196		1.187			0.87		0.837
	0.286		0.264			0.521		0.475			0.724		0.695			1.139		1.13			0.884		0.851
	0.286		0.264			0.511		0.465			0.698		0.669			1.235		1.226			0.885		0.852
	0.258		0.236			0.516		0.47			0.721		0.692			1.196		1.187			0.896		0.863
0.8	0.17	0.01	0.16	0.169333	0.8	0.329	0.024	0.305	0.295667	0.8	0.402	0.011	0.391	0.376	0.8	0.701	0.003	0.698	0.686833	0.8	0.63	0.023	0.607	0.593167
	0.172		0.162			0.324		0.3			0.406		0.395			0.687		0.684			0.627		0.604
	0.183		0.173			0.313		0.289			0.375		0.364			0.677		0.674			0.587		0.564
	0.185		0.175			0.323		0.299			0.377		0.366			0.669		0.666			0.591		0.568
	0.183		0.173			0.316		0.292			0.383		0.372			0.706		0.703			0.629		0.606
	0.183		0.173			0.313		0.289			0.379		0.368			0.699		0.696			0.633		0.61
0.4	0.133	0.007	0.126	0.117833	0.4	0.216	0.012	0.204	0.198667	0.4	0.229	0.003	0.226	0.229167	0.4	0.456	0	0.456	0.436667	0.4	0.415	0.013	0.402	0.3855
	0.129		0.122			0.217		0.205			0.23		0.227			0.436		0.436			0.398		0.385
	0.121		0.114			0.205		0.193			0.229		0.226			0.427		0.427			0.392		0.379
	0.122		0.115			0.209		0.197			0.235		0.232			0.432		0.432			0.402		0.389
	0.122		0.115			0.212		0.2			0.237		0.234			0.446		0.446			0.389		0.376
	0.122		0.115			0.205		0.193			0.233		0.23			0.423		0.423			0.395		0.382
0.2	0.085	0.003	0.082	0.0843333	0.2	0.145	0.005	0.14	0.146833	0.2	0.158	0.002	0.156	0.157333	0.2	0.266	0	0.266	0.2615	0.2	0.212	0.011	0.201	0.213333
	0.092		0.089			0.152		0.147			0.157		0.155			0.266		0.266			0.213		0.202
	0.089		0.086			0.158		0.153			0.161		0.159			0.268		0.268			0.244		0.233
	0.082		0.079			0.162		0.157			0.161		0.159			0.252		0.252			0.258		0.247
	0.092		0.089			0.145		0.14			0.158		0.156			0.261		0.261			0.21		0.199
	0.084		0.081			0.149		0.144			0.161		0.159			0.256		0.256			0.209		0.198
0.1	0.071	0.004	0.067	0.0656667	0.1	0.109	0	0.109	0.116833	0.1	0.118	0	0.118	0.117667	0.1	0.189	0	0.189	0.186667	0.1	0.148	0.011	0.137	0.135833
	0.074		0.07			0.121		0.121			0.121		0.121			0.192		0.192			0.148		0.137
	0.069		0.065			0.113		0.113			0.111		0.111			0.2		0.2			0.152		0.141
	0.07		0.066			0.113		0.113			0.115		0.115			0.183		0.183			0.159		0.148
	0.069		0.065			0.12		0.12			0.118		0.118			0.188		0.188			0.137		0.126
	0.065		0.061			0.125		0.125			0.123		0.123			0.168		0.168			0.137		0.126
0.05	0.077	0.005	0.072	0.0638333	0.05	0.091	0.004	0.087	0.0965	0.05	0.078	0.002	0.076	0.074	0.05	0.113	0	0.113	0.112333	0.05	0.114	0.011	0.103	0.102333
	0.071		0.066			0.105		0.101			0.075		0.073			0.114		0.114			0.116		0.105
	0.064		0.059			0.099		0.095			0.076		0.074			0.11		0.11			0.115		0.104
	0.066		0.061			0.103		0.099			0.077		0.075			0.117		0.117			0.117		0.106
	0.07		0.065			0.104		0.1			0.074		0.072			0.109		0.109			0.11		0.099
	0.065		0.06			0.101		0.097			0.076		0.074			0.111		0.111			0.108		0.097
0.025	0.065	0.002	0.063	0.0618333	0.025	0.089	0.004	0.085	0.0928333	0.025	0.073	0.002	0.071	0.0621667	0.025	0.145	0	0.145	0.138833	0.025	0.092	0.011	0.081	0.0766667
	0.067		0.065			0.099		0.095			0.065		0.063			0.147		0.147			0.092		0.081
	0.062		0.06			0.095		0.091			0.059		0.057			0.137		0.137			0.084		0.073
	0.062		0.06			0.101		0.097			0.064		0.062			0.137		0.137			0.089		0.078
	0.065		0.063			0.098		0.094			0.062		0.06			0.133		0.133			0.086		0.075
	0.062		0.06			0.099		0.095			0.062		0.06			0.134		0.134			0.083		0.072
															0

## Sheet: ·OH
羟自由基
核桃皮石油醚 ·OH			空白	0.137		核桃皮乙酸乙酯 ·OH			空白	0.174		核桃皮正丁醇 ·OH			空白	0.1798		核桃皮乙醇 ·OH			空白	0.193667		核桃皮水 ·OH			空白	0.389		石油醚	乙酸乙酯	正丁醇	乙醇	水
浓度 g/L	吸光度测量值	对照值	测量值-对照值	1-(测量值-对照值）/空白	平均值	浓度 g/L	吸光度测量值	对照值	测量值-对照值		平均值	浓度 g/L	吸光度测量值	对照值	测量值-对照值	1-(测量值-对照值）/空白	平均值	浓度 g/L	吸光度测量值	对照值	测量值-对照值	1-(测量值-对照值）/空白	平均值	浓度 g/L	吸光度测量值	对照值	测量值-对照值	1-(测量值-对照值）/空白
12.8	0.558	0.466	0.092	0.328467	0.349148	12.8	0.727	0.704	0.023	0.867816	0.762069	12.8	1.014	0.934	0.08	0.555061	0.622914	12.8	0.78	0.73	0.05		0.826506	12.8	3.751	3.731	0.02	0.948586	0.866838	0.349148	0.762069	0.622914	0.760757	0.866838
	0.548		0.082	0.40146			0.768		0.064	0.632184			1.015		0.081	0.549499			0.746		0.016	0.917384			3.541		-0.19			0.163017	0.644636	0.682054	0.810671	0.892545
	0.574		0.108	0.211679			0.726		0.022	0.873563			0.993		0.059	0.671858			0.768		0.038	0.803787			3.826		0.095	0.755784		0.0784672	0.130268	0.176863	0.584854	0.552271
	0.553		0.087	0.364964			0.684		-0.02				1.013		0.079	0.560623			0.775		0.045	0.767642			3.743		0.012	0.969152		0.116788	0.154023	0.0220615	0.0619621	0.614824
	0.546		0.08	0.416058			0.774		0.07	0.597701			0.974		0.04	0.777531			0.756		0.026	0.865749			3.782		0.051	0.868895		0.116788	0.158046	0.0619207	-0.00688468	0.488003
	0.552		0.086	0.372263			0.732		0.028	0.83908			0.893		-0.041				0.773		0.043	0.777969			3.812		0.081	0.791774		0.136253	0.187739	0.0433815	0.0645439	0.437875
6.4	0.337	0.218	0.119	0.131387	0.163017	6.4	0.348	0.242	0.106	0.390805	0.644636	6.4	0.566	0.506	0.06	0.666296	0.682054	6.4	0.373	0.334	0.039	0.798623	0.810671	6.4	2.132	2.103	0.029	0.92545	0.892545	0.153285	0.208333	0.0155729	0.0413081	0.188518
	0.327		0.109	0.20438			0.349		0.107	0.385057			0.588		0.082	0.543938			0.369		0.035	0.819277			2.172		0.069	0.822622		0.152068	0.111111	0.0517241	0.106713	0.106255
	0.352		0.134	0.0218978			0.258		0.016	0.908046			0.572		0.066	0.632925			0.364		0.03	0.845095			1.676		-0.427
	0.34		0.122	0.109489			0.267		0.025	0.856322			0.55		0.044	0.755284			0.376		0.042	0.783133			2.144		0.041	0.894602		12.8
	0.334		0.116	0.153285			0.304		0.062	0.643678			0.543		0.037	0.794216			0.369		0.035	0.819277			2.142		0.039	0.899743		6.4
	0.306		0.088	0.357664			0.297		0.055	0.683908			0.56		0.054	0.699666			0.373		0.039	0.798623			2.134		0.031	0.920308		3.2
3.2	0.137	0.012	0.125	0.0875912	0.0784672	3.2	0.242	0.111	0.131	0.247126	0.130268	3.2	0.424	0.282	0.142	0.210234	0.176863	3.2	0.247	0.202	0.045		0.584854	3.2	1.013	0.835	0.178	0.542416	0.552271	1.6
	0.138		0.126	0.080292			0.27		0.159	0.0862069			0.434		0.152	0.154616			0.28		0.078	0.597246			1.036		0.201	0.48329		0.8
	0.206		0.194				0.258		0.147	0.155172			0.435		0.153	0.149055			0.295		0.093	0.519793			0.98		0.145	0.627249		0.4
	0.186		0.174				0.269		0.158	0.091954			0.425		0.143	0.204672			0.289		0.087	0.550775			1.002		0.167	0.570694		0.2
	0.139		0.127	0.0729927			0.261		0.15	0.137931			0.422		0.14	0.221357			0.274		0.072	0.628227			0.99		0.155	0.601542		0.1
	0.139		0.127	0.0729927			0.274		0.163	0.0632184			0.44		0.158	0.121246			0.274		0.072	0.628227			1.034		0.199	0.488432
1.6	0.134	0.008	0.126	0.080292	0.116788	1.6	0.537	0.069	0.468		0.154023	1.6	0.315	0.142	0.173	0.0378198	0.0220615	1.6	0.275	0.1	0.175	0.0963855	0.0746988	1.6	0.55	0.406	0.144	0.62982	0.614824		石油醚	乙酸乙酯	正丁醇	乙醇	水
	0.13		0.122	0.109489			0.22		0.151	0.132184			0.336		0.194	-0.0789766			0.294		0.194				0.556		0.15	0.614396		12.8	0.328467	0.867816	0.555061	0.690189	0.948586
	0.132		0.124	0.0948905			0.214		0.145	0.166667			0.306		0.164	0.0878754			0.286		0.186	0.0395869			0.561		0.155	0.601542		12.8	0.40146	0.632184	0.549499	0.865749
	0.127		0.119	0.131387			0.217		0.148	0.149425			0.319		0.177	0.0155729			0.284		0.184	0.0499139			0.571		0.165	0.575835		12.8	0.211679	0.873563	0.671858	0.752151	0.755784
	0.132		0.124	0.0948905			0.217		0.148	0.149425			0.315		0.173	0.0378198			0.273		0.173	0.106713			0.547		0.141	0.637532		12.8	0.364964		0.560623	0.716007	0.969152
	0.119		0.111	0.189781			0.213		0.144	0.172414			0.316		0.174	0.0322581			0.278		0.178	0.080895			0.55		0.144	0.62982		12.8	0.416058	0.597701	0.777531	0.814114	0.868895
0.8	0.128	0.003	0.125	0.0875912	0.116788	0.8	0.2	0.046	0.154	0.114943	0.158046	0.8	0.262	0.08	0.182	-0.0122358	0.0619207	0.8	0.234	0.048	0.186	0.0395869	0.0636833	0.8	0.403	0.203	0.2	0.485861	0.488003	12.8	0.372263	0.83908		0.726334	0.791774
	0.123		0.12	0.124088			0.201		0.155	0.109195			0.261		0.181	-0.00667408			0.245		0.197				0.39		0.187	0.51928		6.4	0.131387	0.390805	0.666296	0.798623	0.92545
	0.128		0.125	0.0875912			0.187		0.141	0.189655			0.232		0.152	0.154616			0.229		0.181	0.0654045			0.412		0.209	0.462725		6.4	0.20438	0.385057	0.543938	0.819277	0.822622
	0.123		0.12	0.124088			0.19		0.144	0.172414			0.252		0.172	0.0433815			0.225		0.177	0.0860585			0.389		0.186	0.521851		6.4	0.0218978	0.908046	0.632925	0.845095
	0.127		0.124	0.0948905			0.191		0.145	0.166667			0.244		0.164	0.0878754			0.263		0.215				0.409		0.206	0.470437		6.4	0.109489	0.856322	0.755284	0.783133	0.894602
	0.115		0.112	0.182482			0.186		0.14	0.195402			0.241		0.161	0.104561			0.262		0.214				0.41		0.207	0.467866		6.4	0.153285	0.643678	0.794216	0.819277	0.899743
0.4	0.121	0.003	0.118	0.138686	0.136253	0.4	0.182	0.034	0.148	0.149425	0.187739	0.4	0.206	0.039	0.167	0.0711902	0.0433815	0.4	0.215	0.027	0.188	0.0292599	0.0645439	0.4	0.323	0.102	0.221	0.431877	0.437875	6.4	0.357664	0.683908	0.699666	0.798623	0.920308
	0.123		0.122	0.109489			0.174		0.137	0.212644			0.203		0.17	0.054505			0.221		0.179	0.0757315			0.314		0.212	0.455013		3.2	0.0875912	0.247126	0.210234		0.542416
	0.125		0.122	0.109489			0.171		0.137	0.212644			0.209		0.17	0.054505			0.206		0.179	0.0757315			0.314		0.212	0.455013		3.2	0.080292	0.0862069	0.154616	0.597246	0.48329
	0.119		0.116	0.153285			0.183		0.149	0.143678			0.217		0.178	0.0100111			0.208		0.181	0.0654045			0.32		0.218	0.439589		3.2		0.155172	0.149055	0.519793	0.627249
	0.124		0.121	0.116788			0.174		0.14	0.195402			0.21		0.171	0.0489433			0.211		0.184	0.0499139			0.333		0.231	0.40617		3.2		0.091954	0.204672	0.550775	0.570694
	0.114		0.111	0.189781			0.171		0.137	0.212644			0.215		0.176	0.0211346			0.203		0.176	0.091222			0.32		0.218	0.439589		3.2	0.0729927	0.137931	0.221357	0.628227	0.601542
0.2	0.118	0.002	0.116	0.153285	0.153285	0.2	0.716	0.016	0.7		0.208333	0.2	0.193	0.013	0.18	-0.00111235	0.0155729	0.2	0.195	0.009	0.186	0.0395869	0.0413081	0.2	0.388	0.055	0.333	0.143959	0.188518	3.2	0.0729927	0.0632184	0.121246	0.628227	0.488432
	0.119		0.117	0.145985			0.272		0.256				0.41		0.397				0.19		0.181	0.0654045			0.382		0.327	0.159383		1.6	0.080292		0.0378198	0.0963855	0.62982
	0.121		0.119	0.131387			0.151		0.135	0.224138			0.173		0.16	0.110122			0.193		0.184	0.0499139			0.369		0.314	0.192802		1.6	0.109489	0.132184	-0.0789766	-0.00172117	0.614396
	0.123		0.121	0.116788			0.14		0.124	0.287356			0.192		0.179	0.00444939			0.19		0.181	0.0654045			0.375		0.32	0.177378		1.6	0.0948905	0.166667	0.0878754	0.0395869	0.601542
	0.119		0.117	0.145985			0.164		0.148	0.149425			0.198		0.185	-0.028921			0.2		0.191	0.0137694			0.359		0.304	0.218509		1.6	0.131387	0.149425	0.0155729	0.0499139	0.575835
	0.108		0.106	0.226277			0.16		0.144	0.172414			0.194		0.181	-0.00667408			0.2		0.191	0.0137694			0.351		0.296	0.239075		1.6	0.0948905	0.149425	0.0378198	0.106713	0.637532
0.1	0.118	0.003	0.115	0.160584	0.152068	0.1	0.152	0.007	0.145	0.166667	0.111111	0.1	0.182	0.008	0.174	0.0322581	0.0517241	0.1	0.179	0	0.179	0.0757315	0.106713	0.1	0.383	0.031	0.352	0.0951157	0.106255	1.6	0.189781	0.172414	0.0322581	0.080895	0.62982
	0.125		0.122	0.109489			0.164		0.157	0.0977011			0.18		0.172	0.0433815			0.178		0.178	0.080895			0.388		0.357	0.0822622		0.8	0.0875912	0.114943	-0.0122358	0.0395869	0.485861
	0.118		0.115	0.160584			0.162		0.155	0.109195			0.171		0.163	0.0934372			0.171		0.171	0.11704			0.365		0.334	0.141388		0.8	0.124088	0.109195	-0.00667408	-0.0172117	0.51928
	0.12		0.117	0.145985			0.174		0.167	0.0402299			0.176		0.168	0.0656285			0.173		0.173	0.106713			0.371		0.34	0.125964		0.8	0.0875912	0.189655	0.154616	0.0654045	0.462725
	0.122		0.119	0.131387			0.158		0.151	0.132184			0.179		0.171	0.0489433			0.17		0.17	0.122203			0.38		0.349	0.102828		0.8	0.124088	0.172414	0.0433815	0.0860585	0.521851
	0.112		0.109	0.20438			0.16		0.153	0.12069			0.183		0.175	0.0266963			0.167		0.167	0.137694			0.385		0.354	0.0899743		0.8	0.0948905	0.166667	0.0878754	-0.110155	0.470437
																														0.8	0.182482	0.195402	0.104561	-0.104991	0.467866
																														0.4	0.138686	0.149425	0.0711902	0.0292599	0.431877
																														0.4	0.109489	0.212644	0.054505	0.0757315	0.455013
																														0.4	0.109489	0.212644	0.054505	0.0757315	0.455013
																														0.4	0.153285	0.143678	0.0100111	0.0654045	0.439589
																														0.4	0.116788	0.195402	0.0489433	0.0499139	0.40617
																														0.4	0.189781	0.212644	0.0211346	0.091222	0.439589
																														0.2	0.153285		-0.00111235	0.0395869	0.143959
																														0.2	0.145985			0.0654045	0.159383
																														0.2	0.131387	0.224138	0.110122	0.0499139	0.192802
																														0.2	0.116788	0.287356	0.00444939	0.0654045	0.177378
																														0.2	0.145985	0.149425	-0.028921	0.0137694	0.218509
																														0.2	0.226277	0.172414	-0.00667408	0.0137694	0.239075
																														0.1	0.160584	0.166667	0.0322581	0.0757315	0.0951157
																														0.1	0.109489	0.0977011	0.0433815	0.080895	0.0822622
																														0.1	0.160584	0.109195	0.0934372	0.11704	0.141388
																														0.1	0.145985	0.0402299	0.0656285	0.106713	0.125964
																														0.1	0.131387	0.132184	0.0489433	0.122203	0.102828
																														0.1	0.20438	0.12069	0.0266963	0.137694	0.0899743

## Sheet: 多糖
样品	浓度	吸光值	含量（mg/g)	平均值
石油醚	1	0.448		42.9175
	1	0.472	42.4021
	1	0.482	43.433
乙酸乙酯	1	0.822	78.4845	77.2131
	1	0.814	77.6598
	1	0.793	75.4948
正丁醇	1	1.459		142.557
	1	1.415	139.619
	1	1.472	145.495
乙醇	1	0.84	80.3402	81.7835
	1	0.85	81.3711
	1	0.872	83.6392
水	1	1.326	130.443	130.581
	1	1.331	130.959
	1	1.325	130.34

## Sheet: 多酚
样品	浓度	吸光值	含量（ug/g)	平均值
石油醚	1	0.315	26.3271	26.7944
	1	0.319	26.7009
	1	0.326	27.3551
乙酸乙酯	1	0.448	38.757	38.0093
	1	0.437	37.729
	1	0.435	37.5421
正丁醇	1	0.613	54.1776	53.8037
	1	0.609	53.8037
	1	0.605	53.4299
乙醇	1	0.676	60.0654	60.19
	1	0.68	60.4393
	1	0.676	60.0654
水	1	1.173	106.514	106.919
	1	1.18	107.168
	1	1.179	107.075

## Sheet: 黄酮
样品	浓度	吸光值	含量（mg/g)	平均值
石油醚	1			0.00983302
	1	0.139	0.0104783
	1	0.123	0.00918771
乙酸乙酯	1	0.561	0.0445188	0.044949
	1	0.565	0.0448415
	1	0.573	0.0454868
正丁醇	1	0.271	0.0211261	0.0212336
	1	0.273	0.0212874
	1	0.273	0.0212874
乙醇	1	0.147	0.0111237	0.0112312
	1	0.148	0.0112043
	1	0.15	0.0113657
水	1	0.178	0.0136243	0.01392
	1	0.177	0.0135436
	1	0.19	0.0145922

## Sheet: Sheet1
	石油醚	乙酸乙酯	正丁醇	乙醇	水		12.8	12.8	12.8	12.8	12.8	12.8	6.4	6.4	6.4	6.4	6.4	6.4	3.2	3.2	3.2	3.2	3.2	3.2	1.6	1.6	1.6	1.6	1.6	1.6	0.8	0.8	0.8	0.8	0.8	0.8	0.4	0.4	0.4	0.4	0.4	0.4	0.2	0.2	0.2	0.2	0.2	0.2	0.1
12.8	0.328467	0.867816	0.555061	0.690189	0.948586	石油醚	0.328467	0.40146	0.211679	0.364964	0.416058	0.372263	0.131387	0.20438	0.0218978	0.109489	0.153285	0.357664	0.0875912	0.080292			0.0729927	0.0729927	0.080292	0.109489	0.0948905	0.131387	0.0948905	0.189781	0.0875912	0.124088	0.0875912	0.124088	0.0948905	0.182482	0.138686	0.109489	0.109489	0.153285	0.116788	0.189781	0.153285	0.145985	0.131387	0.116788	0.145985	0.226277	0.160584
12.8	0.40146	0.632184	0.549499	0.865749		乙酸乙酯	0.867816	0.632184	0.873563		0.597701	0.83908	0.390805	0.385057	0.908046	0.856322	0.643678	0.683908	0.247126	0.0862069	0.155172	0.091954	0.137931	0.0632184		0.132184	0.166667	0.149425	0.149425	0.172414	0.114943	0.109195	0.189655	0.172414	0.166667	0.195402	0.149425	0.212644	0.212644	0.143678	0.195402	0.212644			0.224138	0.287356	0.149425	0.172414	0.166667
12.8	0.211679	0.873563	0.671858	0.752151	0.755784	正丁醇	0.555061	0.549499	0.671858	0.560623	0.777531		0.666296	0.543938	0.632925	0.755284	0.794216	0.699666	0.210234	0.154616	0.149055	0.204672	0.221357	0.121246	0.0378198	-0.0789766	0.0878754	0.0155729	0.0378198	0.0322581	-0.0122358	-0.00667408	0.154616	0.0433815	0.0878754	0.104561	0.0711902	0.054505	0.054505	0.0100111	0.0489433	0.0211346	-0.00111235		0.110122	0.00444939	-0.028921	-0.00667408	0.0322581
12.8	0.364964		0.560623	0.716007	0.969152	乙醇	0.690189	0.865749	0.752151	0.716007	0.814114	0.726334	0.798623	0.819277	0.845095	0.783133	0.819277	0.798623		0.597246	0.519793	0.550775	0.628227	0.628227	0.0963855	-0.00172117	0.0395869	0.0499139	0.106713	0.080895	0.0395869	-0.0172117	0.0654045	0.0860585	-0.110155	-0.104991	0.0292599	0.0757315	0.0757315	0.0654045	0.0499139	0.091222	0.0395869	0.0654045	0.0499139	0.0654045	0.0137694	0.0137694	0.0757315
12.8	0.416058	0.597701	0.777531	0.814114	0.868895	水	0.948586		0.755784	0.969152	0.868895	0.791774	0.92545	0.822622		0.894602	0.899743	0.920308	0.542416	0.48329	0.627249	0.570694	0.601542	0.488432	0.62982	0.614396	0.601542	0.575835	0.637532	0.62982	0.485861	0.51928	0.462725	0.521851	0.470437	0.467866	0.431877	0.455013	0.455013	0.439589	0.40617	0.439589	0.143959	0.159383	0.192802	0.177378	0.218509	0.239075	0.0951157
12.8	0.372263	0.83908		0.726334	0.791774
6.4	0.131387	0.390805	0.666296	0.798623	0.92545
6.4	0.20438	0.385057	0.543938	0.819277	0.822622
6.4	0.0218978	0.908046	0.632925	0.845095
6.4	0.109489	0.856322	0.755284	0.783133	0.894602																							1.07794	0.721959	0.911532	0.978936	0.917852	0.959979	0.896996	0.908032	0.908032	0.911711	0.900674	0.908032	0.913534	1.02256	0.947368	0.924812	0.969925	0.996241		0.964286	1.06746	0.984127
6.4	0.153285	0.643678	0.794216	0.819277	0.899743																								0.911532	0.936809	0.922064	0.974724	0.972617	0.852851	0.878602	0.908032	0.878602	0.882281	0.889638	0.864662	0.87218	0.87218	0.883459	0.909774	0.879699	0.956349	0.952381	0.960317	0.904762
6.4	0.357664	0.683908	0.699666	0.798623	0.920308																							0.888362	0.888362	0.888362	0.879937	0.892575	0.896788	0.867566	0.878602	0.889638	0.882281	0.874923	0.88596	0.883459	0.883459	0.898496	0.887218	0.883459	0.898496	0.837302	0.84127	0.916667	0.888889
3.2	0.0875912	0.247126	0.210234		0.542416																							0.852554	0.83149	0.852554	0.844128	0.848341	0.871511	0.889638	0.889638	0.900674	0.889638	0.896996	0.900674	0.898496	0.902256	0.902256	0.898496	0.902256	0.906015	0.920635	0.928571	0.928571	0.924603
3.2	0.080292	0.0862069	0.154616	0.597246	0.48329																							0.835703	0.820958	0.820958	0.80832	0.795682	0.835703	0.812385	0.812385	0.845494	0.841815	0.863887	0.871245	0.887218	0.883459	0.894737	0.887218	0.894737	0.902256	0.884921	0.884921	0.876984	0.869048
3.2		0.155172	0.149055	0.519793	0.627249																							0.711427	0.665087	0.747235	0.677725	0.700895	0.724065	0.900674	0.790313	0.760883	0.790313	0.823421		0.81203	0.808271	0.838346	0.838346	0.857143	0.864662	0.757937	0.757937	0.757937	0.75
3.2		0.091954	0.204672	0.550775	0.570694																							0.703002	0.667193	0.681938	0.726172	0.675619		0.679951	0.676272	0.690987	0.679951	0.676272	0.690987	0.680451	0.672932	0.684211	0.680451	0.676692	0.684211	0.47619	0.456349	0.448413	0.440476
3.2	0.0729927	0.137931	0.221357	0.628227	0.601542																							0.464982		0.490258	0.437599	0.422854	0.441811	0.400368	0.396689	0.42244	0.411404	0.42244	0.433476	0.406015	0.390977	0.424812	0.409774	0.421053	0.43609	0.210317	0.198413	0.277778	0.257937
3.2	0.0729927	0.0632184	0.121246	0.628227	0.488432
1.6	0.080292		0.0378198	0.0963855	0.62982																							107.794	72.1959	91.1532	97.8936	91.7852	95.9979	89.6996	90.8032	90.8032	91.1711	90.0674	90.8032	91.3534	102.256	94.7368	92.4812	96.9925	99.6241	0	96.4286	106.746	98.4127
1.6	0.109489	0.132184	-0.0789766	-0.00172117	0.614396																							0	91.1532	93.6809	92.2064	97.4724	97.2617	85.2851	87.8602	90.8032	87.8602	88.2281	88.9638	86.4662	87.218	87.218	88.3459	90.9774	87.9699	95.6349	95.2381	96.0317	90.4762
1.6	0.0948905	0.166667	0.0878754	0.0395869	0.601542																							88.8362	88.8362	88.8362	87.9937	89.2575	89.6788	86.7566	87.8602	88.9638	88.2281	87.4923	88.596	88.3459	88.3459	89.8496	88.7218	88.3459	89.8496	83.7302	84.127	91.6667	88.8889
1.6	0.131387	0.149425	0.0155729	0.0499139	0.575835																							85.2554	83.149	85.2554	84.4128	84.8341	87.1511	88.9638	88.9638	90.0674	88.9638	89.6996	90.0674	89.8496	90.2256	90.2256	89.8496	90.2256	90.6015	92.0635	92.8571	92.8571	92.4603
1.6	0.0948905	0.149425	0.0378198	0.106713	0.637532																							83.5703	82.0958	82.0958	80.832	79.5682	83.5703	81.2385	81.2385	84.5494	84.1815	86.3887	87.1245	88.7218	88.3459	89.4737	88.7218	89.4737	90.2256	88.4921	88.4921	87.6984	86.9048
1.6	0.189781	0.172414	0.0322581	0.080895	0.62982																							71.1427	66.5087	74.7235	67.7725	70.0895	72.4065	90.0674	79.0313	76.0883	79.0313	82.3421	0	81.203	80.8271	83.8346	83.8346	85.7143	86.4662	75.7937	75.7937	75.7937	75
0.8	0.0875912	0.114943	-0.0122358	0.0395869	0.485861																							70.3002	66.7193	68.1938	72.6172	67.5619	0	67.9951	67.6272	69.0987	67.9951	67.6272	69.0987	68.0451	67.2932	68.4211	68.0451	67.6692	68.4211	47.619	45.6349	44.8413	44.0476
0.8	0.124088	0.109195	-0.00667408	-0.0172117	0.51928																							46.4982	0	49.0258	43.7599	42.2854	44.1811	40.0368	39.6689	42.244	41.1404	42.244	43.3476	40.6015	39.0977	42.4812	40.9774	42.1053	43.609	21.0317	19.8413	27.7778	25.7937
0.8	0.0875912	0.189655	0.154616	0.0654045	0.462725
0.8	0.124088	0.172414	0.0433815	0.0860585	0.521851
0.8	0.0948905	0.166667	0.0878754	-0.110155	0.470437
0.8	0.182482	0.195402	0.104561	-0.104991	0.467866
0.4	0.138686	0.149425	0.0711902	0.0292599	0.431877
0.4	0.109489	0.212644	0.054505	0.0757315	0.455013
0.4	0.109489	0.212644	0.054505	0.0757315	0.455013
0.4	0.153285	0.143678	0.0100111	0.0654045	0.439589
0.4	0.116788	0.195402	0.0489433	0.0499139	0.40617
0.4	0.189781	0.212644	0.0211346	0.091222	0.439589
0.2	0.153285		-0.00111235	0.0395869	0.143959
0.2	0.145985			0.0654045	0.159383
0.2	0.131387	0.224138	0.110122	0.0499139	0.192802
0.2	0.116788	0.287356	0.00444939	0.0654045	0.177378
0.2	0.145985	0.149425	-0.028921	0.0137694	0.218509
0.2	0.226277	0.172414	-0.00667408	0.0137694	0.239075
0.1	0.160584	0.166667	0.0322581	0.0757315	0.0951157
0.1	0.109489	0.0977011	0.0433815	0.080895	0.0822622
0.1	0.160584	0.109195	0.0934372	0.11704	0.141388
0.1	0.145985	0.0402299	0.0656285	0.106713	0.125964
0.1	0.131387	0.132184	0.0489433	0.122203	0.102828
0.1	0.20438	0.12069	0.0266963	0.137694	0.0899743
[truncated: 8 more columns]
